# Supplementary material for: Switching Adsorbent Layered Material that Enables Stepwise Capture of C8 Aromatics via Single-Crystal-to-Single-Crystal Transformations
Source: Chem Mater. 2023 Nov 30;35(23):10001–8. doi: 10.1021/acs.chemmater.3c01920 (PMC10720335; doi:10.1021/acs.chemmater.3c01920)
Supplement: Supplementary file 2 — cm3c01920_si_002.cif [file cm3c01920_si_002.cif]

data_sql-4,5-Zn-alpha
_audit_creation_date               2023-06-01
_audit_creation_method
;
Olex2 1.5
(compiled 2023.03.06 svn.rbb2c1857 for OlexSys, GUI svn.r6748)
;
_shelx_SHELXL_version_number       '2018/3'
_audit_contact_author_address      ?
_audit_contact_author_email        ?
_audit_contact_author_name         ''
_audit_contact_author_phone        ?
_publ_contact_author_id_orcid      ?
_publ_section_references
;
Dolomanov, O.V., Bourhis, L.J., Gildea, R.J, Howard, J.A.K. & Puschmann, H.
 (2009), J. Appl. Cryst. 42, 339-341.

Sheldrick, G.M. (2015). Acta Cryst. C71, 3-8.
;
_chemical_name_common              ?
_chemical_name_systematic          ?
_chemical_formula_moiety           'C48 H30 N4 O12 S2 Zn2, C3 H7 N O'
_chemical_formula_sum              'C51 H37 N5 O13 S2 Zn2'
_chemical_formula_weight           1122.71
_chemical_melting_point            ?
loop_
  _atom_type_symbol
  _atom_type_description
  _atom_type_scat_dispersion_real
  _atom_type_scat_dispersion_imag
  _atom_type_scat_source
 'C' 'C' 0.0033 0.0016 'International Tables Vol C Tables 4.2.6.8 and 6.1.1.4'
 'H' 'H' 0.0000 0.0000 'International Tables Vol C Tables 4.2.6.8 and 6.1.1.4'
 'N' 'N' 0.0061 0.0033 'International Tables Vol C Tables 4.2.6.8 and 6.1.1.4'
 'O' 'O' 0.0106 0.0060 'International Tables Vol C Tables 4.2.6.8 and 6.1.1.4'
 'S' 'S' 0.1246 0.1234 'International Tables Vol C Tables 4.2.6.8 and 6.1.1.4'
 'Zn' 'Zn' 0.2839 1.4301 'International Tables Vol C Tables 4.2.6.8 and 6.1.1.4'

_shelx_space_group_comment
;
The symmetry employed for this shelxl refinement is uniquely defined
by the following loop, which should always be used as a source of
symmetry information in preference to the above space-group names.
They are only intended as comments.
;
_space_group_crystal_system        'triclinic'
_space_group_IT_number             2
_space_group_name_H-M_alt          'P -1'
_space_group_name_Hall             '-P 1'
loop_
  _space_group_symop_operation_xyz
 'x, y, z'
 '-x, -y, -z'

_cell_length_a                     11.9087(6)
_cell_length_b                     13.1041(7)
_cell_length_c                     20.9080(10)
_cell_angle_alpha                  78.518(2)
_cell_angle_beta                   76.660(2)
_cell_angle_gamma                  89.502(2)
_cell_volume                       3108.8(3)
_cell_formula_units_Z              2
_cell_measurement_reflns_used      9975
_cell_measurement_temperature      150.00
_cell_measurement_theta_max        28.29
_cell_measurement_theta_min        2.83
_shelx_estimated_absorpt_T_max     ?
_shelx_estimated_absorpt_T_min     ?
_exptl_absorpt_coefficient_mu      0.895
_exptl_absorpt_correction_T_max    0.7457
_exptl_absorpt_correction_T_min    0.6523
_exptl_absorpt_correction_type     none
_exptl_absorpt_process_details
;
SADABS-2016/2 (Bruker,2016/2) was used for absorption correction.
wR2(int) was 0.0559 before and 0.0466 after correction.
The Ratio of minimum to maximum transmission is 0.8747.
The \l/2 correction factor is Not present.
;
_exptl_absorpt_special_details     ?
_exptl_crystal_colour              'clear light colourless'
_exptl_crystal_colour_lustre       clear
_exptl_crystal_colour_modifier     light
_exptl_crystal_colour_primary      colourless
_exptl_crystal_density_diffrn      1.199
_exptl_crystal_density_meas        ?
_exptl_crystal_density_method      ?
_exptl_crystal_description         block
_exptl_crystal_F_000               1148
_exptl_crystal_size_max            0.37
_exptl_crystal_size_mid            0.34
_exptl_crystal_size_min            0.29
_exptl_transmission_factor_max     ?
_exptl_transmission_factor_min     ?
_diffrn_reflns_av_R_equivalents    0.0517
_diffrn_reflns_av_unetI/netI       0.0378
_diffrn_reflns_Laue_measured_fraction_full  0.997
_diffrn_reflns_Laue_measured_fraction_max  0.988
_diffrn_reflns_limit_h_max         15
_diffrn_reflns_limit_h_min         -15
_diffrn_reflns_limit_k_max         17
_diffrn_reflns_limit_k_min         -17
_diffrn_reflns_limit_l_max         27
_diffrn_reflns_limit_l_min         -27
_diffrn_reflns_number              66512
_diffrn_reflns_point_group_measured_fraction_full  0.997
_diffrn_reflns_point_group_measured_fraction_max  0.988
_diffrn_reflns_theta_full          25.242
_diffrn_reflns_theta_max           28.318
_diffrn_reflns_theta_min           2.501
_diffrn_ambient_temperature        150.00
_diffrn_detector_area_resol_mean   ?
_diffrn_measured_fraction_theta_full  0.997
_diffrn_measured_fraction_theta_max  0.988
_diffrn_measurement_device_type    'Bruker APEX-II CCD'
_diffrn_measurement_method         '\f and \w scans'
_diffrn_radiation_type             MoK\a
_diffrn_radiation_wavelength       0.71073
_diffrn_source                     ?
_diffrn_source_current             30.0
_diffrn_source_power               1.5
_diffrn_source_voltage             50.0
_diffrn_standards_number           0
_reflns_Friedel_coverage           0.000
_reflns_Friedel_fraction_full      .
_reflns_Friedel_fraction_max       .
_reflns_number_gt                  11317
_reflns_number_total               15285
_reflns_special_details
;
 Reflections were merged by SHELXL according to the crystal
 class for the calculation of statistics and refinement.
 
 Structure factors included contributions from the .fab file.
 
 _reflns_Friedel_fraction is defined as the number of unique
 Friedel pairs measured divided by the number that would be
 possible theoretically, ignoring centric projections and
 systematic absences.
;
_reflns_threshold_expression       'I > 2\s(I)'
_computing_cell_refinement         'SAINT V8.38A (Bruker, 2018)'
_computing_data_collection         ?
_computing_data_reduction          'SAINT V8.38A (Bruker, 2018)'
_computing_molecular_graphics      'Olex2 1.5 (Dolomanov et al., 2009)'
_computing_publication_material    'Olex2 1.5 (Dolomanov et al., 2009)'
_computing_structure_refinement    'SHELXL 2018/3 (Sheldrick, 2015)'
_computing_structure_solution      'SHELXT 2014/5 (Sheldrick, 2014)'
_refine_diff_density_max           0.944
_refine_diff_density_min           -0.646
_refine_diff_density_rms           0.071
_refine_ls_extinction_coef         .
_refine_ls_extinction_method       none
_refine_ls_goodness_of_fit_ref     1.067
_refine_ls_hydrogen_treatment      constr
_refine_ls_matrix_type             full
_refine_ls_number_parameters       659
_refine_ls_number_reflns           15285
_refine_ls_number_restraints       973
_refine_ls_R_factor_all            0.0599
_refine_ls_R_factor_gt             0.0401
_refine_ls_restrained_S_all        1.065
_refine_ls_shift/su_max            0.003
_refine_ls_shift/su_mean           0.000
_refine_ls_structure_factor_coef   Fsqd
_refine_ls_weighting_details      
 'w=1/[\s^2^(Fo^2^)+(0.0556P)^2^+1.7097P] where P=(Fo^2^+2Fc^2^)/3'
_refine_ls_weighting_scheme        calc
_refine_ls_wR_factor_gt            0.1065
_refine_ls_wR_factor_ref           0.1164
_refine_special_details            ?
_olex2_refinement_description
;
1. Fixed Uiso
 At 1.2 times of:
  All C(H) groups
 At 1.5 times of:
  All C(H,H,H) groups
2. Restrained distances
 N024-C19
 1.5 with sigma of 0.01
3. Uiso/Uaniso restraints and constraints
C00L \\sim C00M \\sim C00N \\sim C00O \\sim C00P \\sim C00Q \\sim C00R \\sim
C00S \\sim C00T \\sim C00U \\sim C00V \\sim C00W \\sim C00X \\sim C00Y \\sim
C00Z \\sim C010 \\sim C011 \\sim C012 \\sim C013 \\sim C014 \\sim C015 \\sim
C016 \\sim C017 \\sim C018 \\sim C019 \\sim C01A \\sim C01B \\sim C01C \\sim
C01D \\sim C01E \\sim C01F \\sim C01G \\sim C01H \\sim C01I \\sim C01J \\sim
C01K \\sim C01L \\sim C01M \\sim C01N \\sim C01O \\sim C01P \\sim C01Q \\sim
C01S \\sim C01T \\sim C01U \\sim C01V \\sim C01W \\sim C01X \\sim C01Z \\sim C5
\\sim C19: within 3.8A with sigma of 0.01 and sigma for terminal atoms of 0.01
within 3.8A
: with sigma of 0.01 and sigma for terminal atoms of 0.02
4.a Riding coordinates:
 C19(H19A,H19B,H19C)
4.b Aromatic/amide H refined with riding coordinates:
 C00O(H00O), C00P(H00P), C00R(H00R), C00U(H00U), C00X(H00X), C00Y(H00Y),
 C013(H013), C015(H015), C016(H016), C017(H017), C019(H019), C01A(H01A),
 C01F(H01F), C01G(H01G), C01H(H01H), C01I(H01I), C01J(H01J), C01K(H01K),
 C01L(H01L), C01M(H01M), C01N(H01N), C01O(H01O), C01P(H01P), C01Q(H01Q),
 C01S(H01S), C01T(H01T), C01U(H01U), C01V(H01V), C01W(H01W), C01X(H01X),
 C01Z(H01Z)
4.c Idealised Me refined as rotating group:
 C5(H5A,H5B,H5C)
;
_atom_sites_solution_hydrogens     mixed
_atom_sites_solution_primary       ?
_atom_sites_solution_secondary     ?
loop_
  _atom_site_label
  _atom_site_type_symbol
  _atom_site_fract_x
  _atom_site_fract_y
  _atom_site_fract_z
  _atom_site_U_iso_or_equiv
  _atom_site_adp_type
  _atom_site_occupancy
  _atom_site_site_symmetry_order
  _atom_site_calc_flag
  _atom_site_refinement_flags_posn
  _atom_site_refinement_flags_adp
  _atom_site_refinement_flags_occupancy
  _atom_site_disorder_assembly
  _atom_site_disorder_group
 Zn01 Zn 0.69498(2) 0.19650(2) 0.73264(2) 0.01760(7) Uani 1 1 d . . . . .
 Zn02 Zn 0.75319(2) 1.15220(2) -0.13209(2) 0.01752(7) Uani 1 1 d . . . . .
 S003 S 0.25596(5) 0.64177(4) -0.07707(3) 0.02094(12) Uani 1 1 d . . . . .
 S004 S 1.19168(5) 0.70936(4) 0.67475(3) 0.02154(12) Uani 1 1 d . . . . .
 O005 O 0.85107(15) 1.05611(13) 0.81180(9) 0.0275(4) Uani 1 1 d . . . . .
 O006 O 1.22814(15) 0.73287(13) 0.60271(9) 0.0292(4) Uani 1 1 d . . . . .
 O007 O 0.63114(16) 0.26162(14) -0.11508(9) 0.0330(4) Uani 1 1 d . . . . .
 O008 O 0.59023(15) 0.29307(13) -0.21602(9) 0.0296(4) Uani 1 1 d . . . . .
 O009 O 1.27619(14) 0.70149(12) 0.71461(9) 0.0278(4) Uani 1 1 d . . . . .
 O00A O 0.86599(16) 0.27385(13) 0.81987(9) 0.0325(4) Uani 1 1 d . . . . .
 O00B O 0.21593(15) 0.61696(12) -0.00516(9) 0.0289(4) Uani 1 1 d . . . . .
 O00C O 0.59042(16) 1.07179(13) -0.21503(9) 0.0327(4) Uani 1 1 d . . . . .
 O00D O 0.17282(14) 0.65459(12) -0.11841(9) 0.0272(4) Uani 1 1 d . . . . .
 O00E O 0.62251(16) 1.04353(14) -0.11169(9) 0.0325(4) Uani 1 1 d . . . . .
 O00F O 0.81695(17) 1.09004(15) 0.70910(9) 0.0371(5) Uani 1 1 d . . . . .
 N00G N 0.81070(16) 1.10866(14) -0.04858(9) 0.0199(4) Uani 1 1 d . . . . .
 N00H N 0.64851(18) 0.23272(15) 0.64550(10) 0.0245(4) Uani 1 1 d . . . . .
 N00I N 0.82880(16) 1.01770(14) 0.04886(9) 0.0211(4) Uani 1 1 d . . . . .
 O00J O 0.82514(17) 0.30420(15) 0.71884(10) 0.0382(5) Uani 1 1 d . . . . .
 N00K N 0.63107(19) 0.32286(15) 0.54788(10) 0.0265(4) Uani 1 1 d . . . . .
 C00L C 0.49947(19) 0.39161(16) -0.13738(11) 0.0203(4) Uani 1 1 d . U . . .
 C00M C 0.58035(19) 0.30837(17) -0.15768(12) 0.0212(4) Uani 1 1 d . U . . .
 C00N C 0.8099(2) 0.93832(17) 0.10835(11) 0.0221(4) Uani 1 1 d . U . . .
 C00O C 0.3935(2) 0.78557(17) -0.05134(12) 0.0222(4) Uani 1 1 d . U . . .
 H00O H 0.374628 0.747721 -0.006269 0.027 Uiso 1 1 calc R U . . .
 C00P C 0.7777(2) 1.02217(17) -0.00284(11) 0.0216(4) Uani 1 1 d . U . . .
 H00P H 0.725100 0.970329 -0.006022 0.026 Uiso 1 1 calc R U . . .
 C00Q C 1.0933(2) 0.80467(16) 0.69857(11) 0.0216(4) Uani 1 1 d . U . . .
 C00R C 1.0669(2) 0.81778(18) 0.76442(12) 0.0266(5) Uani 1 1 d . U . . .
 H00R H 1.100543 0.775622 0.797015 0.032 Uiso 1 1 calc R U . . .
 C00S C 0.8635(2) 1.04154(17) 0.75323(12) 0.0234(5) Uani 1 1 d . U . . .
 C00T C 0.9588(2) 0.41818(17) 0.73923(12) 0.0241(5) Uani 1 1 d . U . . .
 C00U C 0.4687(2) 0.87210(17) -0.06979(12) 0.0237(5) Uani 1 1 d . U . . .
 H00U H 0.502447 0.893556 -0.037387 0.028 Uiso 1 1 calc R U . . .
 C00V C 0.34646(19) 0.75514(16) -0.09951(12) 0.0207(4) Uani 1 1 d . U . . .
 C00W C 0.8765(2) 0.32413(18) 0.76103(13) 0.0257(5) Uani 1 1 d . U . . .
 C00X C 0.9907(2) 0.89318(18) 0.78193(12) 0.0266(5) Uani 1 1 d . U . . .
 H00X H 0.970740 0.901905 0.827155 0.032 Uiso 1 1 calc R U . . .
 C00Y C 0.8866(2) 1.16153(18) -0.02480(12) 0.0246(5) Uani 1 1 d . U . . .
 H00Y H 0.924542 1.226737 -0.047056 0.029 Uiso 1 1 calc R U . . .
 C00Z C 0.4948(2) 0.92746(17) -0.13571(12) 0.0223(4) Uani 1 1 d . U . . .
 C010 C 0.6348(2) 0.40794(18) 0.49241(11) 0.0255(5) Uani 1 1 d . U . . .
 C011 C 0.5762(2) 1.02245(17) -0.15601(12) 0.0235(5) Uani 1 1 d . U . . .
 C012 C 0.9431(2) 0.95638(17) 0.73420(12) 0.0236(5) Uani 1 1 d . U . . .
 C013 C 0.4512(2) 0.45571(18) -0.18503(12) 0.0272(5) Uani 1 1 d . U . . .
 H013 H 0.469633 0.446430 -0.230149 0.033 Uiso 1 1 calc R U . . .
 C014 C 0.35033(19) 0.54397(16) -0.10082(11) 0.0200(4) Uani 1 1 d . U . . .
 C015 C 0.8987(2) 1.10678(19) 0.03470(12) 0.0274(5) Uani 1 1 d . U . . .
 H015 H 0.946079 1.125661 0.061695 0.033 Uiso 1 1 calc R U . . .
 C016 C 1.0146(2) 0.44826(19) 0.78386(13) 0.0314(5) Uani 1 1 d . U . . .
 H016 H 1.002491 0.408369 0.828271 0.038 Uiso 1 1 calc R U . . .
 C017 C 0.7549(2) 0.7086(2) 0.28919(12) 0.0303(5) Uani 1 1 d . U . . .
 H017 H 0.819592 0.697681 0.308786 0.036 Uiso 1 1 calc R U . . .
 C018 C 1.1045(2) 0.59300(17) 0.69940(12) 0.0226(4) Uani 1 1 d . U . . .
 C019 C 0.7038(2) 0.88503(19) 0.13286(12) 0.0266(5) Uani 1 1 d . U . . .
 H019 H 0.644233 0.899979 0.109350 0.032 Uiso 1 1 calc R U . . .
 C01A C 0.6561(2) 0.32665(18) 0.60703(12) 0.0244(5) Uani 1 1 d . U . . .
 H01A H 0.676408 0.388667 0.619425 0.029 Uiso 1 1 calc R U . . .
 C01B C 0.7706(2) 0.78764(19) 0.22677(12) 0.0260(5) Uani 1 1 d . U . . .
 C01C C 0.3969(2) 0.48143(19) -0.05262(12) 0.0292(5) Uani 1 1 d . U . . .
 C01D C 0.4715(2) 0.4050(2) -0.07127(13) 0.0305(5) Uani 1 1 d . U . . .
 C01E C 0.6492(2) 0.56987(19) 0.38224(12) 0.0270(5) Uani 1 1 d . U . . .
 C01F C 0.6844(2) 0.81022(19) 0.19140(13) 0.0279(5) Uani 1 1 d . U . . .
 H01F H 0.611625 0.773737 0.207755 0.033 Uiso 1 1 calc R U . . .
 C01G C 1.0883(2) 0.53616(18) 0.76461(13) 0.0297(5) Uani 1 1 d . U . . .
 H01G H 1.126704 0.556898 0.795322 0.036 Uiso 1 1 calc R U . . .
 C01H C 0.8972(2) 0.91670(19) 0.14214(12) 0.0270(5) Uani 1 1 d . U . . .
 H01H H 0.970252 0.952607 0.125191 0.032 Uiso 1 1 calc R U . . .
 C01I C 0.6595(2) 0.65086(19) 0.32111(12) 0.0291(5) Uani 1 1 d . U . . .
 H01I H 0.593118 0.662816 0.303094 0.035 Uiso 1 1 calc R U . . .
 C01J C 0.5676(2) 0.48915(19) 0.39648(12) 0.0285(5) Uani 1 1 d . U . . .
 H01J H 0.515851 0.489295 0.367998 0.034 Uiso 1 1 calc R U . . .
 C01K C 0.5594(2) 0.40759(19) 0.45168(12) 0.0282(5) Uani 1 1 d . U . . .
 H01K H 0.502691 0.352751 0.460965 0.034 Uiso 1 1 calc R U . . .
 C01L C 0.3713(2) 0.81028(18) -0.16604(12) 0.0263(5) Uani 1 1 d . U . . .
 H01L H 0.337853 0.788644 -0.198483 0.032 Uiso 1 1 calc R U . . .
 C01M C 0.8766(2) 0.8418(2) 0.20117(12) 0.0286(5) Uani 1 1 d . U . . .
 H01M H 0.936230 0.827187 0.224617 0.034 Uiso 1 1 calc R U . . .
 C01N C 0.4454(2) 0.89663(18) -0.18341(12) 0.0274(5) Uani 1 1 d . U . . .
 H01N H 0.462919 0.935424 -0.228243 0.033 Uiso 1 1 calc R U . . .
 C01O C 1.0513(2) 0.5635(2) 0.65389(13) 0.0321(5) Uani 1 1 d . U . . .
 H01O H 1.064719 0.602549 0.609204 0.039 Uiso 1 1 calc R U . . .
 C01P C 0.7212(2) 0.5695(2) 0.42585(13) 0.0324(6) Uani 1 1 d . U . . .
 H01P H 0.775467 0.625900 0.418015 0.039 Uiso 1 1 calc R U . . .
 C01Q C 0.7157(2) 0.4883(2) 0.48077(13) 0.0314(5) Uani 1 1 d . U . . .
 H01Q H 0.766540 0.488275 0.509722 0.038 Uiso 1 1 calc R U . . .
 O01R O 0.3161(3) 0.4501(2) 0.35405(18) 0.0839(9) Uani 1 1 d . . . . .
 C01S C 0.9775(2) 0.4758(2) 0.67422(13) 0.0335(6) Uani 1 1 d . U . . .
 H01S H 0.939456 0.455037 0.643346 0.040 Uiso 1 1 calc R U . . .
 C01T C 0.3773(2) 0.53223(18) -0.16741(12) 0.0274(5) Uani 1 1 d . U . . .
 H01T H 0.345247 0.576181 -0.200047 0.033 Uiso 1 1 calc R U . . .
 C01U C 0.6168(3) 0.1666(2) 0.60904(14) 0.0456(8) Uani 1 1 d . U . . .
 H01U H 0.604257 0.093389 0.624014 0.055 Uiso 1 1 calc R U . . .
 C01V C 1.0454(3) 0.8650(2) 0.65081(13) 0.0376(6) Uani 1 1 d . U . . .
 H01V H 1.064212 0.855023 0.605849 0.045 Uiso 1 1 calc R U . . .
 C01W C 0.9692(3) 0.9406(2) 0.66891(13) 0.0382(6) Uani 1 1 d . U . . .
 H01W H 0.934806 0.981851 0.636342 0.046 Uiso 1 1 calc R U . . .
 C01X C 0.6060(3) 0.2202(2) 0.54901(15) 0.0467(7) Uani 1 1 d . U . . .
 H01X H 0.585203 0.192733 0.514401 0.056 Uiso 1 1 calc R U . . .
 C01Z C 0.3010(6) 0.4326(6) 0.3031(4) 0.136(2) Uani 1 1 d . U . . .
 H01Z H 0.270835 0.486261 0.274773 0.163 Uiso 1 1 calc R U . . .
 N024 N 0.3234(5) 0.3434(5) 0.2831(4) 0.149(2) Uani 1 1 d D . . . .
 C5 C 0.3761(9) 0.2612(7) 0.3211(4) 0.186(3) Uani 1 1 d . U . . .
 H5A H 0.372589 0.275576 0.365695 0.279 Uiso 1 1 calc R U . . .
 H5B H 0.456897 0.256920 0.297762 0.279 Uiso 1 1 calc R U . . .
 H5C H 0.334660 0.194826 0.325633 0.279 Uiso 1 1 calc R U . . .
 C19 C 0.3013(8) 0.3325(7) 0.2172(4) 0.202(3) Uani 1 1 d D U . . .
 H19A H 0.272834 0.398987 0.197458 0.303 Uiso 1 1 d R U . . .
 H19B H 0.373544 0.317947 0.187448 0.303 Uiso 1 1 d R U . . .
 H19C H 0.243634 0.276597 0.222798 0.303 Uiso 1 1 d R U . . .

loop_
  _atom_site_aniso_label
  _atom_site_aniso_U_11
  _atom_site_aniso_U_22
  _atom_site_aniso_U_33
  _atom_site_aniso_U_23
  _atom_site_aniso_U_13
  _atom_site_aniso_U_12
 Zn01 0.01987(13) 0.01736(12) 0.01532(13) -0.00165(9) -0.00519(10) 0.00483(10)
 Zn02 0.01922(13) 0.01776(12) 0.01557(13) -0.00219(9) -0.00519(10) 0.00472(9)
 S003 0.0206(3) 0.0162(2) 0.0247(3) -0.0039(2) -0.0030(2) 0.0043(2)
 S004 0.0207(3) 0.0167(2) 0.0249(3) -0.0037(2) -0.0012(2) 0.0045(2)
 O005 0.0287(9) 0.0288(9) 0.0281(9) -0.0119(7) -0.0081(7) 0.0119(7)
 O006 0.0310(9) 0.0240(8) 0.0261(9) -0.0037(7) 0.0050(7) 0.0036(7)
 O007 0.0374(10) 0.0362(9) 0.0280(9) -0.0099(8) -0.0106(8) 0.0228(8)
 O008 0.0342(10) 0.0307(9) 0.0270(9) -0.0123(7) -0.0083(8) 0.0157(7)
 O009 0.0225(8) 0.0221(8) 0.0398(10) -0.0071(7) -0.0087(8) 0.0059(7)
 O00A 0.0340(10) 0.0241(8) 0.0363(10) 0.0025(8) -0.0091(8) -0.0056(7)
 O00B 0.0325(10) 0.0224(8) 0.0261(9) -0.0035(7) 0.0036(8) 0.0038(7)
 O00C 0.0365(10) 0.0258(9) 0.0333(10) 0.0040(7) -0.0112(8) -0.0070(8)
 O00D 0.0218(8) 0.0229(8) 0.0374(10) -0.0047(7) -0.0093(8) 0.0047(7)
 O00E 0.0320(10) 0.0339(9) 0.0311(10) -0.0069(8) -0.0057(8) -0.0088(8)
 O00F 0.0469(12) 0.0396(10) 0.0249(9) -0.0065(8) -0.0098(8) 0.0288(9)
 N00G 0.0221(9) 0.0205(9) 0.0163(9) -0.0017(7) -0.0046(8) 0.0032(7)
 N00H 0.0318(11) 0.0227(9) 0.0188(10) -0.0022(8) -0.0073(8) 0.0050(8)
 N00I 0.0222(9) 0.0229(9) 0.0182(9) -0.0011(7) -0.0077(8) 0.0032(8)
 O00J 0.0366(11) 0.0411(11) 0.0343(10) -0.0020(9) -0.0076(9) -0.0149(9)
 N00K 0.0365(12) 0.0244(10) 0.0178(9) -0.0012(8) -0.0079(9) 0.0089(9)
 C00L 0.0211(10) 0.0174(9) 0.0231(11) -0.0053(8) -0.0056(9) 0.0061(8)
 C00M 0.0196(10) 0.0181(10) 0.0250(11) -0.0034(8) -0.0042(9) 0.0049(8)
 C00N 0.0232(11) 0.0237(10) 0.0178(10) -0.0004(8) -0.0053(9) 0.0068(9)
 C00O 0.0246(11) 0.0214(10) 0.0193(10) -0.0027(8) -0.0040(9) 0.0054(9)
 C00P 0.0226(11) 0.0224(10) 0.0203(11) -0.0035(8) -0.0068(9) 0.0038(9)
 C00Q 0.0247(11) 0.0175(9) 0.0220(11) -0.0051(8) -0.0037(9) 0.0063(8)
 C00R 0.0314(12) 0.0251(11) 0.0240(11) -0.0038(9) -0.0094(10) 0.0119(9)
 C00S 0.0241(11) 0.0214(10) 0.0235(11) -0.0046(9) -0.0033(9) 0.0071(9)
 C00T 0.0220(11) 0.0212(10) 0.0281(12) -0.0040(9) -0.0048(9) 0.0018(9)
 C00U 0.0268(11) 0.0235(10) 0.0226(11) -0.0065(9) -0.0078(9) 0.0018(9)
 C00V 0.0210(10) 0.0172(9) 0.0237(11) -0.0051(8) -0.0038(9) 0.0039(8)
 C00W 0.0231(11) 0.0203(10) 0.0323(13) -0.0057(9) -0.0031(10) 0.0025(9)
 C00X 0.0341(13) 0.0272(11) 0.0192(11) -0.0060(9) -0.0066(10) 0.0113(10)
 C00Y 0.0270(12) 0.0249(11) 0.0222(11) -0.0045(9) -0.0066(10) -0.0002(9)
 C00Z 0.0237(11) 0.0186(10) 0.0237(11) -0.0039(8) -0.0043(9) 0.0019(8)
 C010 0.0325(12) 0.0259(11) 0.0160(10) -0.0009(9) -0.0046(9) 0.0115(9)
 C011 0.0207(11) 0.0208(10) 0.0292(12) -0.0072(9) -0.0048(9) 0.0036(8)
 C012 0.0247(11) 0.0224(10) 0.0230(11) -0.0057(9) -0.0035(9) 0.0090(9)
 C013 0.0344(13) 0.0279(11) 0.0217(11) -0.0082(9) -0.0088(10) 0.0127(10)
 C014 0.0187(10) 0.0177(9) 0.0239(11) -0.0051(8) -0.0051(9) 0.0045(8)
 C015 0.0291(12) 0.0288(11) 0.0253(12) -0.0040(10) -0.0098(10) -0.0006(10)
 C016 0.0407(14) 0.0241(11) 0.0278(12) 0.0031(10) -0.0118(11) -0.0041(10)
 C017 0.0277(12) 0.0352(12) 0.0242(11) 0.0040(10) -0.0074(10) 0.0088(10)
 C018 0.0236(11) 0.0184(10) 0.0244(11) -0.0048(8) -0.0026(9) 0.0034(8)
 C019 0.0230(11) 0.0307(11) 0.0257(11) 0.0009(9) -0.0103(10) 0.0036(9)
 C01A 0.0291(12) 0.0232(11) 0.0202(11) -0.0014(9) -0.0075(10) 0.0067(9)
 C01B 0.0251(11) 0.0289(11) 0.0204(11) 0.0012(9) -0.0034(9) 0.0090(9)
 C01C 0.0357(13) 0.0281(11) 0.0241(11) -0.0051(9) -0.0079(10) 0.0152(10)
 C01D 0.0367(13) 0.0310(12) 0.0259(12) -0.0076(10) -0.0106(11) 0.0172(10)
 C01E 0.0290(12) 0.0278(11) 0.0213(11) -0.0005(9) -0.0045(10) 0.0095(10)
 C01F 0.0227(11) 0.0317(12) 0.0266(12) 0.0013(10) -0.0065(10) 0.0016(9)
 C01G 0.0356(13) 0.0252(11) 0.0288(12) -0.0013(10) -0.0120(11) -0.0031(10)
 C01H 0.0220(11) 0.0327(12) 0.0244(11) -0.0013(10) -0.0056(9) 0.0037(9)
 C01I 0.0326(12) 0.0305(11) 0.0229(11) 0.0006(9) -0.0093(10) 0.0087(10)
 C01J 0.0325(13) 0.0318(12) 0.0207(11) -0.0016(9) -0.0086(10) 0.0096(10)
 C01K 0.0334(13) 0.0278(11) 0.0218(11) -0.0015(9) -0.0065(10) 0.0053(10)
 C01L 0.0338(12) 0.0235(10) 0.0240(11) -0.0051(9) -0.0114(10) -0.0002(9)
 C01M 0.0234(11) 0.0356(12) 0.0244(11) 0.0023(10) -0.0082(10) 0.0076(10)
 C01N 0.0342(13) 0.0240(11) 0.0230(11) -0.0017(9) -0.0073(10) -0.0018(10)
 C01O 0.0370(13) 0.0306(12) 0.0260(12) 0.0010(10) -0.0073(11) -0.0063(11)
 C01P 0.0348(13) 0.0329(12) 0.0262(12) 0.0039(10) -0.0088(11) 0.0013(11)
 C01Q 0.0352(13) 0.0339(12) 0.0236(12) 0.0019(10) -0.0107(10) 0.0057(10)
 O01R 0.092(2) 0.078(2) 0.096(2) -0.0331(18) -0.038(2) 0.0014(17)
 C01S 0.0375(14) 0.0345(13) 0.0291(13) -0.0048(11) -0.0102(11) -0.0064(11)
 C01T 0.0343(12) 0.0254(11) 0.0246(11) -0.0051(9) -0.0116(10) 0.0130(10)
 C01U 0.087(2) 0.0247(12) 0.0307(14) -0.0030(11) -0.0269(15) 0.0007(14)
 C01V 0.0511(16) 0.0418(14) 0.0220(12) -0.0111(11) -0.0095(11) 0.0244(12)
 C01W 0.0510(16) 0.0407(14) 0.0248(12) -0.0060(11) -0.0145(12) 0.0281(12)
 C01X 0.087(2) 0.0274(13) 0.0321(14) -0.0051(11) -0.0269(15) 0.0034(14)
 C01Z 0.127(5) 0.151(5) 0.148(5) -0.094(4) -0.015(4) 0.012(4)
 N024 0.147(5) 0.144(5) 0.169(6) -0.108(5) -0.001(4) 0.007(4)
 C5 0.219(7) 0.162(6) 0.160(6) -0.043(5) -0.003(5) 0.041(6)
 C19 0.223(7) 0.212(7) 0.187(6) -0.094(6) -0.031(6) 0.002(6)

_geom_special_details
;
 All esds (except the esd in the dihedral angle between two l.s. planes)
 are estimated using the full covariance matrix.  The cell esds are taken
 into account individually in the estimation of esds in distances, angles
 and torsion angles; correlations between esds in cell parameters are only
 used when they are defined by crystal symmetry.  An approximate (isotropic)
 treatment of cell esds is used for estimating esds involving l.s. planes.
;
loop_
  _geom_bond_atom_site_label_1
  _geom_bond_atom_site_label_2
  _geom_bond_distance
  _geom_bond_site_symmetry_2
  _geom_bond_publ_flag
 Zn01 Zn02 3.0100(4) 1_546 ?
 Zn01 O008 2.0507(16) 1_556 ?
 Zn01 O00C 2.0279(17) 1_546 ?
 Zn01 O00F 2.0510(17) 1_545 ?
 Zn01 N00H 1.992(2) . ?
 Zn01 O00J 2.0364(18) . ?
 Zn02 O005 2.0621(16) 1_554 ?
 Zn02 O007 2.0551(17) 1_565 ?
 Zn02 O00A 2.0326(17) 1_564 ?
 Zn02 O00E 2.0302(17) . ?
 Zn02 N00G 1.9980(19) . ?
 S003 O00B 1.4390(18) . ?
 S003 O00D 1.4456(18) . ?
 S003 C00V 1.762(2) . ?
 S003 C014 1.767(2) . ?
 S004 O006 1.4380(18) . ?
 S004 O009 1.4385(18) . ?
 S004 C00Q 1.770(2) . ?
 S004 C018 1.771(2) . ?
 O005 C00S 1.252(3) . ?
 O007 C00M 1.249(3) . ?
 O008 C00M 1.254(3) . ?
 O00A C00W 1.253(3) . ?
 O00C C011 1.248(3) . ?
 O00E C011 1.257(3) . ?
 O00F C00S 1.249(3) . ?
 N00G C00P 1.325(3) . ?
 N00G C00Y 1.378(3) . ?
 N00H C01A 1.321(3) . ?
 N00H C01U 1.370(3) . ?
 N00I C00N 1.428(3) . ?
 N00I C00P 1.349(3) . ?
 N00I C015 1.382(3) . ?
 O00J C00W 1.250(3) . ?
 N00K C010 1.433(3) . ?
 N00K C01A 1.347(3) . ?
 N00K C01X 1.375(3) . ?
 C00L C00M 1.508(3) . ?
 C00L C013 1.397(3) . ?
 C00L C01D 1.391(3) . ?
 C00N C019 1.387(3) . ?
 C00N C01H 1.383(3) . ?
 C00O H00O 0.9500 . ?
 C00O C00U 1.386(3) . ?
 C00O C00V 1.383(3) . ?
 C00P H00P 0.9500 . ?
 C00Q C00R 1.385(3) . ?
 C00Q C01V 1.375(3) . ?
 C00R H00R 0.9500 . ?
 C00R C00X 1.381(3) . ?
 C00S C012 1.512(3) . ?
 C00T C00W 1.510(3) . ?
 C00T C016 1.380(3) . ?
 C00T C01S 1.386(4) . ?
 C00U H00U 0.9500 . ?
 C00U C00Z 1.389(3) . ?
 C00V C01L 1.399(3) . ?
 C00X H00X 0.9500 . ?
 C00X C012 1.388(3) . ?
 C00Y H00Y 0.9500 . ?
 C00Y C015 1.345(3) . ?
 C00Z C011 1.513(3) . ?
 C00Z C01N 1.393(3) . ?
 C010 C01K 1.374(3) . ?
 C010 C01Q 1.379(4) . ?
 C012 C01W 1.385(3) . ?
 C013 H013 0.9500 . ?
 C013 C01T 1.378(3) . ?
 C014 C01C 1.384(3) . ?
 C014 C01T 1.394(3) . ?
 C015 H015 0.9500 . ?
 C016 H016 0.9500 . ?
 C016 C01G 1.389(3) . ?
 C017 H017 0.9500 . ?
 C017 C01B 1.471(3) . ?
 C017 C01I 1.332(4) . ?
 C018 C01G 1.388(3) . ?
 C018 C01O 1.373(3) . ?
 C019 H019 0.9500 . ?
 C019 C01F 1.382(3) . ?
 C01A H01A 0.9500 . ?
 C01B C01F 1.394(3) . ?
 C01B C01M 1.391(3) . ?
 C01C C01D 1.387(3) . ?
 C01E C01I 1.471(3) . ?
 C01E C01J 1.383(4) . ?
 C01E C01P 1.387(4) . ?
 C01F H01F 0.9500 . ?
 C01G H01G 0.9500 . ?
 C01H H01H 0.9500 . ?
 C01H C01M 1.389(3) . ?
 C01I H01I 0.9500 . ?
 C01J H01J 0.9500 . ?
 C01J C01K 1.394(3) . ?
 C01K H01K 0.9500 . ?
 C01L H01L 0.9500 . ?
 C01L C01N 1.377(3) . ?
 C01M H01M 0.9500 . ?
 C01N H01N 0.9500 . ?
 C01O H01O 0.9500 . ?
 C01O C01S 1.387(3) . ?
 C01P H01P 0.9500 . ?
 C01P C01Q 1.391(3) . ?
 C01Q H01Q 0.9500 . ?
 O01R C01Z 1.185(7) . ?
 C01S H01S 0.9500 . ?
 C01T H01T 0.9500 . ?
 C01U H01U 0.9500 . ?
 C01U C01X 1.344(4) . ?
 C01V H01V 0.9500 . ?
 C01V C01W 1.386(3) . ?
 C01W H01W 0.9500 . ?
 C01X H01X 0.9500 . ?
 C01Z H01Z 0.9500 . ?
 C01Z N024 1.323(7) . ?
 N024 C5 1.436(9) . ?
 N024 C19 1.495(7) . ?
 C5 H5A 0.9800 . ?
 C5 H5B 0.9800 . ?
 C5 H5C 0.9800 . ?
 C19 H19A 0.9798 . ?
 C19 H19B 0.9801 . ?
 C19 H19C 0.9802 . ?

loop_
  _geom_angle_atom_site_label_1
  _geom_angle_atom_site_label_2
  _geom_angle_atom_site_label_3
  _geom_angle
  _geom_angle_site_symmetry_1
  _geom_angle_site_symmetry_3
  _geom_angle_publ_flag
 O008 Zn01 Zn02 76.92(5) 1_556 1_546 ?
 O008 Zn01 O00F 161.79(7) 1_556 1_545 ?
 O00C Zn01 Zn02 75.85(5) 1_546 1_546 ?
 O00C Zn01 O008 90.46(8) 1_546 1_556 ?
 O00C Zn01 O00F 85.98(8) 1_546 1_545 ?
 O00C Zn01 O00J 154.06(8) 1_546 . ?
 O00F Zn01 Zn02 84.89(5) 1_545 1_546 ?
 N00H Zn01 Zn02 176.02(6) . 1_546 ?
 N00H Zn01 O008 99.10(8) . 1_556 ?
 N00H Zn01 O00C 104.30(8) . 1_546 ?
 N00H Zn01 O00F 99.08(8) . 1_545 ?
 N00H Zn01 O00J 101.61(8) . . ?
 O00J Zn01 Zn02 78.40(6) . 1_546 ?
 O00J Zn01 O008 86.70(8) . 1_556 ?
 O00J Zn01 O00F 88.73(9) . 1_545 ?
 O005 Zn02 Zn01 73.21(5) 1_554 1_564 ?
 O007 Zn02 Zn01 81.23(5) 1_565 1_564 ?
 O007 Zn02 O005 154.40(7) 1_565 1_554 ?
 O00A Zn02 Zn01 79.62(5) 1_564 1_564 ?
 O00A Zn02 O005 90.22(7) 1_564 1_554 ?
 O00A Zn02 O007 86.63(8) 1_564 1_565 ?
 O00E Zn02 Zn01 82.05(5) . 1_564 ?
 O00E Zn02 O005 86.67(7) . 1_554 ?
 O00E Zn02 O007 88.35(8) . 1_565 ?
 O00E Zn02 O00A 161.53(8) . 1_564 ?
 N00G Zn02 Zn01 171.04(5) . 1_564 ?
 N00G Zn02 O005 97.88(7) . 1_554 ?
 N00G Zn02 O007 107.70(7) . 1_565 ?
 N00G Zn02 O00A 99.78(8) . 1_564 ?
 N00G Zn02 O00E 98.68(8) . . ?
 O00B S003 O00D 119.43(11) . . ?
 O00B S003 C00V 108.64(11) . . ?
 O00B S003 C014 107.64(10) . . ?
 O00D S003 C00V 108.36(10) . . ?
 O00D S003 C014 108.09(10) . . ?
 C00V S003 C014 103.55(10) . . ?
 O006 S004 O009 119.93(11) . . ?
 O006 S004 C00Q 107.36(10) . . ?
 O006 S004 C018 108.41(11) . . ?
 O009 S004 C00Q 108.14(11) . . ?
 O009 S004 C018 108.63(11) . . ?
 C00Q S004 C018 103.09(11) . . ?
 C00S O005 Zn02 135.09(16) . 1_556 ?
 C00M O007 Zn02 124.77(15) . 1_545 ?
 C00M O008 Zn01 130.68(15) . 1_554 ?
 C00W O00A Zn02 126.92(17) . 1_546 ?
 C011 O00C Zn01 131.83(16) . 1_564 ?
 C011 O00E Zn02 122.88(16) . . ?
 C00S O00F Zn01 119.86(16) . 1_565 ?
 C00P N00G Zn02 125.37(15) . . ?
 C00P N00G C00Y 105.96(19) . . ?
 C00Y N00G Zn02 128.61(15) . . ?
 C01A N00H Zn01 125.75(16) . . ?
 C01A N00H C01U 105.6(2) . . ?
 C01U N00H Zn01 128.22(17) . . ?
 C00P N00I C00N 126.4(2) . . ?
 C00P N00I C015 107.00(19) . . ?
 C015 N00I C00N 126.5(2) . . ?
 C00W O00J Zn01 128.36(17) . . ?
 C01A N00K C010 127.2(2) . . ?
 C01A N00K C01X 107.1(2) . . ?
 C01X N00K C010 125.6(2) . . ?
 C013 C00L C00M 120.0(2) . . ?
 C01D C00L C00M 120.6(2) . . ?
 C01D C00L C013 119.4(2) . . ?
 O007 C00M O008 126.3(2) . . ?
 O007 C00M C00L 117.1(2) . . ?
 O008 C00M C00L 116.6(2) . . ?
 C019 C00N N00I 120.1(2) . . ?
 C01H C00N N00I 119.6(2) . . ?
 C01H C00N C019 120.3(2) . . ?
 C00U C00O H00O 120.5 . . ?
 C00V C00O H00O 120.5 . . ?
 C00V C00O C00U 119.0(2) . . ?
 N00G C00P N00I 110.8(2) . . ?
 N00G C00P H00P 124.6 . . ?
 N00I C00P H00P 124.6 . . ?
 C00R C00Q S004 119.72(18) . . ?
 C01V C00Q S004 119.00(18) . . ?
 C01V C00Q C00R 121.3(2) . . ?
 C00Q C00R H00R 120.6 . . ?
 C00X C00R C00Q 118.9(2) . . ?
 C00X C00R H00R 120.6 . . ?
 O005 C00S C012 116.5(2) . . ?
 O00F C00S O005 126.7(2) . . ?
 O00F C00S C012 116.9(2) . . ?
 C016 C00T C00W 120.5(2) . . ?
 C016 C00T C01S 119.6(2) . . ?
 C01S C00T C00W 119.9(2) . . ?
 C00O C00U H00U 120.0 . . ?
 C00O C00U C00Z 120.0(2) . . ?
 C00Z C00U H00U 120.0 . . ?
 C00O C00V S003 119.11(17) . . ?
 C00O C00V C01L 121.8(2) . . ?
 C01L C00V S003 119.09(17) . . ?
 O00A C00W C00T 116.7(2) . . ?
 O00J C00W O00A 126.4(2) . . ?
 O00J C00W C00T 117.0(2) . . ?
 C00R C00X H00X 119.6 . . ?
 C00R C00X C012 120.8(2) . . ?
 C012 C00X H00X 119.6 . . ?
 N00G C00Y H00Y 125.2 . . ?
 C015 C00Y N00G 109.7(2) . . ?
 C015 C00Y H00Y 125.2 . . ?
 C00U C00Z C011 120.2(2) . . ?
 C00U C00Z C01N 120.3(2) . . ?
 C01N C00Z C011 119.5(2) . . ?
 C01K C010 N00K 119.8(2) . . ?
 C01K C010 C01Q 121.4(2) . . ?
 C01Q C010 N00K 118.8(2) . . ?
 O00C C011 O00E 126.7(2) . . ?
 O00C C011 C00Z 116.7(2) . . ?
 O00E C011 C00Z 116.7(2) . . ?
 C00X C012 C00S 120.4(2) . . ?
 C01W C012 C00S 120.3(2) . . ?
 C01W C012 C00X 119.3(2) . . ?
 C00L C013 H013 119.6 . . ?
 C01T C013 C00L 120.8(2) . . ?
 C01T C013 H013 119.6 . . ?
 C01C C014 S003 118.87(18) . . ?
 C01C C014 C01T 121.5(2) . . ?
 C01T C014 S003 119.59(17) . . ?
 N00I C015 H015 126.7 . . ?
 C00Y C015 N00I 106.5(2) . . ?
 C00Y C015 H015 126.7 . . ?
 C00T C016 H016 119.6 . . ?
 C00T C016 C01G 120.8(2) . . ?
 C01G C016 H016 119.6 . . ?
 C01B C017 H017 116.6 . . ?
 C01I C017 H017 116.6 . . ?
 C01I C017 C01B 126.8(2) . . ?
 C01G C018 S004 119.44(18) . . ?
 C01O C018 S004 118.78(18) . . ?
 C01O C018 C01G 121.7(2) . . ?
 C00N C019 H019 120.0 . . ?
 C01F C019 C00N 120.1(2) . . ?
 C01F C019 H019 120.0 . . ?
 N00H C01A N00K 111.0(2) . . ?
 N00H C01A H01A 124.5 . . ?
 N00K C01A H01A 124.5 . . ?
 C01F C01B C017 123.1(2) . . ?
 C01M C01B C017 118.7(2) . . ?
 C01M C01B C01F 118.2(2) . . ?
 C014 C01C C01D 118.9(2) . . ?
 C01C C01D C00L 120.6(2) . . ?
 C01J C01E C01I 119.6(2) . . ?
 C01J C01E C01P 118.1(2) . . ?
 C01P C01E C01I 122.3(2) . . ?
 C019 C01F C01B 120.8(2) . . ?
 C019 C01F H01F 119.6 . . ?
 C01B C01F H01F 119.6 . . ?
 C016 C01G H01G 120.8 . . ?
 C018 C01G C016 118.4(2) . . ?
 C018 C01G H01G 120.8 . . ?
 C00N C01H H01H 120.4 . . ?
 C00N C01H C01M 119.1(2) . . ?
 C01M C01H H01H 120.4 . . ?
 C017 C01I C01E 124.8(2) . . ?
 C017 C01I H01I 117.6 . . ?
 C01E C01I H01I 117.6 . . ?
 C01E C01J H01J 119.3 . . ?
 C01E C01J C01K 121.5(2) . . ?
 C01K C01J H01J 119.3 . . ?
 C010 C01K C01J 118.8(2) . . ?
 C010 C01K H01K 120.6 . . ?
 C01J C01K H01K 120.6 . . ?
 C00V C01L H01L 120.8 . . ?
 C01N C01L C00V 118.5(2) . . ?
 C01N C01L H01L 120.8 . . ?
 C01B C01M H01M 119.2 . . ?
 C01H C01M C01B 121.5(2) . . ?
 C01H C01M H01M 119.2 . . ?
 C00Z C01N H01N 119.8 . . ?
 C01L C01N C00Z 120.5(2) . . ?
 C01L C01N H01N 119.8 . . ?
 C018 C01O H01O 120.5 . . ?
 C018 C01O C01S 119.0(2) . . ?
 C01S C01O H01O 120.5 . . ?
 C01E C01P H01P 119.3 . . ?
 C01E C01P C01Q 121.5(2) . . ?
 C01Q C01P H01P 119.3 . . ?
 C010 C01Q C01P 118.7(2) . . ?
 C010 C01Q H01Q 120.6 . . ?
 C01P C01Q H01Q 120.6 . . ?
 C00T C01S C01O 120.5(2) . . ?
 C00T C01S H01S 119.7 . . ?
 C01O C01S H01S 119.7 . . ?
 C013 C01T C014 118.8(2) . . ?
 C013 C01T H01T 120.6 . . ?
 C014 C01T H01T 120.6 . . ?
 N00H C01U H01U 124.9 . . ?
 C01X C01U N00H 110.3(2) . . ?
 C01X C01U H01U 124.9 . . ?
 C00Q C01V H01V 120.3 . . ?
 C00Q C01V C01W 119.3(2) . . ?
 C01W C01V H01V 120.3 . . ?
 C012 C01W C01V 120.4(2) . . ?
 C012 C01W H01W 119.8 . . ?
 C01V C01W H01W 119.8 . . ?
 N00K C01X H01X 127.0 . . ?
 C01U C01X N00K 106.0(2) . . ?
 C01U C01X H01X 127.0 . . ?
 O01R C01Z H01Z 117.8 . . ?
 O01R C01Z N024 124.3(8) . . ?
 N024 C01Z H01Z 117.8 . . ?
 C01Z N024 C5 121.1(8) . . ?
 C01Z N024 C19 118.6(8) . . ?
 C5 N024 C19 120.1(6) . . ?
 N024 C5 H5A 109.5 . . ?
 N024 C5 H5B 109.5 . . ?
 N024 C5 H5C 109.5 . . ?
 H5A C5 H5B 109.5 . . ?
 H5A C5 H5C 109.5 . . ?
 H5B C5 H5C 109.5 . . ?
 N024 C19 H19A 107.4 . . ?
 N024 C19 H19B 109.6 . . ?
 N024 C19 H19C 111.4 . . ?
 H19A C19 H19B 109.5 . . ?
 H19A C19 H19C 109.4 . . ?
 H19B C19 H19C 109.4 . . ?

loop_
  _geom_torsion_atom_site_label_1
  _geom_torsion_atom_site_label_2
  _geom_torsion_atom_site_label_3
  _geom_torsion_atom_site_label_4
  _geom_torsion
  _geom_torsion_site_symmetry_1
  _geom_torsion_site_symmetry_2
  _geom_torsion_site_symmetry_3
  _geom_torsion_site_symmetry_4
  _geom_torsion_publ_flag
 Zn01 O008 C00M O007 -3.9(4) 1_554 . . . ?
 Zn01 O008 C00M C00L 175.86(15) 1_554 . . . ?
 Zn01 O00C C011 O00E 4.0(4) 1_564 . . . ?
 Zn01 O00C C011 C00Z -175.96(15) 1_564 . . . ?
 Zn01 O00F C00S O005 -6.3(4) 1_565 . . . ?
 Zn01 O00F C00S C012 173.75(16) 1_565 . . . ?
 Zn01 N00H C01A N00K 172.42(16) . . . . ?
 Zn01 N00H C01U C01X -172.1(2) . . . . ?
 Zn01 O00J C00W O00A 7.9(4) . . . . ?
 Zn01 O00J C00W C00T -171.85(16) . . . . ?
 Zn02 O005 C00S O00F 3.0(4) 1_556 . . . ?
 Zn02 O005 C00S C012 -177.01(15) 1_556 . . . ?
 Zn02 O007 C00M O008 4.0(4) 1_545 . . . ?
 Zn02 O007 C00M C00L -175.82(15) 1_545 . . . ?
 Zn02 O00A C00W O00J -5.6(4) 1_546 . . . ?
 Zn02 O00A C00W C00T 174.11(15) 1_546 . . . ?
 Zn02 O00E C011 O00C -10.2(4) . . . . ?
 Zn02 O00E C011 C00Z 169.70(15) . . . . ?
 Zn02 N00G C00P N00I -177.38(14) . . . . ?
 Zn02 N00G C00Y C015 177.43(17) . . . . ?
 S003 C00V C01L C01N -177.74(19) . . . . ?
 S003 C014 C01C C01D -179.7(2) . . . . ?
 S003 C014 C01T C013 179.85(19) . . . . ?
 S004 C00Q C00R C00X 179.43(19) . . . . ?
 S004 C00Q C01V C01W -179.3(2) . . . . ?
 S004 C018 C01G C016 176.6(2) . . . . ?
 S004 C018 C01O C01S -176.2(2) . . . . ?
 O005 C00S C012 C00X 5.3(3) . . . . ?
 O005 C00S C012 C01W -174.7(3) . . . . ?
 O006 S004 C00Q C00R -163.5(2) . . . . ?
 O006 S004 C00Q C01V 15.9(2) . . . . ?
 O006 S004 C018 C01G 159.9(2) . . . . ?
 O006 S004 C018 C01O -22.4(2) . . . . ?
 O009 S004 C00Q C00R -32.8(2) . . . . ?
 O009 S004 C00Q C01V 146.6(2) . . . . ?
 O009 S004 C018 C01G 28.1(2) . . . . ?
 O009 S004 C018 C01O -154.3(2) . . . . ?
 O00B S003 C00V C00O 18.6(2) . . . . ?
 O00B S003 C00V C01L -163.21(18) . . . . ?
 O00B S003 C014 C01C -18.0(2) . . . . ?
 O00B S003 C014 C01T 162.78(19) . . . . ?
 O00D S003 C00V C00O 149.75(18) . . . . ?
 O00D S003 C00V C01L -32.0(2) . . . . ?
 O00D S003 C014 C01C -148.2(2) . . . . ?
 O00D S003 C014 C01T 32.5(2) . . . . ?
 O00F C00S C012 C00X -174.7(2) . . . . ?
 O00F C00S C012 C01W 5.3(4) . . . . ?
 N00G C00Y C015 N00I -0.2(3) . . . . ?
 N00H C01U C01X N00K -0.3(4) . . . . ?
 N00I C00N C019 C01F -178.2(2) . . . . ?
 N00I C00N C01H C01M 177.9(2) . . . . ?
 N00K C010 C01K C01J -177.5(2) . . . . ?
 N00K C010 C01Q C01P 178.3(2) . . . . ?
 C00L C013 C01T C014 -0.7(4) . . . . ?
 C00M C00L C013 C01T -179.9(2) . . . . ?
 C00M C00L C01D C01C -179.9(2) . . . . ?
 C00N N00I C00P N00G 177.1(2) . . . . ?
 C00N N00I C015 C00Y -177.1(2) . . . . ?
 C00N C019 C01F C01B 0.4(4) . . . . ?
 C00N C01H C01M C01B 0.4(4) . . . . ?
 C00O C00U C00Z C011 179.6(2) . . . . ?
 C00O C00U C00Z C01N 0.2(4) . . . . ?
 C00O C00V C01L C01N 0.4(4) . . . . ?
 C00P N00G C00Y C015 0.1(3) . . . . ?
 C00P N00I C00N C019 -29.5(3) . . . . ?
 C00P N00I C00N C01H 152.0(2) . . . . ?
 C00P N00I C015 C00Y 0.2(3) . . . . ?
 C00Q S004 C018 C01G -86.5(2) . . . . ?
 C00Q S004 C018 C01O 91.2(2) . . . . ?
 C00Q C00R C00X C012 -1.3(4) . . . . ?
 C00Q C01V C01W C012 1.0(5) . . . . ?
 C00R C00Q C01V C01W 0.1(4) . . . . ?
 C00R C00X C012 C00S -177.6(2) . . . . ?
 C00R C00X C012 C01W 2.4(4) . . . . ?
 C00S C012 C01W C01V 177.7(3) . . . . ?
 C00T C016 C01G C018 0.0(4) . . . . ?
 C00U C00O C00V S003 177.17(17) . . . . ?
 C00U C00O C00V C01L -1.0(3) . . . . ?
 C00U C00Z C011 O00C -176.0(2) . . . . ?
 C00U C00Z C011 O00E 4.0(3) . . . . ?
 C00U C00Z C01N C01L -0.8(4) . . . . ?
 C00V S003 C014 C01C 97.0(2) . . . . ?
 C00V S003 C014 C01T -82.3(2) . . . . ?
 C00V C00O C00U C00Z 0.7(3) . . . . ?
 C00V C01L C01N C00Z 0.5(4) . . . . ?
 C00W C00T C016 C01G -178.4(2) . . . . ?
 C00W C00T C01S C01O 178.8(2) . . . . ?
 C00X C012 C01W C01V -2.3(4) . . . . ?
 C00Y N00G C00P N00I 0.1(3) . . . . ?
 C010 N00K C01A N00H -177.1(2) . . . . ?
 C010 N00K C01X C01U 177.4(3) . . . . ?
 C011 C00Z C01N C01L 179.9(2) . . . . ?
 C013 C00L C00M O007 171.9(2) . . . . ?
 C013 C00L C00M O008 -7.9(3) . . . . ?
 C013 C00L C01D C01C -0.3(4) . . . . ?
 C014 S003 C00V C00O -95.64(19) . . . . ?
 C014 S003 C00V C01L 82.6(2) . . . . ?
 C014 C01C C01D C00L 0.3(4) . . . . ?
 C015 N00I C00N C019 147.3(2) . . . . ?
 C015 N00I C00N C01H -31.2(3) . . . . ?
 C015 N00I C00P N00G -0.2(3) . . . . ?
 C016 C00T C00W O00A -2.8(3) . . . . ?
 C016 C00T C00W O00J 176.9(2) . . . . ?
 C016 C00T C01S C01O -0.3(4) . . . . ?
 C017 C01B C01F C019 -179.8(2) . . . . ?
 C017 C01B C01M C01H 179.4(2) . . . . ?
 C018 S004 C00Q C00R 82.1(2) . . . . ?
 C018 S004 C00Q C01V -98.5(2) . . . . ?
 C018 C01O C01S C00T -0.7(4) . . . . ?
 C019 C00N C01H C01M -0.7(4) . . . . ?
 C01A N00H C01U C01X 0.3(4) . . . . ?
 C01A N00K C010 C01K -148.4(3) . . . . ?
 C01A N00K C010 C01Q 32.2(4) . . . . ?
 C01A N00K C01X C01U 0.1(4) . . . . ?
 C01B C017 C01I C01E 177.6(2) . . . . ?
 C01C C014 C01T C013 0.6(4) . . . . ?
 C01D C00L C00M O007 -8.5(3) . . . . ?
 C01D C00L C00M O008 171.7(2) . . . . ?
 C01D C00L C013 C01T 0.5(4) . . . . ?
 C01E C01J C01K C010 -0.2(4) . . . . ?
 C01E C01P C01Q C010 -1.3(4) . . . . ?
 C01F C01B C01M C01H 0.2(4) . . . . ?
 C01G C018 C01O C01S 1.4(4) . . . . ?
 C01H C00N C019 C01F 0.3(4) . . . . ?
 C01I C017 C01B C01F -1.7(4) . . . . ?
 C01I C017 C01B C01M 179.0(3) . . . . ?
 C01I C01E C01J C01K 176.2(2) . . . . ?
 C01I C01E C01P C01Q -175.4(2) . . . . ?
 C01J C01E C01I C017 -154.8(3) . . . . ?
 C01J C01E C01P C01Q 2.8(4) . . . . ?
 C01K C010 C01Q C01P -1.0(4) . . . . ?
 C01M C01B C01F C019 -0.6(4) . . . . ?
 C01N C00Z C011 O00C 3.4(3) . . . . ?
 C01N C00Z C011 O00E -176.6(2) . . . . ?
 C01O C018 C01G C016 -1.0(4) . . . . ?
 C01P C01E C01I C017 23.4(4) . . . . ?
 C01P C01E C01J C01K -2.0(4) . . . . ?
 C01Q C010 C01K C01J 1.8(4) . . . . ?
 O01R C01Z N024 C5 -4.1(12) . . . . ?
 O01R C01Z N024 C19 -179.3(7) . . . . ?
 C01S C00T C00W O00A 178.1(2) . . . . ?
 C01S C00T C00W O00J -2.2(3) . . . . ?
 C01S C00T C016 C01G 0.7(4) . . . . ?
 C01T C014 C01C C01D -0.4(4) . . . . ?
 C01U N00H C01A N00K -0.3(3) . . . . ?
 C01V C00Q C00R C00X 0.0(4) . . . . ?
 C01X N00K C010 C01K 34.8(4) . . . . ?
 C01X N00K C010 C01Q -144.5(3) . . . . ?
 C01X N00K C01A N00H 0.1(3) . . . . ?

_shelx_fab_file
;
 2 0 0 -5.41 0.00
 3 0 0 27.73 0.00
 4 0 0 -9.63 0.00
 5 0 0 -7.46 0.00
 6 0 0 11.36 0.00
 7 0 0 7.17 0.00
 8 0 0 4.61 0.00
 9 0 0 2.16 0.00
 10 0 0 -3.59 0.00
 11 0 0 -1.49 0.00
 12 0 0 1.34 0.00
 13 0 0 0.36 0.00
 14 0 0 0.47 0.00
 15 0 0 -0.44 0.00
 -15 1 0 -0.09 0.00
 -14 1 0 -0.62 0.00
 -13 1 0 -1.90 0.00
 -12 1 0 0.19 0.00
 -11 1 0 0.30 0.00
 -10 1 0 -0.30 0.00
 -9 1 0 4.42 0.00
 -8 1 0 2.11 0.00
 -7 1 0 -6.99 0.00
 -6 1 0 -3.67 0.00
 -5 1 0 -15.58 0.00
 -4 1 0 5.23 0.00
 -3 1 0 32.64 0.00
 -2 1 0 3.39 0.00
 2 1 0 -40.96 0.00
 3 1 0 33.85 0.00
 4 1 0 -8.32 0.00
 5 1 0 1.27 0.00
 6 1 0 7.13 0.00
 7 1 0 -3.36 0.00
 8 1 0 -7.54 0.00
 9 1 0 -1.52 0.00
 10 1 0 -2.21 0.00
 11 1 0 2.42 0.00
 12 1 0 3.01 0.00
 13 1 0 0.00 0.00
 14 1 0 -0.16 0.00
 15 1 0 -0.31 0.00
 -15 2 0 1.36 0.00
 -14 2 0 0.87 0.00
 -13 2 0 1.09 0.00
 -12 2 0 3.49 0.00
 -11 2 0 0.57 0.00
 -10 2 0 -2.22 0.00
 -9 2 0 1.20 0.00
 -8 2 0 -3.66 0.00
 -7 2 0 -5.75 0.00
 -6 2 0 8.17 0.00
 -5 2 0 1.63 0.00
 -4 2 0 9.50 0.00
 -3 2 0 0.85 0.00
 -2 2 0 -40.54 0.00
 -1 2 0 -46.99 0.00
 0 2 0 -20.41 0.00
 1 2 0 -32.02 0.00
 2 2 0 35.58 0.00
 3 2 0 41.33 0.00
 4 2 0 -19.21 0.00
 5 2 0 -3.58 0.00
 6 2 0 -1.35 0.00
 7 2 0 -6.74 0.00
 8 2 0 -3.61 0.00
 9 2 0 4.60 0.00
 10 2 0 0.99 0.00
 11 2 0 1.91 0.00
 12 2 0 0.91 0.00
 13 2 0 0.08 0.00
 14 2 0 -0.03 0.00
 15 2 0 -0.07 0.00
 -15 3 0 1.17 0.00
 -14 3 0 -0.32 0.00
 -13 3 0 -0.91 0.00
 -12 3 0 -0.78 0.00
 -11 3 0 -4.45 0.00
 -10 3 0 -4.65 0.00
 -9 3 0 -2.89 0.00
 -8 3 0 -7.42 0.00
 -7 3 0 -1.42 0.00
 -6 3 0 7.29 0.00
 -5 3 0 -6.29 0.00
 -4 3 0 -8.64 0.00
 -3 3 0 2.14 0.00
 -2 3 0 -5.99 0.00
 -1 3 0 2.40 0.00
 0 3 0 31.74 0.00
 1 3 0 18.09 0.00
 2 3 0 -12.86 0.00
 3 3 0 -10.19 0.00
 4 3 0 -24.82 0.00
 5 3 0 5.91 0.00
 6 3 0 7.11 0.00
 7 3 0 2.14 0.00
 8 3 0 3.58 0.00
 9 3 0 4.31 0.00
 10 3 0 -0.57 0.00
 11 3 0 0.29 0.00
 12 3 0 -0.57 0.00
 13 3 0 -0.22 0.00
 14 3 0 -0.56 0.00
 15 3 0 0.20 0.00
 -15 4 0 0.52 0.00
 -14 4 0 -1.66 0.00
 -13 4 0 0.23 0.00
 -12 4 0 0.72 0.00
 -11 4 0 0.03 0.00
 -10 4 0 1.70 0.00
 -9 4 0 0.44 0.00
 -8 4 0 -2.11 0.00
 -7 4 0 2.69 0.00
 -6 4 0 2.44 0.00
 -5 4 0 -4.09 0.00
 -4 4 0 3.53 0.00
 -3 4 0 24.08 0.00
 -2 4 0 0.72 0.00
 -1 4 0 -3.25 0.00
 0 4 0 11.16 0.00
 1 4 0 -15.58 0.00
 2 4 0 -36.60 0.00
 3 4 0 17.63 0.00
 4 4 0 9.01 0.00
 5 4 0 10.59 0.00
 6 4 0 4.79 0.00
 7 4 0 -1.98 0.00
 8 4 0 0.10 0.00
 9 4 0 -0.19 0.00
 10 4 0 -1.39 0.00
 11 4 0 -0.70 0.00
 12 4 0 -1.19 0.00
 13 4 0 0.91 0.00
 14 4 0 0.41 0.00
 -14 5 0 -0.46 0.00
 -13 5 0 2.55 0.00
 -12 5 0 1.22 0.00
 -11 5 0 2.42 0.00
 -10 5 0 2.67 0.00
 -9 5 0 -0.20 0.00
 -8 5 0 1.57 0.00
 -7 5 0 3.36 0.00
 -6 5 0 2.46 0.00
 -5 5 0 2.55 0.00
 -4 5 0 5.42 0.00
 -3 5 0 10.99 0.00
 -2 5 0 -15.29 0.00
 -1 5 0 -2.75 0.00
 0 5 0 12.07 0.00
 1 5 0 -8.73 0.00
 2 5 0 -1.59 0.00
 3 5 0 31.11 0.00
 4 5 0 -9.45 0.00
 5 5 0 -14.60 0.00
 6 5 0 -2.16 0.00
 7 5 0 -5.09 0.00
 8 5 0 -0.57 0.00
 9 5 0 -1.61 0.00
 10 5 0 -0.96 0.00
 11 5 0 -0.04 0.00
 12 5 0 -1.07 0.00
 13 5 0 -0.22 0.00
 14 5 0 -0.99 0.00
 -14 6 0 -1.21 0.00
 -13 6 0 -1.33 0.00
 -12 6 0 -2.22 0.00
 -11 6 0 0.36 0.00
 -10 6 0 -0.89 0.00
 -9 6 0 -2.80 0.00
 -8 6 0 1.73 0.00
 -7 6 0 0.21 0.00
 -6 6 0 0.08 0.00
 -5 6 0 -2.19 0.00
 -4 6 0 -3.83 0.00
 -3 6 0 -1.92 0.00
 -2 6 0 -11.76 0.00
 -1 6 0 7.17 0.00
 0 6 0 9.61 0.00
 1 6 0 -8.92 0.00
 2 6 0 0.72 0.00
 3 6 0 1.19 0.00
 4 6 0 -19.45 0.00
 5 6 0 -3.74 0.00
 6 6 0 12.73 0.00
 7 6 0 0.38 0.00
 8 6 0 0.60 0.00
 9 6 0 -0.51 0.00
 10 6 0 0.58 0.00
 11 6 0 -0.45 0.00
 12 6 0 -1.94 0.00
 13 6 0 -0.23 0.00
 -14 7 0 -0.22 0.00
 -13 7 0 0.15 0.00
 -12 7 0 0.08 0.00
 -11 7 0 0.65 0.00
 -10 7 0 -0.82 0.00
 -9 7 0 -0.79 0.00
 -8 7 0 3.50 0.00
 -7 7 0 0.06 0.00
 -6 7 0 -0.80 0.00
 -5 7 0 -4.00 0.00
 -4 7 0 -1.71 0.00
 -3 7 0 1.02 0.00
 -2 7 0 -0.73 0.00
 -1 7 0 5.30 0.00
 0 7 0 -0.73 0.00
 1 7 0 -6.92 0.00
 2 7 0 4.78 0.00
 3 7 0 0.63 0.00
 4 7 0 3.41 0.00
 5 7 0 7.70 0.00
 6 7 0 5.28 0.00
 7 7 0 -7.93 0.00
 8 7 0 -2.57 0.00
 9 7 0 1.00 0.00
 10 7 0 1.01 0.00
 11 7 0 -0.15 0.00
 12 7 0 0.19 0.00
 13 7 0 0.63 0.00
 -13 8 0 -0.37 0.00
 -12 8 0 -0.41 0.00
 -11 8 0 -0.41 0.00
 -10 8 0 -0.71 0.00
 -9 8 0 -1.31 0.00
 -8 8 0 0.32 0.00
 -7 8 0 -1.22 0.00
 -6 8 0 -0.67 0.00
 -5 8 0 -0.22 0.00
 -4 8 0 3.54 0.00
 -3 8 0 2.33 0.00
 -2 8 0 -1.06 0.00
 -1 8 0 -3.63 0.00
 0 8 0 -1.89 0.00
 1 8 0 0.69 0.00
 2 8 0 2.72 0.00
 3 8 0 -3.02 0.00
 4 8 0 0.69 0.00
 5 8 0 -7.57 0.00
 6 8 0 -7.09 0.00
 7 8 0 -3.49 0.00
 8 8 0 2.49 0.00
 9 8 0 3.04 0.00
 10 8 0 -0.87 0.00
 11 8 0 -2.21 0.00
 12 8 0 -1.09 0.00
 13 8 0 -0.45 0.00
 -13 9 0 -1.17 0.00
 -12 9 0 -0.53 0.00
 -11 9 0 0.92 0.00
 -10 9 0 1.80 0.00
 -9 9 0 -0.75 0.00
 -8 9 0 -0.47 0.00
 -7 9 0 1.69 0.00
 -6 9 0 2.04 0.00
 -5 9 0 2.92 0.00
 -4 9 0 2.09 0.00
 -3 9 0 -1.31 0.00
 -2 9 0 -2.16 0.00
 -1 9 0 -2.26 0.00
 0 9 0 3.18 0.00
 1 9 0 0.80 0.00
 2 9 0 -4.37 0.00
 3 9 0 -2.18 0.00
 4 9 0 0.47 0.00
 5 9 0 -3.77 0.00
 6 9 0 2.80 0.00
 7 9 0 5.41 0.00
 8 9 0 1.53 0.00
 9 9 0 0.16 0.00
 10 9 0 -1.71 0.00
 11 9 0 -0.32 0.00
 12 9 0 1.50 0.00
 -12 10 0 0.80 0.00
 -11 10 0 2.16 0.00
 -10 10 0 0.89 0.00
 -9 10 0 -1.81 0.00
 -8 10 0 -0.31 0.00
 -7 10 0 1.35 0.00
 -6 10 0 -3.20 0.00
 -5 10 0 -3.05 0.00
 -4 10 0 -2.82 0.00
 -3 10 0 -0.77 0.00
 -2 10 0 0.53 0.00
 -1 10 0 -0.72 0.00
 0 10 0 0.89 0.00
 1 10 0 -3.64 0.00
 2 10 0 -4.34 0.00
 3 10 0 3.47 0.00
 4 10 0 0.71 0.00
 5 10 0 -0.72 0.00
 6 10 0 1.54 0.00
 7 10 0 -0.81 0.00
 8 10 0 -5.10 0.00
 9 10 0 -1.63 0.00
 10 10 0 0.69 0.00
 11 10 0 0.28 0.00
 12 10 0 0.43 0.00
 -12 11 0 0.50 0.00
 -11 11 0 1.42 0.00
 -10 11 0 -0.37 0.00
 -9 11 0 0.04 0.00
 -8 11 0 2.19 0.00
 -7 11 0 1.58 0.00
 -6 11 0 -1.97 0.00
 -5 11 0 2.41 0.00
 -4 11 0 3.88 0.00
 -3 11 0 3.08 0.00
 -2 11 0 0.94 0.00
 -1 11 0 -0.24 0.00
 0 11 0 0.39 0.00
 1 11 0 -1.12 0.00
 2 11 0 0.76 0.00
 3 11 0 2.15 0.00
 4 11 0 -3.53 0.00
 5 11 0 -1.15 0.00
 6 11 0 -0.49 0.00
 7 11 0 -0.82 0.00
 8 11 0 -0.25 0.00
 9 11 0 4.00 0.00
 10 11 0 2.53 0.00
 11 11 0 -0.99 0.00
 -11 12 0 1.41 0.00
 -10 12 0 -0.20 0.00
 -9 12 0 1.50 0.00
 -8 12 0 2.26 0.00
 -7 12 0 0.07 0.00
 -6 12 0 0.70 0.00
 -5 12 0 4.04 0.00
 -4 12 0 0.50 0.00
 -3 12 0 -3.07 0.00
 -2 12 0 -0.82 0.00
 -1 12 0 0.05 0.00
 0 12 0 -0.19 0.00
 1 12 0 -0.13 0.00
 2 12 0 -0.47 0.00
 3 12 0 -1.90 0.00
 4 12 0 -2.04 0.00
 5 12 0 0.67 0.00
 6 12 0 -0.25 0.00
 7 12 0 0.74 0.00
 8 12 0 1.20 0.00
 9 12 0 -0.11 0.00
 10 12 0 -1.66 0.00
 -10 13 0 -1.29 0.00
 -9 13 0 0.44 0.00
 -8 13 0 -0.02 0.00
 -7 13 0 -1.23 0.00
 -6 13 0 1.73 0.00
 -5 13 0 0.59 0.00
 -4 13 0 -2.26 0.00
 -3 13 0 -0.69 0.00
 -2 13 0 3.54 0.00
 -1 13 0 -0.17 0.00
 0 13 0 -1.21 0.00
 1 13 0 0.10 0.00
 2 13 0 -0.05 0.00
 3 13 0 0.41 0.00
 4 13 0 1.43 0.00
 5 13 0 0.33 0.00
 6 13 0 -0.81 0.00
 7 13 0 -0.70 0.00
 8 13 0 -0.66 0.00
 9 13 0 -1.43 0.00
 -9 14 0 0.17 0.00
 -8 14 0 -0.23 0.00
 -7 14 0 0.21 0.00
 -6 14 0 0.96 0.00
 -5 14 0 -1.57 0.00
 -4 14 0 0.16 0.00
 -3 14 0 1.85 0.00
 -2 14 0 0.86 0.00
 -1 14 0 -3.30 0.00
 0 14 0 -1.18 0.00
 1 14 0 0.71 0.00
 2 14 0 0.08 0.00
 3 14 0 0.74 0.00
 4 14 0 1.18 0.00
 5 14 0 -0.55 0.00
 6 14 0 -0.18 0.00
 7 14 0 -0.43 0.00
 8 14 0 0.65 0.00
 -8 15 0 1.05 0.00
 -6 15 0 0.07 0.00
 -5 15 0 0.03 0.00
 -4 15 0 1.59 0.00
 -3 15 0 -0.37 0.00
 -2 15 0 -1.56 0.00
 -1 15 0 -0.27 0.00
 0 15 0 1.58 0.00
 1 15 0 0.42 0.00
 2 15 0 -1.42 0.00
 3 15 0 -0.79 0.00
 4 15 0 -0.55 0.00
 5 15 0 -1.27 0.00
 6 15 0 0.00 0.00
 -6 16 0 -0.69 0.00
 -5 16 0 0.88 0.00
 -4 16 0 0.24 0.00
 -3 16 0 -1.01 0.00
 -2 16 0 -0.02 0.00
 -1 16 0 2.27 0.00
 0 16 0 0.37 0.00
 1 16 0 -0.95 0.00
 2 16 0 -0.68 0.00
 3 16 0 -0.12 0.00
 4 16 0 -0.25 0.00
 -2 17 0 0.54 0.00
 -1 17 0 1.15 0.00
 0 17 0 -1.22 0.00
 1 17 0 0.35 0.00
 1 -17 1 -0.35 0.00
 -4 -16 1 -0.16 0.00
 -3 -16 1 0.36 0.00
 -2 -16 1 0.17 0.00
 -1 -16 1 0.06 0.00
 0 -16 1 0.61 0.00
 1 -16 1 -0.50 0.00
 2 -16 1 -0.79 0.00
 3 -16 1 -1.48 0.00
 4 -16 1 0.38 0.00
 5 -16 1 0.26 0.00
 -6 -15 1 0.60 0.00
 -5 -15 1 0.70 0.00
 -4 -15 1 -0.10 0.00
 -3 -15 1 0.60 0.00
 -2 -15 1 0.99 0.00
 -1 -15 1 0.94 0.00
 0 -15 1 1.39 0.00
 1 -15 1 -1.20 0.00
 2 -15 1 -2.11 0.00
 3 -15 1 0.68 0.00
 4 -15 1 0.98 0.00
 5 -15 1 -1.18 0.00
 6 -15 1 -1.02 0.00
 -8 -14 1 -0.22 0.00
 -7 -14 1 0.85 0.00
 -6 -14 1 0.25 0.00
 -5 -14 1 0.63 0.00
 -4 -14 1 -0.45 0.00
 -3 -14 1 -0.39 0.00
 -2 -14 1 -0.10 0.00
 -1 -14 1 -0.04 0.00
 0 -14 1 0.27 0.00
 1 -14 1 -2.01 0.00
 2 -14 1 -0.28 0.00
 3 -14 1 2.59 0.00
 4 -14 1 -0.61 0.00
 5 -14 1 -0.33 0.00
 6 -14 1 1.53 0.00
 7 -14 1 1.54 0.00
 8 -14 1 -0.81 0.00
 9 -14 1 0.31 0.00
 -9 -13 1 -1.17 0.00
 -8 -13 1 -1.86 0.00
 -7 -13 1 -0.51 0.00
 -6 -13 1 -0.32 0.00
 -5 -13 1 0.73 0.00
 -4 -13 1 -0.80 0.00
 -3 -13 1 -1.67 0.00
 -2 -13 1 -0.82 0.00
 -1 -13 1 -0.48 0.00
 0 -13 1 -0.44 0.00
 1 -13 1 0.87 0.00
 2 -13 1 2.61 0.00
 3 -13 1 0.64 0.00
 4 -13 1 -1.70 0.00
 5 -13 1 0.72 0.00
 6 -13 1 0.14 0.00
 7 -13 1 -0.89 0.00
 8 -13 1 -1.78 0.00
 9 -13 1 0.14 0.00
 10 -13 1 0.16 0.00
 -10 -12 1 -1.93 0.00
 -9 -12 1 0.27 0.00
 -8 -12 1 1.77 0.00
 -7 -12 1 0.83 0.00
 -6 -12 1 1.98 0.00
 -5 -12 1 2.17 0.00
 -4 -12 1 0.02 0.00
 -3 -12 1 -0.12 0.00
 -2 -12 1 3.17 0.00
 -1 -12 1 1.40 0.00
 0 -12 1 0.85 0.00
 1 -12 1 2.57 0.00
 2 -12 1 -1.09 0.00
 3 -12 1 -3.29 0.00
 4 -12 1 -0.51 0.00
 5 -12 1 -0.30 0.00
 6 -12 1 -2.21 0.00
 7 -12 1 -1.88 0.00
 8 -12 1 -1.47 0.00
 9 -12 1 -0.62 0.00
 10 -12 1 -0.39 0.00
 11 -12 1 -1.01 0.00
 -11 -11 1 0.35 0.00
 -10 -11 1 0.46 0.00
 -9 -11 1 2.32 0.00
 -8 -11 1 0.49 0.00
 -7 -11 1 -2.51 0.00
 -6 -11 1 0.28 0.00
 -5 -11 1 -0.56 0.00
 -4 -11 1 -0.90 0.00
 -3 -11 1 0.75 0.00
 -2 -11 1 3.00 0.00
 -1 -11 1 -2.46 0.00
 0 -11 1 -1.76 0.00
 1 -11 1 -0.42 0.00
 2 -11 1 -3.82 0.00
 3 -11 1 -0.61 0.00
 4 -11 1 2.38 0.00
 5 -11 1 -1.51 0.00
 6 -11 1 -1.07 0.00
 7 -11 1 -0.66 0.00
 8 -11 1 -0.33 0.00
 9 -11 1 -0.76 0.00
 10 -11 1 -1.53 0.00
 11 -11 1 -1.85 0.00
 12 -11 1 0.07 0.00
 -11 -10 1 1.72 0.00
 -10 -10 1 -1.06 0.00
 -9 -10 1 -3.11 0.00
 -8 -10 1 -2.63 0.00
 -7 -10 1 -1.56 0.00
 -6 -10 1 2.46 0.00
 -5 -10 1 1.60 0.00
 -4 -10 1 2.14 0.00
 -3 -10 1 1.03 0.00
 -2 -10 1 0.66 0.00
 -1 -10 1 -1.59 0.00
 0 -10 1 2.88 0.00
 1 -10 1 4.32 0.00
 2 -10 1 0.65 0.00
 3 -10 1 2.55 0.00
 4 -10 1 0.45 0.00
 5 -10 1 -2.14 0.00
 6 -10 1 2.22 0.00
 7 -10 1 0.44 0.00
 8 -10 1 0.54 0.00
 9 -10 1 0.34 0.00
 10 -10 1 -0.50 0.00
 11 -10 1 0.56 0.00
 12 -10 1 1.48 0.00
 -12 -9 1 -0.83 0.00
 -11 -9 1 -1.66 0.00
 -10 -9 1 -3.59 0.00
 -9 -9 1 -2.34 0.00
 -8 -9 1 4.38 0.00
 -7 -9 1 4.79 0.00
 -6 -9 1 1.75 0.00
 -5 -9 1 -0.22 0.00
 -4 -9 1 -1.76 0.00
 -3 -9 1 -3.22 0.00
 -2 -9 1 -1.29 0.00
 -1 -9 1 3.44 0.00
 0 -9 1 3.31 0.00
 1 -9 1 -0.06 0.00
 2 -9 1 -2.51 0.00
 3 -9 1 -0.50 0.00
 4 -9 1 -3.82 0.00
 5 -9 1 -1.29 0.00
 6 -9 1 1.96 0.00
 7 -9 1 -1.92 0.00
 8 -9 1 0.32 0.00
 9 -9 1 1.77 0.00
 10 -9 1 -0.44 0.00
 11 -9 1 0.16 0.00
 12 -9 1 0.02 0.00
 13 -9 1 -0.94 0.00
 -13 -8 1 -0.16 0.00
 -12 -8 1 0.26 0.00
 -11 -8 1 1.76 0.00
 -10 -8 1 2.48 0.00
 -9 -8 1 3.90 0.00
 -8 -8 1 6.82 0.00
 -7 -8 1 -2.12 0.00
 -6 -8 1 -6.65 0.00
 -5 -8 1 2.58 0.00
 -4 -8 1 1.88 0.00
 -3 -8 1 3.73 0.00
 -2 -8 1 5.73 0.00
 -1 -8 1 8.65 0.00
 0 -8 1 -4.70 0.00
 1 -8 1 -3.04 0.00
 2 -8 1 3.78 0.00
 3 -8 1 0.68 0.00
 4 -8 1 -2.67 0.00
 5 -8 1 3.32 0.00
 6 -8 1 0.68 0.00
 7 -8 1 -3.16 0.00
 8 -8 1 -0.17 0.00
 9 -8 1 1.55 0.00
 10 -8 1 -1.32 0.00
 11 -8 1 -0.54 0.00
 12 -8 1 0.01 0.00
 13 -8 1 -0.54 0.00
 -13 -7 1 0.66 0.00
 -12 -7 1 0.89 0.00
 -11 -7 1 0.57 0.00
 -10 -7 1 -0.91 0.00
 -9 -7 1 -1.98 0.00
 -8 -7 1 -4.68 0.00
 -7 -7 1 -7.09 0.00
 -6 -7 1 0.12 0.00
 -5 -7 1 12.30 0.00
 -4 -7 1 -0.27 0.00
 -3 -7 1 -3.40 0.00
 -2 -7 1 -3.31 0.00
 -1 -7 1 -3.28 0.00
 0 -7 1 -15.71 0.00
 1 -7 1 3.37 0.00
 2 -7 1 8.61 0.00
 3 -7 1 -6.10 0.00
 4 -7 1 0.03 0.00
 5 -7 1 5.78 0.00
 6 -7 1 -1.95 0.00
 7 -7 1 -1.93 0.00
 8 -7 1 0.11 0.00
 9 -7 1 1.64 0.00
 10 -7 1 -0.52 0.00
 11 -7 1 1.39 0.00
 12 -7 1 2.33 0.00
 13 -7 1 -0.98 0.00
 14 -7 1 -0.75 0.00
 -14 -6 1 -0.41 0.00
 -13 -6 1 -1.60 0.00
 -12 -6 1 -0.01 0.00
 -11 -6 1 -0.49 0.00
 -10 -6 1 -0.97 0.00
 -9 -6 1 -0.74 0.00
 -8 -6 1 -0.53 0.00
 -7 -6 1 8.78 0.00
 -6 -6 1 6.27 0.00
 -5 -6 1 1.78 0.00
 -4 -6 1 -12.14 0.00
 -3 -6 1 -7.70 0.00
 -2 -6 1 5.47 0.00
 -1 -6 1 3.92 0.00
 0 -6 1 -2.53 0.00
 1 -6 1 17.10 0.00
 2 -6 1 5.58 0.00
 3 -6 1 -10.60 0.00
 4 -6 1 8.72 0.00
 5 -6 1 4.31 0.00
 6 -6 1 -2.32 0.00
 7 -6 1 2.63 0.00
 8 -6 1 1.46 0.00
 9 -6 1 0.75 0.00
 10 -6 1 -1.53 0.00
 11 -6 1 0.28 0.00
 12 -6 1 0.79 0.00
 13 -6 1 -1.11 0.00
 14 -6 1 1.86 0.00
 -14 -5 1 -0.29 0.00
 -13 -5 1 1.34 0.00
 -12 -5 1 6.02 0.00
 -11 -5 1 3.02 0.00
 -10 -5 1 3.35 0.00
 -9 -5 1 2.82 0.00
 -8 -5 1 2.64 0.00
 -7 -5 1 6.84 0.00
 -6 -5 1 -11.70 0.00
 -5 -5 1 -7.07 0.00
 -4 -5 1 8.17 0.00
 -3 -5 1 8.73 0.00
 -2 -5 1 17.28 0.00
 -1 -5 1 0.51 0.00
 0 -5 1 -3.55 0.00
 1 -5 1 1.88 0.00
 2 -5 1 -12.35 0.00
 3 -5 1 -12.42 0.00
 4 -5 1 8.75 0.00
 5 -5 1 -6.67 0.00
 6 -5 1 -5.58 0.00
 7 -5 1 -1.19 0.00
 8 -5 1 -4.21 0.00
 9 -5 1 -3.77 0.00
 10 -5 1 -3.31 0.00
 11 -5 1 -1.74 0.00
 12 -5 1 -0.70 0.00
 13 -5 1 -1.04 0.00
 14 -5 1 0.35 0.00
 15 -5 1 -0.94 0.00
 -14 -4 1 -0.11 0.00
 -13 -4 1 0.90 0.00
 -12 -4 1 0.69 0.00
 -11 -4 1 -4.06 0.00
 -10 -4 1 -3.13 0.00
 -9 -4 1 -5.55 0.00
 -8 -4 1 -2.39 0.00
 -7 -4 1 -1.48 0.00
 -6 -4 1 -11.22 0.00
 -5 -4 1 14.16 0.00
 -4 -4 1 22.19 0.00
 -3 -4 1 -20.38 0.00
 -2 -4 1 -5.52 0.00
 -1 -4 1 -11.03 0.00
 0 -4 1 -6.49 0.00
 1 -4 1 -3.66 0.00
 2 -4 1 2.67 0.00
 3 -4 1 -0.57 0.00
 4 -4 1 1.56 0.00
 5 -4 1 -8.07 0.00
 6 -4 1 -0.49 0.00
 7 -4 1 0.98 0.00
 8 -4 1 0.83 0.00
 9 -4 1 2.11 0.00
 10 -4 1 2.27 0.00
 11 -4 1 1.44 0.00
 12 -4 1 0.57 0.00
 13 -4 1 -1.44 0.00
 14 -4 1 -0.61 0.00
 15 -4 1 -0.54 0.00
 -14 -3 1 -0.38 0.00
 -13 -3 1 -0.88 0.00
 -12 -3 1 -1.19 0.00
 -11 -3 1 -2.13 0.00
 -10 -3 1 -0.47 0.00
 -9 -3 1 -0.17 0.00
 -8 -3 1 6.22 0.00
 -7 -3 1 0.14 0.00
 -6 -3 1 -2.21 0.00
 -5 -3 1 8.88 0.00
 -4 -3 1 -10.86 0.00
 -3 -3 1 -45.38 0.00
 -2 -3 1 25.07 0.00
 -1 -3 1 28.70 0.00
 0 -3 1 4.32 0.00
 1 -3 1 10.13 0.00
 2 -3 1 17.45 0.00
 3 -3 1 -14.16 0.00
 4 -3 1 -6.86 0.00
 5 -3 1 4.70 0.00
 6 -3 1 0.43 0.00
 7 -3 1 1.27 0.00
 8 -3 1 4.26 0.00
 9 -3 1 3.45 0.00
 10 -3 1 2.63 0.00
 11 -3 1 1.40 0.00
 12 -3 1 -0.26 0.00
 13 -3 1 -0.21 0.00
 14 -3 1 1.14 0.00
 15 -3 1 -0.45 0.00
 -15 -2 1 0.61 0.00
 -14 -2 1 -0.06 0.00
 -13 -2 1 -0.89 0.00
 -12 -2 1 -0.45 0.00
 -11 -2 1 0.46 0.00
 -10 -2 1 1.77 0.00
 -9 -2 1 1.27 0.00
 -8 -2 1 1.68 0.00
 -7 -2 1 -7.78 0.00
 -6 -2 1 -3.36 0.00
 -5 -2 1 -1.61 0.00
 -4 -2 1 -2.00 0.00
 -3 -2 1 1.35 0.00
 -2 -2 1 66.74 0.00
 -1 -2 1 11.97 0.00
 0 -2 1 -49.10 0.00
 1 -2 1 17.74 0.00
 2 -2 1 22.36 0.00
 3 -2 1 -16.69 0.00
 4 -2 1 11.37 0.00
 5 -2 1 14.44 0.00
 6 -2 1 -10.89 0.00
 7 -2 1 -0.51 0.00
 8 -2 1 1.41 0.00
 9 -2 1 -1.19 0.00
 10 -2 1 2.91 0.00
 11 -2 1 2.30 0.00
 12 -2 1 -1.29 0.00
 13 -2 1 -0.19 0.00
 14 -2 1 -0.53 0.00
 15 -2 1 -2.02 0.00
 -15 -1 1 -0.33 0.00
 -14 -1 1 -1.62 0.00
 -13 -1 1 -0.27 0.00
 -12 -1 1 0.73 0.00
 -11 -1 1 0.50 0.00
 -10 -1 1 -0.03 0.00
 -9 -1 1 -2.30 0.00
 -8 -1 1 -0.57 0.00
 -7 -1 1 2.27 0.00
 -6 -1 1 10.30 0.00
 -5 -1 1 11.85 0.00
 -4 -1 1 18.69 0.00
 -3 -1 1 -8.97 0.00
 -2 -1 1 -4.36 0.00
 1 -1 1 70.09 0.00
 2 -1 1 15.66 0.00
 3 -1 1 -23.93 0.00
 4 -1 1 14.73 0.00
 5 -1 1 0.85 0.00
 6 -1 1 -15.78 0.00
 7 -1 1 9.94 0.00
 8 -1 1 3.18 0.00
 9 -1 1 -0.74 0.00
 10 -1 1 4.75 0.00
 11 -1 1 -2.33 0.00
 12 -1 1 -4.66 0.00
 13 -1 1 0.20 0.00
 14 -1 1 0.29 0.00
 15 -1 1 0.17 0.00
 -15 0 1 -0.02 0.00
 -14 0 1 -0.02 0.00
 -13 0 1 2.49 0.00
 -12 0 1 -0.35 0.00
 -11 0 1 -1.50 0.00
 -10 0 1 -0.92 0.00
 -9 0 1 -2.94 0.00
 -8 0 1 1.52 0.00
 -7 0 1 2.62 0.00
 -6 0 1 -8.48 0.00
 -5 0 1 -9.32 0.00
 -4 0 1 -13.89 0.00
 -3 0 1 -52.42 0.00
 -2 0 1 -18.03 0.00
 2 0 1 -87.54 0.00
 3 0 1 -58.75 0.00
 4 0 1 4.28 0.00
 5 0 1 -11.60 0.00
 6 0 1 -7.58 0.00
 7 0 1 11.43 0.00
 8 0 1 -5.48 0.00
 9 0 1 -5.66 0.00
 10 0 1 -0.47 0.00
 11 0 1 -6.00 0.00
 12 0 1 -0.44 0.00
 13 0 1 3.37 0.00
 14 0 1 1.06 0.00
 15 0 1 0.71 0.00
 -15 1 1 0.02 0.00
 -14 1 1 0.76 0.00
 -13 1 1 1.20 0.00
 -12 1 1 -2.92 0.00
 -11 1 1 -0.36 0.00
 -10 1 1 0.37 0.00
 -9 1 1 -1.37 0.00
 -8 1 1 2.39 0.00
 -7 1 1 -1.76 0.00
 -6 1 1 -9.49 0.00
 -5 1 1 13.95 0.00
 -4 1 1 9.05 0.00
 -3 1 1 -2.33 0.00
 -2 1 1 53.45 0.00
 -1 1 1 17.71 0.00
 2 1 1 -21.35 0.00
 3 1 1 17.30 0.00
 4 1 1 35.83 0.00
 5 1 1 2.23 0.00
 6 1 1 7.19 0.00
 7 1 1 5.85 0.00
 8 1 1 -5.50 0.00
 9 1 1 -0.19 0.00
 10 1 1 4.09 0.00
 11 1 1 0.66 0.00
 12 1 1 1.79 0.00
 13 1 1 -0.14 0.00
 14 1 1 -1.42 0.00
 15 1 1 -0.86 0.00
 -15 2 1 -1.12 0.00
 -14 2 1 -0.52 0.00
 -13 2 1 -1.29 0.00
 -12 2 1 -2.62 0.00
 -11 2 1 2.01 0.00
 -10 2 1 1.71 0.00
 -9 2 1 1.13 0.00
 -8 2 1 2.77 0.00
 -7 2 1 -1.91 0.00
 -6 2 1 0.32 0.00
 -5 2 1 18.34 0.00
 -4 2 1 -14.21 0.00
 -3 2 1 -16.13 0.00
 -2 2 1 23.36 0.00
 -1 2 1 -14.53 0.00
 0 2 1 -30.92 0.00
 1 2 1 77.83 0.00
 2 2 1 34.08 0.00
 3 2 1 1.44 0.00
 4 2 1 0.43 0.00
 5 2 1 -13.86 0.00
 6 2 1 -2.67 0.00
 7 2 1 -2.91 0.00
 8 2 1 0.94 0.00
 9 2 1 1.66 0.00
 10 2 1 2.11 0.00
 11 2 1 -1.33 0.00
 12 2 1 -2.74 0.00
 13 2 1 -1.12 0.00
 14 2 1 0.33 0.00
 15 2 1 0.17 0.00
 -15 3 1 -0.48 0.00
 -14 3 1 0.27 0.00
 -13 3 1 -0.21 0.00
 -12 3 1 0.91 0.00
 -11 3 1 3.81 0.00
 -10 3 1 3.27 0.00
 -9 3 1 3.98 0.00
 -8 3 1 5.30 0.00
 -7 3 1 0.70 0.00
 -6 3 1 2.48 0.00
 -5 3 1 1.57 0.00
 -4 3 1 -20.82 0.00
 -3 3 1 4.67 0.00
 -2 3 1 25.44 0.00
 -1 3 1 -3.62 0.00
 0 3 1 4.71 0.00
 1 3 1 43.49 0.00
 2 3 1 -15.52 0.00
 3 3 1 -42.34 0.00
 4 3 1 4.10 0.00
 5 3 1 0.11 0.00
 6 3 1 -0.27 0.00
 7 3 1 2.06 0.00
 8 3 1 3.38 0.00
 9 3 1 -3.55 0.00
 10 3 1 0.08 0.00
 11 3 1 -0.69 0.00
 12 3 1 -1.84 0.00
 13 3 1 0.67 0.00
 14 3 1 0.59 0.00
 15 3 1 -0.24 0.00
 -15 4 1 -0.35 0.00
 -14 4 1 -1.10 0.00
 -13 4 1 -0.44 0.00
 -12 4 1 0.08 0.00
 -11 4 1 -0.12 0.00
 -10 4 1 -0.05 0.00
 -9 4 1 0.22 0.00
 -8 4 1 0.74 0.00
 -7 4 1 -1.82 0.00
 -6 4 1 -0.08 0.00
 -5 4 1 -3.58 0.00
 -4 4 1 -1.91 0.00
 -3 4 1 7.74 0.00
 -2 4 1 -2.55 0.00
 -1 4 1 -20.19 0.00
 0 4 1 -11.22 0.00
 1 4 1 -1.22 0.00
 2 4 1 -16.44 0.00
 3 4 1 -10.32 0.00
 4 4 1 35.54 0.00
 5 4 1 -1.04 0.00
 6 4 1 -7.74 0.00
 7 4 1 1.88 0.00
 8 4 1 -2.80 0.00
 9 4 1 -5.28 0.00
 10 4 1 0.51 0.00
 11 4 1 -0.89 0.00
 12 4 1 -0.45 0.00
 13 4 1 0.78 0.00
 14 4 1 -0.03 0.00
 15 4 1 -0.65 0.00
 -14 5 1 1.47 0.00
 -13 5 1 1.52 0.00
 -12 5 1 -1.21 0.00
 -11 5 1 -2.27 0.00
 -10 5 1 -1.37 0.00
 -9 5 1 -2.57 0.00
 -8 5 1 -4.11 0.00
 -7 5 1 -4.19 0.00
 -6 5 1 -3.33 0.00
 -5 5 1 -3.51 0.00
 -4 5 1 0.33 0.00
 -3 5 1 -11.27 0.00
 -2 5 1 -9.51 0.00
 -1 5 1 -5.66 0.00
 0 5 1 0.36 0.00
 1 5 1 9.80 0.00
 2 5 1 11.57 0.00
 3 5 1 4.89 0.00
 4 5 1 14.88 0.00
 5 5 1 -19.27 0.00
 6 5 1 -5.32 0.00
 7 5 1 9.18 0.00
 8 5 1 0.04 0.00
 9 5 1 2.46 0.00
 10 5 1 4.08 0.00
 11 5 1 2.85 0.00
 12 5 1 2.46 0.00
 13 5 1 0.95 0.00
 14 5 1 1.23 0.00
 -14 6 1 4.82 0.00
 -13 6 1 1.41 0.00
 -12 6 1 -0.23 0.00
 -11 6 1 0.40 0.00
 -10 6 1 1.00 0.00
 -9 6 1 0.14 0.00
 -8 6 1 -0.35 0.00
 -7 6 1 2.94 0.00
 -6 6 1 2.17 0.00
 -5 6 1 4.56 0.00
 -4 6 1 3.70 0.00
 -3 6 1 -3.41 0.00
 -2 6 1 12.94 0.00
 -1 6 1 8.49 0.00
 0 6 1 0.78 0.00
 1 6 1 4.73 0.00
 2 6 1 -1.88 0.00
 3 6 1 -11.25 0.00
 4 6 1 -2.32 0.00
 5 6 1 -5.27 0.00
 6 6 1 7.81 0.00
 7 6 1 7.80 0.00
 8 6 1 -4.72 0.00
 9 6 1 -0.11 0.00
 10 6 1 -0.57 0.00
 11 6 1 -0.61 0.00
 12 6 1 -1.28 0.00
 13 6 1 -0.41 0.00
 14 6 1 0.62 0.00
 -14 7 1 1.00 0.00
 -13 7 1 -1.44 0.00
 -12 7 1 -0.43 0.00
 -11 7 1 0.20 0.00
 -10 7 1 0.08 0.00
 -9 7 1 1.02 0.00
 -8 7 1 0.43 0.00
 -7 7 1 1.17 0.00
 -6 7 1 -1.86 0.00
 -5 7 1 1.30 0.00
 -4 7 1 -2.74 0.00
 -3 7 1 -0.23 0.00
 -2 7 1 9.49 0.00
 -1 7 1 -6.59 0.00
 0 7 1 -10.86 0.00
 1 7 1 -1.29 0.00
 2 7 1 -3.95 0.00
 3 7 1 -1.69 0.00
 4 7 1 5.94 0.00
 5 7 1 8.00 0.00
 6 7 1 -0.93 0.00
 7 7 1 -4.84 0.00
 8 7 1 -5.78 0.00
 9 7 1 0.66 0.00
 10 7 1 0.61 0.00
 11 7 1 0.02 0.00
 12 7 1 -0.93 0.00
 13 7 1 0.16 0.00
 14 7 1 0.00 0.00
 -13 8 1 -0.26 0.00
 -12 8 1 -1.04 0.00
 -11 8 1 -1.27 0.00
 -10 8 1 -0.01 0.00
 -9 8 1 2.66 0.00
 -8 8 1 -1.07 0.00
 -7 8 1 -3.08 0.00
 -6 8 1 -1.67 0.00
 -5 8 1 1.77 0.00
 -4 8 1 -1.88 0.00
 -3 8 1 3.66 0.00
 -2 8 1 1.78 0.00
 -1 8 1 -6.62 0.00
 0 8 1 2.08 0.00
 1 8 1 10.25 0.00
 2 8 1 4.18 0.00
 3 8 1 3.68 0.00
 4 8 1 2.76 0.00
 5 8 1 1.76 0.00
 6 8 1 -7.33 0.00
 7 8 1 1.56 0.00
 8 8 1 4.91 0.00
 9 8 1 3.98 0.00
 10 8 1 2.29 0.00
 11 8 1 0.08 0.00
 12 8 1 0.21 0.00
 13 8 1 1.24 0.00
 -13 9 1 0.00 0.00
 -12 9 1 -1.51 0.00
 -11 9 1 -0.42 0.00
 -10 9 1 0.71 0.00
 -9 9 1 1.20 0.00
 -8 9 1 -2.60 0.00
 -7 9 1 0.24 0.00
 -6 9 1 4.77 0.00
 -5 9 1 -0.27 0.00
 -4 9 1 -4.11 0.00
 -3 9 1 0.20 0.00
 -2 9 1 -3.14 0.00
 -1 9 1 -0.52 0.00
 0 9 1 4.98 0.00
 1 9 1 2.33 0.00
 2 9 1 -4.14 0.00
 3 9 1 -3.40 0.00
 4 9 1 -1.34 0.00
 5 9 1 0.50 0.00
 6 9 1 0.01 0.00
 7 9 1 6.43 0.00
 8 9 1 1.66 0.00
 9 9 1 -3.60 0.00
 10 9 1 -2.17 0.00
 11 9 1 -1.03 0.00
 12 9 1 -0.07 0.00
 13 9 1 -0.27 0.00
 -12 10 1 -0.68 0.00
 -11 10 1 0.59 0.00
 -10 10 1 0.00 0.00
 -9 10 1 -0.17 0.00
 -8 10 1 -0.56 0.00
 -7 10 1 3.15 0.00
 -6 10 1 2.10 0.00
 -5 10 1 -5.97 0.00
 -4 10 1 -0.20 0.00
 -3 10 1 4.31 0.00
 -2 10 1 0.91 0.00
 -1 10 1 3.67 0.00
 0 10 1 2.41 0.00
 1 10 1 -1.31 0.00
 2 10 1 -0.01 0.00
 3 10 1 2.53 0.00
 4 10 1 3.29 0.00
 5 10 1 0.80 0.00
 6 10 1 0.60 0.00
 7 10 1 -0.71 0.00
 8 10 1 -4.05 0.00
 9 10 1 -2.87 0.00
 10 10 1 2.42 0.00
 11 10 1 1.90 0.00
 12 10 1 -0.69 0.00
 -12 11 1 -0.82 0.00
 -11 11 1 -0.69 0.00
 -10 11 1 -0.54 0.00
 -9 11 1 -1.28 0.00
 -8 11 1 -1.39 0.00
 -7 11 1 -0.87 0.00
 -6 11 1 -3.10 0.00
 -5 11 1 -3.26 0.00
 -4 11 1 5.29 0.00
 -3 11 1 0.57 0.00
 -2 11 1 -4.44 0.00
 -1 11 1 -1.38 0.00
 0 11 1 -2.82 0.00
 1 11 1 -2.05 0.00
 2 11 1 2.07 0.00
 3 11 1 0.58 0.00
 4 11 1 -0.40 0.00
 5 11 1 -1.42 0.00
 6 11 1 -0.21 0.00
 7 11 1 -2.18 0.00
 8 11 1 1.07 0.00
 9 11 1 2.45 0.00
 10 11 1 1.73 0.00
 11 11 1 -0.57 0.00
 -11 12 1 -0.60 0.00
 -10 12 1 -0.07 0.00
 -9 12 1 -1.76 0.00
 -8 12 1 -0.70 0.00
 -7 12 1 -1.07 0.00
 -6 12 1 -1.53 0.00
 -5 12 1 0.10 0.00
 -4 12 1 -0.07 0.00
 -3 12 1 -5.23 0.00
 -2 12 1 -2.03 0.00
 -1 12 1 2.46 0.00
 0 12 1 0.48 0.00
 1 12 1 1.86 0.00
 2 12 1 2.51 0.00
 3 12 1 0.22 0.00
 4 12 1 1.17 0.00
 5 12 1 1.69 0.00
 6 12 1 1.72 0.00
 7 12 1 0.93 0.00
 8 12 1 2.66 0.00
 9 12 1 -1.00 0.00
 10 12 1 -1.79 0.00
 -10 13 1 1.15 0.00
 -9 13 1 -0.12 0.00
 -8 13 1 0.07 0.00
 -7 13 1 -0.40 0.00
 -6 13 1 0.13 0.00
 -5 13 1 -0.32 0.00
 -4 13 1 -2.39 0.00
 -3 13 1 1.41 0.00
 -2 13 1 4.22 0.00
 -1 13 1 2.76 0.00
 0 13 1 -0.75 0.00
 1 13 1 0.34 0.00
 2 13 1 -0.26 0.00
 3 13 1 -1.76 0.00
 4 13 1 -1.07 0.00
 5 13 1 -0.33 0.00
 6 13 1 -0.76 0.00
 7 13 1 -0.40 0.00
 8 13 1 -0.98 0.00
 9 13 1 -1.62 0.00
 -9 14 1 -0.52 0.00
 -8 14 1 -0.65 0.00
 -7 14 1 0.74 0.00
 -6 14 1 0.68 0.00
 -5 14 1 -0.52 0.00
 -4 14 1 0.00 0.00
 -3 14 1 3.53 0.00
 -2 14 1 -1.16 0.00
 -1 14 1 -2.38 0.00
 0 14 1 -1.92 0.00
 1 14 1 0.83 0.00
 2 14 1 0.36 0.00
 3 14 1 -0.77 0.00
 4 14 1 0.11 0.00
 5 14 1 0.39 0.00
 6 14 1 -0.34 0.00
 7 14 1 1.46 0.00
 8 14 1 0.61 0.00
 -8 15 1 -1.00 0.00
 -7 15 1 -0.09 0.00
 -6 15 1 -1.50 0.00
 -5 15 1 -1.52 0.00
 -4 15 1 -0.01 0.00
 -3 15 1 0.15 0.00
 -2 15 1 -2.95 0.00
 -1 15 1 0.01 0.00
 0 15 1 1.29 0.00
 1 15 1 1.64 0.00
 2 15 1 0.55 0.00
 3 15 1 0.60 0.00
 4 15 1 1.10 0.00
 5 15 1 0.41 0.00
 6 15 1 -0.45 0.00
 7 15 1 0.95 0.00
 -6 16 1 -0.81 0.00
 -5 16 1 0.22 0.00
 -4 16 1 0.63 0.00
 -3 16 1 -0.41 0.00
 -2 16 1 0.02 0.00
 -1 16 1 1.35 0.00
 0 16 1 -0.01 0.00
 1 16 1 -1.51 0.00
 2 16 1 -0.53 0.00
 3 16 1 0.54 0.00
 4 16 1 0.19 0.00
 5 16 1 -0.32 0.00
 -3 17 1 -0.61 0.00
 -2 17 1 0.74 0.00
 -1 17 1 -0.66 0.00
 0 17 1 -1.55 0.00
 1 17 1 -0.98 0.00
 2 17 1 1.00 0.00
 -3 -16 2 -0.55 0.00
 -2 -16 2 -0.59 0.00
 -1 -16 2 -1.43 0.00
 0 -16 2 -0.23 0.00
 1 -16 2 1.83 0.00
 2 -16 2 -0.45 0.00
 3 -16 2 -0.71 0.00
 4 -16 2 0.62 0.00
 5 -16 2 0.41 0.00
 -6 -15 2 -0.61 0.00
 -5 -15 2 -1.38 0.00
 -4 -15 2 -0.39 0.00
 -3 -15 2 -0.76 0.00
 -2 -15 2 -1.59 0.00
 -1 -15 2 -1.04 0.00
 0 -15 2 1.01 0.00
 1 -15 2 1.22 0.00
 2 -15 2 -1.10 0.00
 3 -15 2 0.86 0.00
 4 -15 2 1.48 0.00
 5 -15 2 -0.84 0.00
 6 -15 2 -0.05 0.00
 -7 -14 2 -0.17 0.00
 -6 -14 2 -0.68 0.00
 -5 -14 2 -1.05 0.00
 -4 -14 2 1.98 0.00
 -3 -14 2 1.35 0.00
 -2 -14 2 0.02 0.00
 -1 -14 2 1.66 0.00
 0 -14 2 0.35 0.00
 1 -14 2 -1.30 0.00
 2 -14 2 -0.45 0.00
 3 -14 2 0.89 0.00
 4 -14 2 -0.92 0.00
 5 -14 2 -1.85 0.00
 6 -14 2 0.86 0.00
 7 -14 2 -0.13 0.00
 8 -14 2 -0.75 0.00
 9 -14 2 -0.91 0.00
 -8 -13 2 -0.02 0.00
 -7 -13 2 -0.24 0.00
 -6 -13 2 -0.75 0.00
 -5 -13 2 -0.18 0.00
 -4 -13 2 2.10 0.00
 -3 -13 2 -0.79 0.00
 -2 -13 2 -1.20 0.00
 -1 -13 2 1.08 0.00
 0 -13 2 -1.78 0.00
 1 -13 2 -0.15 0.00
 2 -13 2 1.92 0.00
 3 -13 2 -0.07 0.00
 4 -13 2 -0.76 0.00
 5 -13 2 1.12 0.00
 6 -13 2 1.42 0.00
 7 -13 2 -1.44 0.00
 8 -13 2 0.87 0.00
 9 -13 2 0.30 0.00
 10 -13 2 0.27 0.00
 -10 -12 2 -1.21 0.00
 -9 -12 2 -0.75 0.00
 -8 -12 2 1.17 0.00
 -7 -12 2 0.46 0.00
 -6 -12 2 -1.21 0.00
 -5 -12 2 -0.78 0.00
 -4 -12 2 -0.87 0.00
 -3 -12 2 -2.55 0.00
 -2 -12 2 -0.76 0.00
 -1 -12 2 0.68 0.00
 0 -12 2 -1.03 0.00
 1 -12 2 1.53 0.00
 2 -12 2 0.37 0.00
 3 -12 2 -1.97 0.00
 4 -12 2 -0.07 0.00
 5 -12 2 1.99 0.00
 6 -12 2 0.43 0.00
 7 -12 2 0.34 0.00
 8 -12 2 3.21 0.00
 9 -12 2 1.40 0.00
 10 -12 2 1.25 0.00
 11 -12 2 0.71 0.00
 -10 -11 2 3.03 0.00
 -9 -11 2 1.81 0.00
 -8 -11 2 0.40 0.00
 -7 -11 2 0.49 0.00
 -6 -11 2 -1.70 0.00
 -5 -11 2 -1.12 0.00
 -4 -11 2 0.07 0.00
 -3 -11 2 2.23 0.00
 -2 -11 2 0.15 0.00
 -1 -11 2 -0.52 0.00
 0 -11 2 -1.14 0.00
 1 -11 2 0.19 0.00
 2 -11 2 0.01 0.00
 3 -11 2 0.61 0.00
 4 -11 2 2.25 0.00
 5 -11 2 1.93 0.00
 6 -11 2 -0.39 0.00
 7 -11 2 1.21 0.00
 8 -11 2 1.02 0.00
 9 -11 2 0.05 0.00
 10 -11 2 0.53 0.00
 11 -11 2 -0.10 0.00
 12 -11 2 -0.08 0.00
 -11 -10 2 0.30 0.00
 -10 -10 2 1.26 0.00
 -9 -10 2 -2.97 0.00
 -8 -10 2 -3.57 0.00
 -7 -10 2 1.54 0.00
 -6 -10 2 -0.35 0.00
 -5 -10 2 -0.58 0.00
 -4 -10 2 1.18 0.00
 -3 -10 2 0.87 0.00
 -2 -10 2 -6.29 0.00
 -1 -10 2 -2.49 0.00
 0 -10 2 0.05 0.00
 1 -10 2 -0.70 0.00
 2 -10 2 -0.46 0.00
 3 -10 2 0.02 0.00
 4 -10 2 -0.46 0.00
 5 -10 2 -2.50 0.00
 6 -10 2 -2.67 0.00
 7 -10 2 0.42 0.00
 8 -10 2 -2.03 0.00
 9 -10 2 -0.45 0.00
 10 -10 2 0.66 0.00
 11 -10 2 -0.45 0.00
 12 -10 2 0.77 0.00
 -12 -9 2 0.30 0.00
 -11 -9 2 -0.24 0.00
 -10 -9 2 0.44 0.00
 -9 -9 2 -1.28 0.00
 -8 -9 2 1.30 0.00
 -7 -9 2 6.67 0.00
 -6 -9 2 -1.72 0.00
 -5 -9 2 -3.18 0.00
 -4 -9 2 0.55 0.00
 -3 -9 2 -1.99 0.00
 -2 -9 2 -4.15 0.00
 -1 -9 2 4.71 0.00
 0 -9 2 3.50 0.00
 1 -9 2 -4.75 0.00
 2 -9 2 -1.34 0.00
 3 -9 2 1.39 0.00
 4 -9 2 0.22 0.00
 5 -9 2 -0.49 0.00
 6 -9 2 3.36 0.00
 7 -9 2 4.18 0.00
 8 -9 2 -1.19 0.00
 9 -9 2 1.00 0.00
 10 -9 2 1.03 0.00
 11 -9 2 -1.22 0.00
 12 -9 2 0.05 0.00
 13 -9 2 -0.24 0.00
 -12 -8 2 -0.80 0.00
 -11 -8 2 -0.03 0.00
 -10 -8 2 1.00 0.00
 -9 -8 2 1.07 0.00
 -8 -8 2 0.38 0.00
 -7 -8 2 -2.46 0.00
 -6 -8 2 -9.37 0.00
 -5 -8 2 -2.64 0.00
 -4 -8 2 3.20 0.00
 -3 -8 2 -2.71 0.00
 -2 -8 2 1.19 0.00
 -1 -8 2 2.01 0.00
 0 -8 2 -4.06 0.00
 1 -8 2 -8.65 0.00
 2 -8 2 3.41 0.00
 3 -8 2 3.66 0.00
 4 -8 2 -0.75 0.00
 5 -8 2 -0.02 0.00
 6 -8 2 3.42 0.00
 7 -8 2 -0.42 0.00
 8 -8 2 -3.30 0.00
 9 -8 2 -0.33 0.00
 10 -8 2 -1.06 0.00
 11 -8 2 -2.95 0.00
 12 -8 2 -0.38 0.00
 13 -8 2 1.50 0.00
 14 -8 2 0.82 0.00
 -13 -7 2 0.31 0.00
 -11 -7 2 0.27 0.00
 -10 -7 2 0.05 0.00
 -9 -7 2 -0.68 0.00
 -8 -7 2 -5.09 0.00
 -7 -7 2 -4.00 0.00
 -6 -7 2 4.57 0.00
 -5 -7 2 7.83 0.00
 -4 -7 2 4.66 0.00
 -3 -7 2 -4.18 0.00
 -2 -7 2 2.64 0.00
 -1 -7 2 -3.39 0.00
 0 -7 2 2.45 0.00
 1 -7 2 2.54 0.00
 2 -7 2 7.56 0.00
 3 -7 2 1.04 0.00
 4 -7 2 -4.70 0.00
 5 -7 2 -2.50 0.00
 6 -7 2 -1.51 0.00
 7 -7 2 -3.01 0.00
 8 -7 2 1.57 0.00
 9 -7 2 2.37 0.00
 10 -7 2 0.65 0.00
 11 -7 2 -0.94 0.00
 12 -7 2 0.67 0.00
 13 -7 2 2.44 0.00
 14 -7 2 0.56 0.00
 -13 -6 2 -1.56 0.00
 -12 -6 2 -2.34 0.00
 -11 -6 2 -0.76 0.00
 -10 -6 2 -0.36 0.00
 -9 -6 2 0.19 0.00
 -8 -6 2 -0.29 0.00
 -7 -6 2 4.23 0.00
 -6 -6 2 8.42 0.00
 -5 -6 2 -9.99 0.00
 -4 -6 2 -10.29 0.00
 -3 -6 2 -2.39 0.00
 -2 -6 2 2.68 0.00
 -1 -6 2 -3.08 0.00
 0 -6 2 10.42 0.00
 1 -6 2 -3.93 0.00
 2 -6 2 -7.32 0.00
 3 -6 2 -4.50 0.00
 4 -6 2 -6.23 0.00
 5 -6 2 -0.24 0.00
 6 -6 2 -0.17 0.00
 7 -6 2 1.25 0.00
 8 -6 2 3.46 0.00
 9 -6 2 -0.70 0.00
 10 -6 2 -0.02 0.00
 11 -6 2 -1.42 0.00
 12 -6 2 -1.95 0.00
 13 -6 2 1.29 0.00
 14 -6 2 -0.66 0.00
 -14 -5 2 -0.39 0.00
 -13 -5 2 -0.26 0.00
 -12 -5 2 0.30 0.00
 -11 -5 2 1.80 0.00
 -10 -5 2 0.08 0.00
 -9 -5 2 -0.84 0.00
 -8 -5 2 -2.06 0.00
 -7 -5 2 -4.00 0.00
 -6 -5 2 -5.23 0.00
 -5 -5 2 -17.64 0.00
 -4 -5 2 8.81 0.00
 -3 -5 2 19.53 0.00
 -2 -5 2 -7.68 0.00
 -1 -5 2 -5.96 0.00
 0 -5 2 5.14 0.00
 1 -5 2 -16.61 0.00
 2 -5 2 -3.06 0.00
 3 -5 2 15.54 0.00
 4 -5 2 2.90 0.00
 5 -5 2 5.50 0.00
 6 -5 2 3.26 0.00
 7 -5 2 3.14 0.00
 8 -5 2 -0.21 0.00
 9 -5 2 -1.49 0.00
 10 -5 2 2.77 0.00
 11 -5 2 1.15 0.00
 12 -5 2 2.20 0.00
 13 -5 2 5.18 0.00
 14 -5 2 -0.24 0.00
 15 -5 2 -0.82 0.00
 -14 -4 2 1.42 0.00
 -13 -4 2 0.59 0.00
 -12 -4 2 -1.05 0.00
 -11 -4 2 0.20 0.00
 -10 -4 2 -2.13 0.00
 -9 -4 2 -1.40 0.00
 -8 -4 2 0.10 0.00
 -7 -4 2 0.62 0.00
 -6 -4 2 7.03 0.00
 -5 -4 2 6.54 0.00
 -4 -4 2 20.04 0.00
 -3 -4 2 -0.96 0.00
 -2 -4 2 -38.46 0.00
 -1 -4 2 3.69 0.00
 0 -4 2 6.48 0.00
 1 -4 2 -7.69 0.00
 2 -4 2 16.87 0.00
 3 -4 2 19.94 0.00
 4 -4 2 -11.16 0.00
 5 -4 2 0.04 0.00
 6 -4 2 2.72 0.00
 7 -4 2 -0.40 0.00
 8 -4 2 -3.31 0.00
 9 -4 2 1.29 0.00
 10 -4 2 2.39 0.00
 11 -4 2 -0.62 0.00
 12 -4 2 0.69 0.00
 13 -4 2 0.46 0.00
 14 -4 2 -2.50 0.00
 15 -4 2 -0.17 0.00
 -14 -3 2 -0.17 0.00
 -13 -3 2 -1.49 0.00
 -12 -3 2 -1.49 0.00
 -11 -3 2 0.91 0.00
 -10 -3 2 0.66 0.00
 -9 -3 2 4.69 0.00
 -8 -3 2 4.24 0.00
 -7 -3 2 4.02 0.00
 -6 -3 2 5.35 0.00
 -5 -3 2 -6.31 0.00
 -4 -3 2 -13.89 0.00
 -3 -3 2 -13.74 0.00
 -2 -3 2 -10.44 0.00
 -1 -3 2 43.13 0.00
 0 -3 2 4.21 0.00
 1 -3 2 -14.45 0.00
 2 -3 2 -2.03 0.00
 3 -3 2 -5.75 0.00
 4 -3 2 -17.88 0.00
 5 -3 2 7.60 0.00
 6 -3 2 7.82 0.00
 7 -3 2 -4.15 0.00
 8 -3 2 -3.58 0.00
 9 -3 2 -0.97 0.00
 10 -3 2 -5.96 0.00
 11 -3 2 -4.80 0.00
 12 -3 2 -1.14 0.00
 13 -3 2 -0.90 0.00
 14 -3 2 0.05 0.00
 15 -3 2 1.43 0.00
 -14 -2 2 0.06 0.00
 -13 -2 2 0.60 0.00
 -12 -2 2 1.84 0.00
 -11 -2 2 3.10 0.00
 -10 -2 2 2.30 0.00
 -9 -2 2 1.46 0.00
 -8 -2 2 -6.11 0.00
 -7 -2 2 -4.62 0.00
 -6 -2 2 -5.42 0.00
 -5 -2 2 -9.78 0.00
 -4 -2 2 2.31 0.00
 -3 -2 2 37.12 0.00
 -2 -2 2 11.96 0.00
 -1 -2 2 -1.05 0.00
 0 -2 2 -46.67 0.00
 1 -2 2 -41.14 0.00
 2 -2 2 -11.28 0.00
 3 -2 2 3.38 0.00
 4 -2 2 -2.48 0.00
 5 -2 2 7.92 0.00
 6 -2 2 2.44 0.00
 7 -2 2 -9.74 0.00
 8 -2 2 1.52 0.00
 9 -2 2 0.08 0.00
 10 -2 2 -3.34 0.00
 11 -2 2 2.93 0.00
 12 -2 2 3.40 0.00
 13 -2 2 1.04 0.00
 14 -2 2 1.30 0.00
 15 -2 2 1.09 0.00
 -15 -1 2 0.16 0.00
 -14 -1 2 0.45 0.00
 -13 -1 2 0.07 0.00
 -12 -1 2 0.80 0.00
 -11 -1 2 -0.68 0.00
 -10 -1 2 -2.01 0.00
 -9 -1 2 -3.71 0.00
 -8 -1 2 -5.69 0.00
 -7 -1 2 4.60 0.00
 -6 -1 2 4.27 0.00
 -5 -1 2 1.21 0.00
 -4 -1 2 6.88 0.00
 -3 -1 2 13.72 0.00
 -2 -1 2 -57.89 0.00
 -1 -1 2 -25.43 0.00
 1 -1 2 22.51 0.00
 2 -1 2 32.82 0.00
 3 -1 2 19.93 0.00
 4 -1 2 -9.41 0.00
 5 -1 2 -3.98 0.00
 6 -1 2 -0.98 0.00
 7 -1 2 -7.20 0.00
 8 -1 2 7.75 0.00
 9 -1 2 0.62 0.00
 10 -1 2 -1.59 0.00
 11 -1 2 1.69 0.00
 12 -1 2 -1.63 0.00
 13 -1 2 -2.41 0.00
 14 -1 2 -0.88 0.00
 15 -1 2 -0.59 0.00
 -15 0 2 0.22 0.00
 -14 0 2 -0.22 0.00
 -13 0 2 -0.85 0.00
 -12 0 2 0.28 0.00
 -11 0 2 -1.27 0.00
 -10 0 2 0.99 0.00
 -9 0 2 2.58 0.00
 -8 0 2 5.76 0.00
 -7 0 2 9.82 0.00
 -6 0 2 0.36 0.00
 -5 0 2 -8.45 0.00
 -4 0 2 0.26 0.00
 -3 0 2 8.74 0.00
 -2 0 2 -10.48 0.00
 -1 0 2 104.38 0.00
 2 0 2 43.13 0.00
 3 0 2 23.23 0.00
 4 0 2 -7.28 0.00
 5 0 2 9.66 0.00
 6 0 2 11.67 0.00
 7 0 2 0.00 0.00
 8 0 2 6.25 0.00
 9 0 2 -3.46 0.00
 10 0 2 -3.65 0.00
 11 0 2 2.54 0.00
 12 0 2 1.76 0.00
 13 0 2 1.32 0.00
 14 0 2 1.09 0.00
 15 0 2 0.07 0.00
 -15 1 2 0.49 0.00
 -14 1 2 -0.03 0.00
 -13 1 2 -0.42 0.00
 -12 1 2 0.25 0.00
 -11 1 2 -0.98 0.00
 -10 1 2 1.77 0.00
 -9 1 2 1.75 0.00
 -8 1 2 -0.03 0.00
 -7 1 2 -4.98 0.00
 -6 1 2 -9.30 0.00
 -5 1 2 -7.48 0.00
 -4 1 2 13.75 0.00
 -3 1 2 7.07 0.00
 -2 1 2 -11.81 0.00
 -1 1 2 31.26 0.00
 1 1 2 -103.82 0.00
 2 1 2 23.32 0.00
 3 1 2 1.28 0.00
 4 1 2 -21.09 0.00
 5 1 2 5.45 0.00
 6 1 2 -1.06 0.00
 7 1 2 -11.11 0.00
 8 1 2 -1.81 0.00
 9 1 2 -2.07 0.00
 10 1 2 0.69 0.00
 11 1 2 5.74 0.00
 12 1 2 1.15 0.00
 13 1 2 -1.19 0.00
 14 1 2 -0.50 0.00
 15 1 2 -0.26 0.00
 -15 2 2 1.51 0.00
 -14 2 2 0.67 0.00
 -13 2 2 -0.01 0.00
 -12 2 2 0.80 0.00
 -11 2 2 -0.08 0.00
 -10 2 2 0.86 0.00
 -9 2 2 -1.40 0.00
 -8 2 2 -3.56 0.00
 -7 2 2 -1.24 0.00
 -6 2 2 3.34 0.00
 -5 2 2 3.13 0.00
 -4 2 2 10.70 0.00
 -3 2 2 -13.67 0.00
 -1 2 2 -10.63 0.00
 0 2 2 -33.25 0.00
 1 2 2 -30.97 0.00
 2 2 2 58.94 0.00
 3 2 2 -4.04 0.00
 4 2 2 -18.90 0.00
 5 2 2 12.11 0.00
 6 2 2 -2.72 0.00
 7 2 2 -5.67 0.00
 8 2 2 3.72 0.00
 9 2 2 2.97 0.00
 10 2 2 -1.39 0.00
 11 2 2 0.39 0.00
 12 2 2 -1.07 0.00
 13 2 2 -1.40 0.00
 14 2 2 0.06 0.00
 15 2 2 0.36 0.00
 -15 3 2 0.80 0.00
 -14 3 2 -0.07 0.00
 -13 3 2 -1.09 0.00
 -12 3 2 0.28 0.00
 -11 3 2 -2.47 0.00
 -10 3 2 -3.84 0.00
 -9 3 2 -6.20 0.00
 -8 3 2 -6.58 0.00
 -7 3 2 -0.87 0.00
 -6 3 2 -1.13 0.00
 -5 3 2 -4.94 0.00
 -4 3 2 2.00 0.00
 -3 3 2 -2.47 0.00
 -2 3 2 8.76 0.00
 -1 3 2 9.06 0.00
 0 3 2 10.26 0.00
 1 3 2 5.32 0.00
 2 3 2 13.40 0.00
 3 3 2 -25.59 0.00
 4 3 2 -12.61 0.00
 5 3 2 18.33 0.00
 6 3 2 -2.25 0.00
 7 3 2 0.20 0.00
 8 3 2 4.73 0.00
 9 3 2 2.08 0.00
 10 3 2 -3.23 0.00
 11 3 2 1.01 0.00
 12 3 2 1.82 0.00
 13 3 2 -0.56 0.00
 14 3 2 0.67 0.00
 15 3 2 0.56 0.00
 -14 4 2 -1.17 0.00
 -13 4 2 -0.36 0.00
 -12 4 2 1.24 0.00
 -11 4 2 -1.33 0.00
 -10 4 2 -0.17 0.00
 -9 4 2 1.21 0.00
 -8 4 2 1.85 0.00
 -7 4 2 4.32 0.00
 -6 4 2 -0.82 0.00
 -5 4 2 1.45 0.00
 -4 4 2 8.84 0.00
 -3 4 2 7.27 0.00
 -2 4 2 2.91 0.00
 -1 4 2 -1.70 0.00
 0 4 2 5.54 0.00
 1 4 2 -13.07 0.00
 2 4 2 -11.92 0.00
 3 4 2 4.11 0.00
 4 4 2 5.01 0.00
 5 4 2 15.07 0.00
 6 4 2 -5.88 0.00
 7 4 2 -0.40 0.00
 8 4 2 2.83 0.00
 9 4 2 1.02 0.00
 10 4 2 -2.54 0.00
 11 4 2 1.15 0.00
 12 4 2 0.65 0.00
 13 4 2 -2.10 0.00
 14 4 2 0.10 0.00
 15 4 2 -0.12 0.00
 -14 5 2 -0.66 0.00
 -13 5 2 0.76 0.00
 -12 5 2 1.36 0.00
 -11 5 2 1.75 0.00
 -10 5 2 3.30 0.00
 -9 5 2 3.41 0.00
 -8 5 2 2.10 0.00
 -7 5 2 2.05 0.00
 -6 5 2 -0.32 0.00
 -5 5 2 4.63 0.00
 -4 5 2 4.24 0.00
 -3 5 2 1.45 0.00
 -2 5 2 -5.29 0.00
 -1 5 2 4.51 0.00
 0 5 2 10.55 0.00
 1 5 2 -6.15 0.00
 2 5 2 6.66 0.00
 3 5 2 17.49 0.00
 4 5 2 -12.79 0.00
 5 5 2 -0.74 0.00
 6 5 2 -7.93 0.00
 7 5 2 -2.71 0.00
 8 5 2 0.56 0.00
 9 5 2 -3.04 0.00
 10 5 2 -3.32 0.00
 11 5 2 -0.34 0.00
 12 5 2 -1.18 0.00
 13 5 2 -1.68 0.00
 14 5 2 0.39 0.00
 -14 6 2 -1.65 0.00
 -13 6 2 -1.95 0.00
 -12 6 2 -0.84 0.00
 -11 6 2 0.33 0.00
 -10 6 2 -1.87 0.00
 -9 6 2 -3.46 0.00
 -8 6 2 -1.79 0.00
 -7 6 2 0.08 0.00
 -6 6 2 -0.12 0.00
 -5 6 2 -0.53 0.00
 -4 6 2 -4.05 0.00
 -3 6 2 -5.34 0.00
 -2 6 2 -6.62 0.00
 -1 6 2 8.67 0.00
 0 6 2 2.36 0.00
 1 6 2 -9.39 0.00
 2 6 2 2.81 0.00
 3 6 2 -2.23 0.00
 4 6 2 -18.89 0.00
 5 6 2 6.98 0.00
 6 6 2 3.88 0.00
 7 6 2 0.36 0.00
 8 6 2 2.47 0.00
 9 6 2 -1.44 0.00
 10 6 2 1.32 0.00
 11 6 2 1.63 0.00
 12 6 2 1.27 0.00
 13 6 2 0.64 0.00
 14 6 2 -0.25 0.00
 -14 7 2 -1.81 0.00
 -13 7 2 0.20 0.00
 -12 7 2 1.45 0.00
 -11 7 2 -0.58 0.00
 -10 7 2 -2.69 0.00
 -9 7 2 0.08 0.00
 -8 7 2 4.88 0.00
 -7 7 2 1.78 0.00
 -6 7 2 -1.86 0.00
 -5 7 2 -2.95 0.00
 -4 7 2 -0.95 0.00
 -3 7 2 -1.36 0.00
 -2 7 2 0.79 0.00
 -1 7 2 5.15 0.00
 0 7 2 -7.55 0.00
 1 7 2 -4.18 0.00
 2 7 2 6.50 0.00
 3 7 2 -1.37 0.00
 4 7 2 0.20 0.00
 5 7 2 11.38 0.00
 6 7 2 -0.03 0.00
 7 7 2 -6.19 0.00
 8 7 2 0.83 0.00
 9 7 2 -0.48 0.00
 10 7 2 1.47 0.00
 11 7 2 0.04 0.00
 12 7 2 -0.06 0.00
 13 7 2 -1.59 0.00
 14 7 2 -0.91 0.00
 -13 8 2 0.96 0.00
 -12 8 2 1.24 0.00
 -11 8 2 -1.32 0.00
 -10 8 2 0.84 0.00
 -9 8 2 2.01 0.00
 -8 8 2 0.30 0.00
 -7 8 2 -5.35 0.00
 -6 8 2 -1.99 0.00
 -5 8 2 2.90 0.00
 -4 8 2 3.75 0.00
 -3 8 2 -0.94 0.00
 -2 8 2 1.01 0.00
 -1 8 2 -2.19 0.00
 0 8 2 -5.31 0.00
 1 8 2 3.85 0.00
 2 8 2 2.12 0.00
 3 8 2 -5.27 0.00
 4 8 2 -0.18 0.00
 5 8 2 -4.93 0.00
 6 8 2 -7.11 0.00
 7 8 2 -3.67 0.00
 8 8 2 3.51 0.00
 9 8 2 -0.16 0.00
 10 8 2 -2.18 0.00
 11 8 2 -1.91 0.00
 12 8 2 -0.71 0.00
 13 8 2 -0.83 0.00
 -13 9 2 0.11 0.00
 -12 9 2 0.42 0.00
 -11 9 2 -0.50 0.00
 -10 9 2 2.66 0.00
 -9 9 2 -1.32 0.00
 -8 9 2 -2.58 0.00
 -7 9 2 -0.64 0.00
 -6 9 2 5.16 0.00
 -5 9 2 4.22 0.00
 -4 9 2 -2.14 0.00
 -3 9 2 -3.23 0.00
 -2 9 2 2.25 0.00
 -1 9 2 -1.80 0.00
 0 9 2 0.85 0.00
 1 9 2 2.30 0.00
 2 9 2 -5.06 0.00
 3 9 2 -2.92 0.00
 4 9 2 2.18 0.00
 5 9 2 -2.03 0.00
 6 9 2 3.60 0.00
 7 9 2 3.59 0.00
 8 9 2 2.54 0.00
 9 9 2 -1.95 0.00
 10 9 2 -1.38 0.00
 11 9 2 3.10 0.00
 12 9 2 2.25 0.00
 13 9 2 0.43 0.00
 -12 10 2 1.51 0.00
 -11 10 2 0.41 0.00
 -10 10 2 2.23 0.00
 -9 10 2 -1.09 0.00
 -8 10 2 1.20 0.00
 -7 10 2 1.40 0.00
 -6 10 2 -1.21 0.00
 -5 10 2 -3.71 0.00
 -4 10 2 -5.00 0.00
 -3 10 2 1.42 0.00
 -2 10 2 2.97 0.00
 -1 10 2 -2.43 0.00
 0 10 2 0.02 0.00
 1 10 2 -2.81 0.00
 2 10 2 -3.82 0.00
 3 10 2 3.23 0.00
 4 10 2 1.39 0.00
 5 10 2 -0.75 0.00
 6 10 2 1.88 0.00
 7 10 2 -1.62 0.00
 8 10 2 -3.61 0.00
 9 10 2 -2.21 0.00
 10 10 2 0.23 0.00
 11 10 2 1.01 0.00
 12 10 2 -1.45 0.00
 -12 11 2 1.15 0.00
 -11 11 2 -0.46 0.00
 -10 11 2 0.75 0.00
 -9 11 2 -0.94 0.00
 -8 11 2 1.24 0.00
 -7 11 2 -0.10 0.00
 -6 11 2 -0.30 0.00
 -5 11 2 4.33 0.00
 -4 11 2 3.31 0.00
 -3 11 2 4.09 0.00
 -2 11 2 0.53 0.00
 -1 11 2 -0.62 0.00
 0 11 2 0.94 0.00
 1 11 2 -0.33 0.00
 2 11 2 1.12 0.00
 3 11 2 1.30 0.00
 4 11 2 -3.41 0.00
 5 11 2 -0.89 0.00
 6 11 2 -0.36 0.00
 7 11 2 -1.12 0.00
 8 11 2 0.17 0.00
 9 11 2 3.24 0.00
 10 11 2 0.49 0.00
 11 11 2 -0.34 0.00
 -11 12 2 -0.96 0.00
 -10 12 2 -0.38 0.00
 -9 12 2 0.77 0.00
 -8 12 2 2.02 0.00
 -7 12 2 0.13 0.00
 -6 12 2 2.34 0.00
 -5 12 2 4.43 0.00
 -4 12 2 -2.56 0.00
 -3 12 2 -3.37 0.00
 -2 12 2 -1.32 0.00
 -1 12 2 0.63 0.00
 0 12 2 -0.12 0.00
 1 12 2 -0.47 0.00
 2 12 2 -0.69 0.00
 3 12 2 -1.75 0.00
 4 12 2 -1.49 0.00
 5 12 2 0.91 0.00
 6 12 2 -0.46 0.00
 7 12 2 0.40 0.00
 8 12 2 0.44 0.00
 9 12 2 0.62 0.00
 10 12 2 -1.78 0.00
 11 12 2 0.10 0.00
 -10 13 2 -0.51 0.00
 -9 13 2 1.71 0.00
 -8 13 2 -0.24 0.00
 -7 13 2 -1.36 0.00
 -6 13 2 1.51 0.00
 -5 13 2 -0.13 0.00
 -4 13 2 -3.10 0.00
 -3 13 2 0.69 0.00
 -2 13 2 4.01 0.00
 -1 13 2 0.83 0.00
 0 13 2 -1.20 0.00
 1 13 2 -0.81 0.00
 2 13 2 -0.45 0.00
 3 13 2 0.34 0.00
 4 13 2 1.65 0.00
 5 13 2 1.03 0.00
 6 13 2 -0.71 0.00
 7 13 2 -0.97 0.00
 8 13 2 -0.96 0.00
 9 13 2 -0.24 0.00
 -9 14 2 1.48 0.00
 -8 14 2 -0.22 0.00
 -7 14 2 0.45 0.00
 -6 14 2 1.15 0.00
 -5 14 2 -0.77 0.00
 -4 14 2 1.06 0.00
 -3 14 2 1.04 0.00
 -2 14 2 0.26 0.00
 -1 14 2 -3.89 0.00
 0 14 2 -1.35 0.00
 1 14 2 -0.14 0.00
 2 14 2 -0.56 0.00
 3 14 2 0.37 0.00
 4 14 2 0.83 0.00
 5 14 2 -0.19 0.00
 6 14 2 -0.18 0.00
 7 14 2 -0.58 0.00
 8 14 2 0.52 0.00
 -8 15 2 0.25 0.00
 -6 15 2 -0.07 0.00
 -5 15 2 -0.07 0.00
 -4 15 2 1.22 0.00
 -3 15 2 -2.05 0.00
 -2 15 2 -0.82 0.00
 -1 15 2 -0.40 0.00
 0 15 2 3.79 0.00
 1 15 2 0.84 0.00
 2 15 2 -1.44 0.00
 3 15 2 -0.14 0.00
 4 15 2 -0.45 0.00
 5 15 2 -0.47 0.00
 6 15 2 0.38 0.00
 7 15 2 -0.82 0.00
 -6 16 2 0.20 0.00
 -5 16 2 0.93 0.00
 -4 16 2 0.80 0.00
 -3 16 2 -1.00 0.00
 -2 16 2 1.31 0.00
 -1 16 2 2.03 0.00
 0 16 2 1.60 0.00
 1 16 2 -2.51 0.00
 2 16 2 -1.22 0.00
 3 16 2 0.82 0.00
 4 16 2 -0.15 0.00
 5 16 2 -0.08 0.00
 -3 17 2 -0.24 0.00
 -2 17 2 0.58 0.00
 -1 17 2 0.37 0.00
 0 17 2 -0.76 0.00
 1 17 2 -0.23 0.00
 2 17 2 1.38 0.00
 -3 -16 3 0.75 0.00
 -2 -16 3 0.39 0.00
 -1 -16 3 0.24 0.00
 0 -16 3 -0.25 0.00
 1 -16 3 0.15 0.00
 2 -16 3 -1.09 0.00
 3 -16 3 -1.73 0.00
 4 -16 3 0.40 0.00
 5 -16 3 0.14 0.00
 -5 -15 3 0.24 0.00
 -4 -15 3 -0.88 0.00
 -3 -15 3 0.58 0.00
 -2 -15 3 0.55 0.00
 -1 -15 3 0.13 0.00
 0 -15 3 0.64 0.00
 1 -15 3 -0.25 0.00
 2 -15 3 -1.31 0.00
 3 -15 3 0.44 0.00
 4 -15 3 1.27 0.00
 5 -15 3 -0.30 0.00
 6 -15 3 -0.58 0.00
 -7 -14 3 0.39 0.00
 -6 -14 3 0.00 0.00
 -5 -14 3 0.78 0.00
 -4 -14 3 -0.27 0.00
 -3 -14 3 0.96 0.00
 -2 -14 3 -0.29 0.00
 -1 -14 3 -0.96 0.00
 0 -14 3 -0.04 0.00
 1 -14 3 -1.83 0.00
 2 -14 3 0.20 0.00
 3 -14 3 1.41 0.00
 4 -14 3 -0.48 0.00
 5 -14 3 0.08 0.00
 6 -14 3 1.31 0.00
 7 -14 3 0.95 0.00
 8 -14 3 -0.98 0.00
 9 -14 3 0.55 0.00
 -8 -13 3 -0.73 0.00
 -7 -13 3 -0.82 0.00
 -6 -13 3 0.15 0.00
 -5 -13 3 1.49 0.00
 -4 -13 3 -1.02 0.00
 -3 -13 3 -0.29 0.00
 -2 -13 3 -0.52 0.00
 -1 -13 3 -1.23 0.00
 0 -13 3 -1.09 0.00
 1 -13 3 -0.63 0.00
 2 -13 3 2.96 0.00
 3 -13 3 0.97 0.00
 4 -13 3 -1.18 0.00
 5 -13 3 0.19 0.00
 6 -13 3 -0.46 0.00
 7 -13 3 -1.64 0.00
 8 -13 3 -1.98 0.00
 9 -13 3 0.58 0.00
 10 -13 3 -0.76 0.00
 -9 -12 3 1.12 0.00
 -8 -12 3 -0.15 0.00
 -7 -12 3 -0.17 0.00
 -6 -12 3 2.68 0.00
 -5 -12 3 1.23 0.00
 -4 -12 3 -2.41 0.00
 -3 -12 3 0.99 0.00
 -2 -12 3 3.23 0.00
 -1 -12 3 0.75 0.00
 0 -12 3 1.47 0.00
 1 -12 3 2.28 0.00
 2 -12 3 1.62 0.00
 3 -12 3 -2.02 0.00
 4 -12 3 -1.80 0.00
 5 -12 3 -0.72 0.00
 6 -12 3 -1.44 0.00
 7 -12 3 -0.91 0.00
 8 -12 3 -1.04 0.00
 9 -12 3 -0.06 0.00
 10 -12 3 -0.79 0.00
 11 -12 3 0.22 0.00
 -10 -11 3 -0.42 0.00
 -9 -11 3 1.85 0.00
 -8 -11 3 -2.04 0.00
 -7 -11 3 -2.35 0.00
 -6 -11 3 2.43 0.00
 -5 -11 3 -0.56 0.00
 -4 -11 3 -1.73 0.00
 -3 -11 3 2.99 0.00
 -2 -11 3 2.30 0.00
 -1 -11 3 -3.18 0.00
 0 -11 3 -0.23 0.00
 1 -11 3 -0.70 0.00
 2 -11 3 -2.73 0.00
 3 -11 3 -2.20 0.00
 4 -11 3 0.97 0.00
 5 -11 3 0.23 0.00
 6 -11 3 -0.70 0.00
 7 -11 3 0.14 0.00
 8 -11 3 -0.08 0.00
 9 -11 3 -0.49 0.00
 10 -11 3 -0.73 0.00
 11 -11 3 -0.93 0.00
 12 -11 3 -1.12 0.00
 -11 -10 3 0.18 0.00
 -10 -10 3 -1.00 0.00
 -9 -10 3 0.17 0.00
 -8 -10 3 -3.36 0.00
 -7 -10 3 -1.41 0.00
 -6 -10 3 4.67 0.00
 -5 -10 3 -0.16 0.00
 -4 -10 3 0.14 0.00
 -3 -10 3 1.59 0.00
 -2 -10 3 -0.41 0.00
 -1 -10 3 -2.38 0.00
 0 -10 3 5.26 0.00
 1 -10 3 2.94 0.00
 2 -10 3 0.42 0.00
 3 -10 3 3.39 0.00
 4 -10 3 2.80 0.00
 5 -10 3 -1.50 0.00
 6 -10 3 -1.05 0.00
 7 -10 3 0.95 0.00
 8 -10 3 1.36 0.00
 9 -10 3 -0.66 0.00
 10 -10 3 0.39 0.00
 11 -10 3 0.93 0.00
 12 -10 3 0.06 0.00
 -12 -9 3 -0.92 0.00
 -11 -9 3 -2.15 0.00
 -10 -9 3 -2.10 0.00
 -9 -9 3 0.94 0.00
 -8 -9 3 2.45 0.00
 -7 -9 3 3.20 0.00
 -6 -9 3 2.74 0.00
 -5 -9 3 -3.24 0.00
 -4 -9 3 -0.62 0.00
 -3 -9 3 -0.78 0.00
 -2 -9 3 0.94 0.00
 -1 -9 3 3.03 0.00
 0 -9 3 4.92 0.00
 1 -9 3 -2.40 0.00
 2 -9 3 -2.67 0.00
 3 -9 3 0.65 0.00
 4 -9 3 -3.99 0.00
 5 -9 3 -3.56 0.00
 6 -9 3 -0.21 0.00
 7 -9 3 0.28 0.00
 8 -9 3 0.41 0.00
 9 -9 3 -1.17 0.00
 10 -9 3 1.96 0.00
 11 -9 3 2.01 0.00
 12 -9 3 -1.84 0.00
 13 -9 3 -1.33 0.00
 -12 -8 3 0.05 0.00
 -11 -8 3 1.12 0.00
 -10 -8 3 2.17 0.00
 -9 -8 3 4.85 0.00
 -8 -8 3 4.46 0.00
 -7 -8 3 -3.86 0.00
 -6 -8 3 -2.91 0.00
 -5 -8 3 0.71 0.00
 -4 -8 3 4.03 0.00
 -3 -8 3 3.50 0.00
 -2 -8 3 4.62 0.00
 -1 -8 3 2.16 0.00
 0 -8 3 -5.44 0.00
 1 -8 3 -2.08 0.00
 2 -8 3 2.44 0.00
 3 -8 3 0.78 0.00
 4 -8 3 -1.16 0.00
 5 -8 3 5.21 0.00
 6 -8 3 1.68 0.00
 7 -8 3 -1.68 0.00
 8 -8 3 -0.49 0.00
 9 -8 3 -0.68 0.00
 10 -8 3 1.74 0.00
 11 -8 3 0.40 0.00
 12 -8 3 -2.75 0.00
 13 -8 3 -0.68 0.00
 14 -8 3 0.52 0.00
 -13 -7 3 0.99 0.00
 -12 -7 3 1.20 0.00
 -11 -7 3 0.23 0.00
 -10 -7 3 -1.03 0.00
 -9 -7 3 -1.60 0.00
 -8 -7 3 -3.94 0.00
 -7 -7 3 -6.74 0.00
 -6 -7 3 4.04 0.00
 -5 -7 3 6.32 0.00
 -4 -7 3 -2.83 0.00
 -3 -7 3 -2.52 0.00
 -2 -7 3 -4.06 0.00
 -1 -7 3 -6.37 0.00
 0 -7 3 -8.64 0.00
 1 -7 3 9.91 0.00
 2 -7 3 1.85 0.00
 3 -7 3 -5.59 0.00
 4 -7 3 2.06 0.00
 5 -7 3 4.87 0.00
 6 -7 3 -4.11 0.00
 7 -7 3 -1.47 0.00
 8 -7 3 0.74 0.00
 9 -7 3 -0.70 0.00
 10 -7 3 0.32 0.00
 11 -7 3 1.54 0.00
 12 -7 3 -0.17 0.00
 13 -7 3 -1.42 0.00
 14 -7 3 0.19 0.00
 -13 -6 3 -0.85 0.00
 -12 -6 3 -1.01 0.00
 -11 -6 3 -1.03 0.00
 -10 -6 3 -0.20 0.00
 -9 -6 3 0.14 0.00
 -8 -6 3 2.28 0.00
 -7 -6 3 5.59 0.00
 -6 -6 3 6.73 0.00
 -5 -6 3 -1.52 0.00
 -4 -6 3 -11.22 0.00
 -3 -6 3 5.08 0.00
 -2 -6 3 4.58 0.00
 -1 -6 3 1.65 0.00
 0 -6 3 2.33 0.00
 1 -6 3 15.91 0.00
 2 -6 3 -9.67 0.00
 3 -6 3 -5.42 0.00
 4 -6 3 11.14 0.00
 5 -6 3 0.95 0.00
 6 -6 3 -3.13 0.00
 7 -6 3 4.34 0.00
 8 -6 3 1.08 0.00
 9 -6 3 -2.17 0.00
 10 -6 3 -1.51 0.00
 11 -6 3 0.60 0.00
 12 -6 3 -1.84 0.00
 13 -6 3 -1.93 0.00
 14 -6 3 2.71 0.00
 -13 -5 3 0.76 0.00
 -12 -5 3 1.96 0.00
 -11 -5 3 2.26 0.00
 -10 -5 3 3.48 0.00
 -9 -5 3 1.84 0.00
 -8 -5 3 2.81 0.00
 -7 -5 3 2.24 0.00
 -6 -5 3 -6.83 0.00
 -5 -5 3 -1.96 0.00
 -4 -5 3 3.60 0.00
 -3 -5 3 16.40 0.00
 -2 -5 3 2.39 0.00
 -1 -5 3 -5.08 0.00
 0 -5 3 1.15 0.00
 1 -5 3 4.88 0.00
 2 -5 3 -15.96 0.00
 3 -5 3 4.03 0.00
 4 -5 3 8.92 0.00
 5 -5 3 -12.88 0.00
 6 -5 3 -3.78 0.00
 7 -5 3 0.17 0.00
 8 -5 3 -5.00 0.00
 9 -5 3 -3.76 0.00
 10 -5 3 -1.17 0.00
 11 -5 3 0.09 0.00
 12 -5 3 -1.65 0.00
 13 -5 3 -1.24 0.00
 14 -5 3 1.26 0.00
 15 -5 3 -0.63 0.00
 -14 -4 3 0.10 0.00
 -13 -4 3 0.71 0.00
 -12 -4 3 -1.07 0.00
 -11 -4 3 -2.50 0.00
 -10 -4 3 -3.16 0.00
 -9 -4 3 -4.93 0.00
 -8 -4 3 -2.02 0.00
 -7 -4 3 -2.68 0.00
 -6 -4 3 -5.65 0.00
 -5 -4 3 12.95 0.00
 -4 -4 3 1.87 0.00
 -3 -4 3 -10.35 0.00
 -2 -4 3 -9.57 0.00
 -1 -4 3 -4.03 0.00
 0 -4 3 10.22 0.00
 1 -4 3 3.71 0.00
 2 -4 3 -5.12 0.00
 3 -4 3 1.89 0.00
 4 -4 3 -5.57 0.00
 5 -4 3 -13.41 0.00
 6 -4 3 5.17 0.00
 7 -4 3 1.28 0.00
 8 -4 3 0.12 0.00
 9 -4 3 3.81 0.00
 10 -4 3 3.59 0.00
 11 -4 3 1.46 0.00
 12 -4 3 -0.67 0.00
 13 -4 3 -1.79 0.00
 14 -4 3 0.09 0.00
 15 -4 3 -0.53 0.00
 -14 -3 3 0.15 0.00
 -13 -3 3 -0.79 0.00
 -12 -3 3 -1.38 0.00
 -11 -3 3 -0.87 0.00
 -10 -3 3 0.39 0.00
 -9 -3 3 1.55 0.00
 -8 -3 3 3.58 0.00
 -7 -3 3 -0.92 0.00
 -6 -3 3 -0.41 0.00
 -5 -3 3 5.83 0.00
 -4 -3 3 -20.40 0.00
 -3 -3 3 -13.35 0.00
 -2 -3 3 25.25 0.00
 -1 -3 3 11.68 0.00
 0 -3 3 8.91 0.00
 1 -3 3 -2.43 0.00
 2 -3 3 1.25 0.00
 3 -3 3 -3.69 0.00
 4 -3 3 4.57 0.00
 5 -3 3 3.98 0.00
 6 -3 3 5.54 0.00
 7 -3 3 -1.66 0.00
 8 -3 3 1.62 0.00
 9 -3 3 3.51 0.00
 10 -3 3 1.18 0.00
 11 -3 3 0.22 0.00
 12 -3 3 -0.04 0.00
 13 -3 3 0.10 0.00
 14 -3 3 1.00 0.00
 15 -3 3 -0.42 0.00
 -14 -2 3 0.86 0.00
 -13 -2 3 -0.63 0.00
 -12 -2 3 0.02 0.00
 -11 -2 3 0.93 0.00
 -10 -2 3 0.86 0.00
 -9 -2 3 0.34 0.00
 -8 -2 3 -1.26 0.00
 -7 -2 3 -6.07 0.00
 -6 -2 3 0.87 0.00
 -5 -2 3 2.23 0.00
 -4 -2 3 -5.88 0.00
 -3 -2 3 15.42 0.00
 -2 -2 3 29.61 0.00
 -1 -2 3 -33.51 0.00
 0 -2 3 -12.85 0.00
 1 -2 3 17.07 0.00
 2 -2 3 20.33 0.00
 3 -2 3 4.01 0.00
 4 -2 3 16.21 0.00
 5 -2 3 -1.16 0.00
 6 -2 3 -9.39 0.00
 7 -2 3 -1.70 0.00
 8 -2 3 -0.09 0.00
 9 -2 3 0.81 0.00
 10 -2 3 1.78 0.00
 11 -2 3 1.60 0.00
 12 -2 3 0.27 0.00
 13 -2 3 0.04 0.00
 14 -2 3 -1.02 0.00
 15 -2 3 -1.27 0.00
 -14 -1 3 -0.16 0.00
 -13 -1 3 -2.11 0.00
 -12 -1 3 -0.73 0.00
 -11 -1 3 -0.56 0.00
 -10 -1 3 -1.73 0.00
 -9 -1 3 -0.91 0.00
 -8 -1 3 0.28 0.00
 -7 -1 3 2.76 0.00
 -6 -1 3 12.17 0.00
 -5 -1 3 6.51 0.00
 -4 -1 3 1.00 0.00
 -3 -1 3 -4.16 0.00
 -2 -1 3 -14.82 0.00
 -1 -1 3 -52.78 0.00
 0 -1 3 14.14 0.00
 1 -1 3 26.92 0.00
 2 -1 3 -25.04 0.00
 3 -1 3 -23.25 0.00
 4 -1 3 3.46 0.00
 5 -1 3 -13.39 0.00
 6 -1 3 -5.65 0.00
 7 -1 3 13.45 0.00
 8 -1 3 0.99 0.00
 9 -1 3 2.54 0.00
 10 -1 3 1.53 0.00
 11 -1 3 -3.27 0.00
 12 -1 3 -2.02 0.00
 13 -1 3 -0.51 0.00
 14 -1 3 -0.59 0.00
 15 -1 3 0.99 0.00
 -14 0 3 -0.15 0.00
 -13 0 3 0.78 0.00
 -12 0 3 2.31 0.00
 -11 0 3 1.30 0.00
 -10 0 3 -0.46 0.00
 -9 0 3 0.28 0.00
 -8 0 3 0.57 0.00
 -7 0 3 -1.32 0.00
 -6 0 3 -5.37 0.00
 -5 0 3 -14.60 0.00
 -4 0 3 -13.71 0.00
 -3 0 3 -16.32 0.00
 -2 0 3 -2.43 0.00
 -1 0 3 -25.57 0.00
 0 0 3 -18.11 0.00
 1 0 3 -52.88 0.00
 2 0 3 -95.65 0.00
 3 0 3 -22.46 0.00
 4 0 3 3.45 0.00
 5 0 3 -15.44 0.00
 6 0 3 2.29 0.00
 7 0 3 9.27 0.00
 8 0 3 -12.18 0.00
 9 0 3 -2.20 0.00
 10 0 3 -3.46 0.00
 11 0 3 -4.56 0.00
 12 0 3 1.73 0.00
 13 0 3 0.78 0.00
 14 0 3 0.42 0.00
 15 0 3 1.29 0.00
 -14 1 3 1.86 0.00
 -13 1 3 2.17 0.00
 -12 1 3 -0.69 0.00
 -11 1 3 -1.42 0.00
 -10 1 3 -1.95 0.00
 -9 1 3 -0.75 0.00
 -8 1 3 -1.89 0.00
 -7 1 3 -3.32 0.00
 -6 1 3 -0.97 0.00
 -5 1 3 8.38 0.00
 -4 1 3 11.88 0.00
 -3 1 3 12.56 0.00
 -2 1 3 26.55 0.00
 -1 1 3 -6.44 0.00
 0 1 3 -9.15 0.00
 1 1 3 3.68 0.00
 2 1 3 -13.65 0.00
 3 1 3 49.98 0.00
 4 1 3 20.60 0.00
 5 1 3 -4.48 0.00
 6 1 3 11.99 0.00
 7 1 3 3.48 0.00
 8 1 3 -7.53 0.00
 9 1 3 6.99 0.00
 10 1 3 2.82 0.00
 11 1 3 0.42 0.00
 12 1 3 2.38 0.00
 13 1 3 -0.67 0.00
 14 1 3 -0.73 0.00
 15 1 3 -0.84 0.00
 -14 2 3 1.11 0.00
 -13 2 3 -1.83 0.00
 -12 2 3 -3.06 0.00
 -11 2 3 1.61 0.00
 -10 2 3 1.41 0.00
 -9 2 3 2.42 0.00
 -8 2 3 1.73 0.00
 -7 2 3 2.21 0.00
 -6 2 3 5.50 0.00
 -5 2 3 6.09 0.00
 -4 2 3 -12.21 0.00
 -3 2 3 -8.67 0.00
 -2 2 3 0.27 0.00
 -1 2 3 -11.04 0.00
 0 2 3 12.79 0.00
 1 2 3 38.70 0.00
 2 2 3 0.85 0.00
 3 2 3 23.66 0.00
 4 2 3 -14.28 0.00
 5 2 3 -14.87 0.00
 6 2 3 3.72 0.00
 7 2 3 -4.34 0.00
 8 2 3 -1.37 0.00
 9 2 3 4.37 0.00
 10 2 3 -0.69 0.00
 11 2 3 -2.90 0.00
 12 2 3 -0.93 0.00
 13 2 3 -0.30 0.00
 14 2 3 -0.32 0.00
 15 2 3 0.48 0.00
 -14 3 3 0.34 0.00
 -13 3 3 -1.37 0.00
 -12 3 3 1.47 0.00
 -11 3 3 4.52 0.00
 -10 3 3 1.15 0.00
 -9 3 3 3.56 0.00
 -8 3 3 4.77 0.00
 -7 3 3 3.69 0.00
 -6 3 3 3.74 0.00
 -5 3 3 -3.83 0.00
 -4 3 3 -10.86 0.00
 -3 3 3 9.77 0.00
 -2 3 3 4.08 0.00
 -1 3 3 -0.78 0.00
 0 3 3 11.05 0.00
 1 3 3 13.77 0.00
 2 3 3 -24.70 0.00
 3 3 3 -5.44 0.00
 4 3 3 -6.39 0.00
 5 3 3 -2.82 0.00
 6 3 3 4.84 0.00
 7 3 3 -1.74 0.00
 8 3 3 0.59 0.00
 9 3 3 -2.23 0.00
 10 3 3 0.35 0.00
 11 3 3 -1.25 0.00
 12 3 3 0.26 0.00
 13 3 3 1.66 0.00
 14 3 3 -0.36 0.00
 15 3 3 0.70 0.00
 -14 4 3 -1.23 0.00
 -13 4 3 -0.30 0.00
 -12 4 3 -0.48 0.00
 -11 4 3 -1.18 0.00
 -10 4 3 -2.24 0.00
 -9 4 3 0.80 0.00
 -8 4 3 0.12 0.00
 -7 4 3 -2.28 0.00
 -6 4 3 -0.49 0.00
 -5 4 3 -6.31 0.00
 -4 4 3 0.27 0.00
 -3 4 3 6.12 0.00
 -2 4 3 -13.32 0.00
 -1 4 3 -8.09 0.00
 0 4 3 -5.55 0.00
 1 4 3 -7.07 0.00
 2 4 3 -17.37 0.00
 3 4 3 9.98 0.00
 4 4 3 17.33 0.00
 5 4 3 -5.39 0.00
 6 4 3 2.75 0.00
 7 4 3 0.04 0.00
 8 4 3 -2.19 0.00
 9 4 3 -2.94 0.00
 10 4 3 3.00 0.00
 11 4 3 -1.55 0.00
 12 4 3 -0.29 0.00
 13 4 3 0.34 0.00
 14 4 3 -1.80 0.00
 15 4 3 -0.08 0.00
 -14 5 3 1.42 0.00
 -13 5 3 2.58 0.00
 -12 5 3 -1.18 0.00
 -11 5 3 -0.46 0.00
 -10 5 3 0.53 0.00
 -9 5 3 -1.36 0.00
 -8 5 3 -5.09 0.00
 -7 5 3 -5.00 0.00
 -6 5 3 -0.95 0.00
 -5 5 3 -4.81 0.00
 -4 5 3 1.99 0.00
 -3 5 3 -7.18 0.00
 -2 5 3 -13.66 0.00
 -1 5 3 -0.08 0.00
 0 5 3 -1.14 0.00
 1 5 3 2.05 0.00
 2 5 3 3.74 0.00
 3 5 3 12.38 0.00
 4 5 3 5.56 0.00
 5 5 3 -19.13 0.00
 6 5 3 5.48 0.00
 7 5 3 2.60 0.00
 8 5 3 -2.03 0.00
 9 5 3 2.43 0.00
 10 5 3 4.08 0.00
 11 5 3 -0.86 0.00
 12 5 3 0.33 0.00
 13 5 3 1.58 0.00
 14 5 3 0.85 0.00
 15 5 3 1.04 0.00
 -14 6 3 3.03 0.00
 -13 6 3 1.44 0.00
 -12 6 3 -0.38 0.00
 -11 6 3 0.99 0.00
 -10 6 3 -0.14 0.00
 -9 6 3 -2.79 0.00
 -8 6 3 -0.35 0.00
 -7 6 3 5.00 0.00
 -6 6 3 4.73 0.00
 -5 6 3 0.64 0.00
 -4 6 3 4.66 0.00
 -3 6 3 -1.49 0.00
 -2 6 3 7.61 0.00
 -1 6 3 12.73 0.00
 0 6 3 2.27 0.00
 1 6 3 -0.21 0.00
 2 6 3 -1.10 0.00
 3 6 3 -1.60 0.00
 4 6 3 -4.50 0.00
 5 6 3 -9.76 0.00
 6 6 3 13.71 0.00
 7 6 3 0.40 0.00
 8 6 3 -4.82 0.00
 9 6 3 2.33 0.00
 10 6 3 -0.45 0.00
 11 6 3 -1.52 0.00
 12 6 3 0.14 0.00
 13 6 3 1.30 0.00
 14 6 3 -0.35 0.00
 -13 7 3 -1.90 0.00
 -12 7 3 -0.93 0.00
 -11 7 3 -0.66 0.00
 -10 7 3 -0.95 0.00
 -9 7 3 1.50 0.00
 -8 7 3 4.64 0.00
 -7 7 3 2.11 0.00
 -6 7 3 -4.36 0.00
 -5 7 3 -2.83 0.00
 -4 7 3 0.55 0.00
 -3 7 3 1.02 0.00
 -2 7 3 6.05 0.00
 -1 7 3 -1.77 0.00
 0 7 3 -8.53 0.00
 1 7 3 -4.37 0.00
 2 7 3 0.36 0.00
 3 7 3 0.88 0.00
 4 7 3 1.89 0.00
 5 7 3 3.86 0.00
 6 7 3 6.39 0.00
 7 7 3 -6.21 0.00
 8 7 3 -3.44 0.00
 9 7 3 3.38 0.00
 10 7 3 -1.18 0.00
 11 7 3 -0.59 0.00
 12 7 3 -0.72 0.00
 13 7 3 -0.22 0.00
 14 7 3 -0.69 0.00
 -13 8 3 -0.22 0.00
 -12 8 3 -0.13 0.00
 -11 8 3 0.05 0.00
 -10 8 3 0.90 0.00
 -9 8 3 3.47 0.00
 -8 8 3 -0.84 0.00
 -7 8 3 -5.11 0.00
 -6 8 3 -2.44 0.00
 -5 8 3 3.72 0.00
 -4 8 3 2.10 0.00
 -3 8 3 1.36 0.00
 -2 8 3 -2.45 0.00
 -1 8 3 -2.95 0.00
 0 8 3 2.47 0.00
 1 8 3 6.87 0.00
 2 8 3 7.00 0.00
 3 8 3 2.63 0.00
 4 8 3 0.94 0.00
 5 8 3 1.71 0.00
 6 8 3 -2.98 0.00
 7 8 3 -0.35 0.00
 8 8 3 3.91 0.00
 9 8 3 4.23 0.00
 10 8 3 -0.87 0.00
 11 8 3 0.13 0.00
 12 8 3 1.47 0.00
 13 8 3 1.89 0.00
 -13 9 3 0.28 0.00
 -12 9 3 -1.05 0.00
 -11 9 3 0.35 0.00
 -10 9 3 -2.01 0.00
 -9 9 3 -0.41 0.00
 -8 9 3 -3.11 0.00
 -7 9 3 1.80 0.00
 -6 9 3 5.30 0.00
 -5 9 3 0.40 0.00
 -4 9 3 -3.30 0.00
 -3 9 3 -2.38 0.00
 -2 9 3 -4.18 0.00
 -1 9 3 3.76 0.00
 0 9 3 4.03 0.00
 1 9 3 -0.06 0.00
 2 9 3 -2.41 0.00
 3 9 3 -4.33 0.00
 4 9 3 -2.59 0.00
 5 9 3 0.10 0.00
 6 9 3 -1.13 0.00
 7 9 3 5.11 0.00
 8 9 3 1.62 0.00
 9 9 3 -1.53 0.00
 10 9 3 -2.34 0.00
 11 9 3 -0.31 0.00
 12 9 3 0.66 0.00
 13 9 3 -0.57 0.00
 -12 10 3 -0.67 0.00
 -11 10 3 0.83 0.00
 -10 10 3 -2.49 0.00
 -9 10 3 2.16 0.00
 -8 10 3 0.38 0.00
 -7 10 3 3.34 0.00
 -6 10 3 -2.31 0.00
 -5 10 3 -6.65 0.00
 -4 10 3 1.99 0.00
 -3 10 3 2.36 0.00
 -2 10 3 0.02 0.00
 -1 10 3 5.64 0.00
 0 10 3 -0.10 0.00
 1 10 3 -2.57 0.00
 2 10 3 1.60 0.00
 3 10 3 2.51 0.00
 4 10 3 2.42 0.00
 5 10 3 1.57 0.00
 6 10 3 0.63 0.00
 7 10 3 0.86 0.00
 8 10 3 -3.85 0.00
 9 10 3 -1.13 0.00
 10 10 3 1.67 0.00
 11 10 3 0.05 0.00
 12 10 3 -0.18 0.00
 -11 11 3 0.89 0.00
 -10 11 3 -1.81 0.00
 -9 11 3 0.50 0.00
 -8 11 3 -2.99 0.00
 -7 11 3 -1.56 0.00
 -6 11 3 -5.63 0.00
 -5 11 3 -0.56 0.00
 -4 11 3 7.69 0.00
 -3 11 3 -3.06 0.00
 -2 11 3 -4.44 0.00
 -1 11 3 0.19 0.00
 0 11 3 -3.62 0.00
 1 11 3 -1.72 0.00
 2 11 3 3.00 0.00
 3 11 3 0.02 0.00
 4 11 3 -0.86 0.00
 5 11 3 -0.40 0.00
 6 11 3 -0.21 0.00
 7 11 3 -1.47 0.00
 8 11 3 -0.04 0.00
 9 11 3 2.35 0.00
 10 11 3 0.71 0.00
 11 11 3 -2.21 0.00
 12 11 3 -0.17 0.00
 -11 12 3 -0.63 0.00
 -10 12 3 -2.15 0.00
 -9 12 3 -0.24 0.00
 -8 12 3 0.17 0.00
 -7 12 3 1.04 0.00
 -6 12 3 -1.31 0.00
 -5 12 3 1.79 0.00
 -4 12 3 0.49 0.00
 -3 12 3 -7.69 0.00
 -2 12 3 -0.26 0.00
 -1 12 3 2.84 0.00
 0 12 3 0.32 0.00
 1 12 3 1.52 0.00
 2 12 3 3.09 0.00
 3 12 3 -0.52 0.00
 4 12 3 0.13 0.00
 5 12 3 1.46 0.00
 6 12 3 1.56 0.00
 7 12 3 1.03 0.00
 8 12 3 1.81 0.00
 9 12 3 -0.70 0.00
 10 12 3 -0.96 0.00
 11 12 3 -1.24 0.00
 -10 13 3 0.66 0.00
 -9 13 3 0.69 0.00
 -8 13 3 0.41 0.00
 -7 13 3 -0.57 0.00
 -6 13 3 -1.35 0.00
 -5 13 3 -0.88 0.00
 -4 13 3 -0.92 0.00
 -3 13 3 1.00 0.00
 -2 13 3 5.05 0.00
 -1 13 3 1.75 0.00
 0 13 3 -0.57 0.00
 1 13 3 0.65 0.00
 2 13 3 0.96 0.00
 3 13 3 -2.12 0.00
 4 13 3 -1.11 0.00
 5 13 3 -0.12 0.00
 6 13 3 -0.54 0.00
 7 13 3 -0.57 0.00
 8 13 3 -0.66 0.00
 9 13 3 -1.31 0.00
 10 13 3 0.12 0.00
 -9 14 3 -1.49 0.00
 -8 14 3 -0.66 0.00
 -7 14 3 0.10 0.00
 -6 14 3 0.13 0.00
 -5 14 3 0.07 0.00
 -4 14 3 1.22 0.00
 -3 14 3 1.99 0.00
 -2 14 3 -2.47 0.00
 -1 14 3 -3.47 0.00
 0 14 3 -1.50 0.00
 1 14 3 1.54 0.00
 2 14 3 0.63 0.00
 3 14 3 -1.08 0.00
 4 14 3 0.31 0.00
 5 14 3 0.10 0.00
 6 14 3 0.33 0.00
 7 14 3 1.44 0.00
 8 14 3 0.65 0.00
 9 14 3 0.77 0.00
 -8 15 3 -0.30 0.00
 -6 15 3 -0.92 0.00
 -5 15 3 -1.01 0.00
 -4 15 3 -0.46 0.00
 -3 15 3 0.04 0.00
 -2 15 3 -3.27 0.00
 -1 15 3 1.24 0.00
 0 15 3 2.48 0.00
 1 15 3 2.01 0.00
 2 15 3 -0.49 0.00
 3 15 3 -0.32 0.00
 4 15 3 0.93 0.00
 5 15 3 0.33 0.00
 6 15 3 0.60 0.00
 7 15 3 0.36 0.00
 -6 16 3 -0.60 0.00
 -5 16 3 0.12 0.00
 -4 16 3 0.14 0.00
 -3 16 3 0.56 0.00
 -2 16 3 -1.23 0.00
 -1 16 3 2.20 0.00
 0 16 3 -0.88 0.00
 1 16 3 -1.94 0.00
 2 16 3 -0.93 0.00
 3 16 3 0.30 0.00
 4 16 3 0.05 0.00
 5 16 3 -0.61 0.00
 -3 17 3 -0.27 0.00
 -2 17 3 -0.44 0.00
 -1 17 3 0.07 0.00
 0 17 3 -2.29 0.00
 1 17 3 0.13 0.00
 2 17 3 1.39 0.00
 3 17 3 0.21 0.00
 -2 -16 4 0.14 0.00
 -1 -16 4 -1.02 0.00
 0 -16 4 -0.17 0.00
 1 -16 4 0.11 0.00
 2 -16 4 -0.11 0.00
 3 -16 4 -0.01 0.00
 4 -16 4 0.31 0.00
 -5 -15 4 -1.53 0.00
 -4 -15 4 -0.63 0.00
 -3 -15 4 -0.40 0.00
 -2 -15 4 -0.05 0.00
 -1 -15 4 -0.68 0.00
 0 -15 4 1.13 0.00
 1 -15 4 -0.24 0.00
 2 -15 4 -0.08 0.00
 3 -15 4 1.44 0.00
 4 -15 4 0.61 0.00
 5 -15 4 -0.56 0.00
 6 -15 4 -0.40 0.00
 7 -15 4 0.87 0.00
 -6 -14 4 -0.56 0.00
 -5 -14 4 -1.00 0.00
 -4 -14 4 1.78 0.00
 -3 -14 4 0.59 0.00
 -2 -14 4 0.90 0.00
 -1 -14 4 2.70 0.00
 0 -14 4 1.22 0.00
 1 -14 4 -2.07 0.00
 2 -14 4 -0.45 0.00
 3 -14 4 0.63 0.00
 4 -14 4 -1.05 0.00
 5 -14 4 -1.33 0.00
 6 -14 4 0.40 0.00
 7 -14 4 -0.08 0.00
 8 -14 4 -1.00 0.00
 -8 -13 4 0.70 0.00
 -7 -13 4 0.04 0.00
 -6 -13 4 -0.35 0.00
 -5 -13 4 0.33 0.00
 -4 -13 4 1.76 0.00
 -3 -13 4 -2.90 0.00
 -2 -13 4 -1.21 0.00
 -1 -13 4 0.92 0.00
 0 -13 4 -2.71 0.00
 1 -13 4 -1.03 0.00
 2 -13 4 1.65 0.00
 3 -13 4 0.91 0.00
 4 -13 4 0.18 0.00
 5 -13 4 0.98 0.00
 6 -13 4 1.09 0.00
 7 -13 4 -0.54 0.00
 8 -13 4 0.78 0.00
 9 -13 4 0.30 0.00
 10 -13 4 0.42 0.00
 -9 -12 4 -0.95 0.00
 -8 -12 4 1.67 0.00
 -7 -12 4 -0.49 0.00
 -6 -12 4 -2.08 0.00
 -5 -12 4 -0.63 0.00
 -4 -12 4 -0.74 0.00
 -3 -12 4 -3.29 0.00
 -2 -12 4 1.15 0.00
 -1 -12 4 1.18 0.00
 0 -12 4 -1.45 0.00
 1 -12 4 2.33 0.00
 2 -12 4 0.19 0.00
 3 -12 4 -1.93 0.00
 4 -12 4 -0.55 0.00
 5 -12 4 0.89 0.00
 6 -12 4 0.17 0.00
 7 -12 4 0.15 0.00
 8 -12 4 2.05 0.00
 9 -12 4 0.37 0.00
 10 -12 4 1.44 0.00
 11 -12 4 0.70 0.00
 -10 -11 4 0.95 0.00
 -9 -11 4 -0.04 0.00
 -8 -11 4 3.40 0.00
 -7 -11 4 0.28 0.00
 -6 -11 4 -1.99 0.00
 -5 -11 4 1.25 0.00
 -4 -11 4 1.50 0.00
 -3 -11 4 1.55 0.00
 -2 -11 4 2.04 0.00
 -1 -11 4 -1.26 0.00
 0 -11 4 -2.48 0.00
 1 -11 4 0.89 0.00
 2 -11 4 -2.98 0.00
 3 -11 4 -1.21 0.00
 4 -11 4 2.71 0.00
 5 -11 4 2.60 0.00
 6 -11 4 0.24 0.00
 7 -11 4 0.02 0.00
 8 -11 4 0.61 0.00
 9 -11 4 -0.51 0.00
 10 -11 4 0.26 0.00
 11 -11 4 -0.11 0.00
 12 -11 4 0.07 0.00
 -11 -10 4 0.04 0.00
 -10 -10 4 -0.47 0.00
 -9 -10 4 -2.48 0.00
 -8 -10 4 0.97 0.00
 -7 -10 4 0.32 0.00
 -6 -10 4 -1.18 0.00
 -5 -10 4 1.00 0.00
 -4 -10 4 -0.52 0.00
 -3 -10 4 -2.08 0.00
 -2 -10 4 -5.35 0.00
 -1 -10 4 -2.81 0.00
 0 -10 4 -0.34 0.00
 1 -10 4 0.81 0.00
 2 -10 4 -3.11 0.00
 3 -10 4 1.42 0.00
 4 -10 4 1.84 0.00
 5 -10 4 -2.14 0.00
 6 -10 4 -2.34 0.00
 7 -10 4 -0.77 0.00
 8 -10 4 -0.90 0.00
 9 -10 4 -0.87 0.00
 10 -10 4 -1.14 0.00
 11 -10 4 0.45 0.00
 12 -10 4 1.70 0.00
 -11 -9 4 0.97 0.00
 -10 -9 4 0.41 0.00
 -9 -9 4 -1.57 0.00
 -8 -9 4 2.95 0.00
 -7 -9 4 2.42 0.00
 -6 -9 4 -4.04 0.00
 -5 -9 4 -1.54 0.00
 -4 -9 4 -0.71 0.00
 -3 -9 4 -0.76 0.00
 -2 -9 4 -1.15 0.00
 -1 -9 4 6.33 0.00
 0 -9 4 1.04 0.00
 1 -9 4 -3.28 0.00
 2 -9 4 -1.56 0.00
 3 -9 4 2.18 0.00
 4 -9 4 -1.68 0.00
 5 -9 4 -1.79 0.00
 6 -9 4 4.48 0.00
 7 -9 4 3.42 0.00
 8 -9 4 0.54 0.00
 9 -9 4 1.36 0.00
 10 -9 4 -0.78 0.00
 11 -9 4 0.58 0.00
 12 -9 4 0.86 0.00
 13 -9 4 -0.65 0.00
 -12 -8 4 -0.47 0.00
 -11 -8 4 1.43 0.00
 -10 -8 4 -0.04 0.00
 -9 -8 4 -0.60 0.00
 -8 -8 4 0.34 0.00
 -7 -8 4 -4.09 0.00
 -6 -8 4 -7.22 0.00
 -5 -8 4 2.24 0.00
 -4 -8 4 1.52 0.00
 -3 -8 4 -0.98 0.00
 -2 -8 4 -0.11 0.00
 -1 -8 4 0.66 0.00
 0 -8 4 -8.86 0.00
 1 -8 4 -4.39 0.00
 2 -8 4 5.36 0.00
 3 -8 4 2.09 0.00
 4 -8 4 -1.27 0.00
 5 -8 4 2.12 0.00
 6 -8 4 4.36 0.00
 7 -8 4 -3.12 0.00
 8 -8 4 -2.31 0.00
 9 -8 4 0.33 0.00
 10 -8 4 -3.18 0.00
 11 -8 4 -1.28 0.00
 12 -8 4 1.26 0.00
 13 -8 4 0.81 0.00
 14 -8 4 0.15 0.00
 -12 -7 4 0.55 0.00
 -11 -7 4 0.17 0.00
 -10 -7 4 -1.30 0.00
 -9 -7 4 -1.00 0.00
 -8 -7 4 -3.24 0.00
 -7 -7 4 -0.25 0.00
 -6 -7 4 4.24 0.00
 -5 -7 4 7.82 0.00
 -4 -7 4 -1.19 0.00
 -3 -7 4 -3.88 0.00
 -2 -7 4 2.66 0.00
 -1 -7 4 -0.47 0.00
 0 -7 4 1.93 0.00
 1 -7 4 8.15 0.00
 2 -7 4 8.72 0.00
 3 -7 4 -3.67 0.00
 4 -7 4 -3.27 0.00
 5 -7 4 -1.05 0.00
 6 -7 4 -3.21 0.00
 7 -7 4 -5.60 0.00
 8 -7 4 2.81 0.00
 9 -7 4 3.11 0.00
 10 -7 4 -0.26 0.00
 11 -7 4 1.39 0.00
 12 -7 4 2.44 0.00
 13 -7 4 0.02 0.00
 14 -7 4 -1.02 0.00
 -13 -6 4 0.45 0.00
 -12 -6 4 -0.54 0.00
 -11 -6 4 -1.40 0.00
 -10 -6 4 -0.29 0.00
 -9 -6 4 1.22 0.00
 -8 -6 4 -0.17 0.00
 -7 -6 4 5.01 0.00
 -6 -6 4 1.23 0.00
 -5 -6 4 -7.40 0.00
 -4 -6 4 -7.67 0.00
 -3 -6 4 -0.93 0.00
 -2 -6 4 5.70 0.00
 -1 -6 4 -3.82 0.00
 0 -6 4 3.81 0.00
 1 -6 4 -5.52 0.00
 2 -6 4 -7.34 0.00
 3 -6 4 -10.20 0.00
 4 -6 4 -1.28 0.00
 5 -6 4 0.89 0.00
 6 -6 4 -1.24 0.00
 7 -6 4 1.19 0.00
 8 -6 4 4.84 0.00
 9 -6 4 0.06 0.00
 10 -6 4 -0.35 0.00
 11 -6 4 -0.56 0.00
 12 -6 4 -0.27 0.00
 13 -6 4 -0.32 0.00
 14 -6 4 -1.13 0.00
 -13 -5 4 0.91 0.00
 -12 -5 4 0.61 0.00
 -11 -5 4 0.38 0.00
 -10 -5 4 1.25 0.00
 -9 -5 4 -0.83 0.00
 -8 -5 4 -3.54 0.00
 -7 -5 4 -2.31 0.00
 -6 -5 4 -7.70 0.00
 -5 -5 4 -8.47 0.00
 -4 -5 4 10.06 0.00
 -3 -5 4 4.41 0.00
 -2 -5 4 -5.05 0.00
 -1 -5 4 -9.05 0.00
 0 -5 4 1.09 0.00
 1 -5 4 -12.09 0.00
 2 -5 4 5.26 0.00
 3 -5 4 9.54 0.00
 4 -5 4 7.15 0.00
 5 -5 4 4.60 0.00
 6 -5 4 1.57 0.00
 7 -5 4 3.56 0.00
 8 -5 4 0.25 0.00
 9 -5 4 -1.63 0.00
 10 -5 4 1.51 0.00
 11 -5 4 0.78 0.00
 12 -5 4 3.59 0.00
 13 -5 4 2.89 0.00
 14 -5 4 -0.81 0.00
 15 -5 4 0.82 0.00
 -14 -4 4 0.82 0.00
 -13 -4 4 0.77 0.00
 -12 -4 4 -0.22 0.00
 -11 -4 4 -0.63 0.00
 -10 -4 4 -0.98 0.00
 -9 -4 4 -1.35 0.00
 -8 -4 4 1.04 0.00
 -7 -4 4 3.11 0.00
 -6 -4 4 4.81 0.00
 -5 -4 4 7.25 0.00
 -4 -4 4 14.83 0.00
 -3 -4 4 -13.23 0.00
 -2 -4 4 -12.40 0.00
 -1 -4 4 7.20 0.00
 0 -4 4 4.08 0.00
 1 -4 4 -5.77 0.00
 2 -4 4 14.30 0.00
 3 -4 4 2.80 0.00
 4 -4 4 -7.82 0.00
 5 -4 4 1.92 0.00
 6 -4 4 0.17 0.00
 7 -4 4 0.86 0.00
 8 -4 4 -2.80 0.00
 9 -4 4 0.39 0.00
 10 -4 4 0.65 0.00
 11 -4 4 -0.81 0.00
 12 -4 4 1.46 0.00
 13 -4 4 -0.75 0.00
 14 -4 4 -1.58 0.00
 15 -4 4 0.99 0.00
 -14 -3 4 0.21 0.00
 -13 -3 4 0.39 0.00
 -12 -3 4 -1.10 0.00
 -11 -3 4 -0.87 0.00
 -10 -3 4 1.13 0.00
 -9 -3 4 3.53 0.00
 -8 -3 4 4.42 0.00
 -7 -3 4 2.85 0.00
 -6 -3 4 1.61 0.00
 -5 -3 4 -5.48 0.00
 -4 -3 4 -3.94 0.00
 -3 -3 4 -14.24 0.00
 -2 -3 4 10.03 0.00
 -1 -3 4 20.72 0.00
 0 -3 4 -16.41 0.00
 1 -3 4 -12.92 0.00
 2 -3 4 -1.58 0.00
 3 -3 4 -9.53 0.00
 4 -3 4 -6.57 0.00
 5 -3 4 10.31 0.00
 6 -3 4 0.56 0.00
 7 -3 4 -1.06 0.00
 8 -3 4 -1.65 0.00
 9 -3 4 -1.07 0.00
 10 -3 4 -4.87 0.00
 11 -3 4 -3.24 0.00
 12 -3 4 -1.14 0.00
 13 -3 4 -1.26 0.00
 14 -3 4 0.22 0.00
 15 -3 4 1.07 0.00
 -14 -2 4 -0.10 0.00
 -13 -2 4 1.72 0.00
 -12 -2 4 -0.07 0.00
 -11 -2 4 1.91 0.00
 -10 -2 4 2.75 0.00
 -9 -2 4 0.69 0.00
 -8 -2 4 -3.32 0.00
 -7 -2 4 -4.03 0.00
 -6 -2 4 -5.11 0.00
 -5 -2 4 -4.59 0.00
 -4 -2 4 8.59 0.00
 -3 -2 4 11.87 0.00
 -2 -2 4 12.86 0.00
 -1 -2 4 -4.89 0.00
 0 -2 4 -32.23 0.00
 1 -2 4 2.22 0.00
 2 -2 4 -1.52 0.00
 3 -2 4 -3.53 0.00
 4 -2 4 -3.93 0.00
 5 -2 4 4.55 0.00
 6 -2 4 -7.33 0.00
 7 -2 4 -3.63 0.00
 8 -2 4 2.46 0.00
 9 -2 4 -1.66 0.00
 10 -2 4 -1.84 0.00
 11 -2 4 1.42 0.00
 12 -2 4 1.04 0.00
 13 -2 4 1.07 0.00
 14 -2 4 0.89 0.00
 15 -2 4 0.49 0.00
 -14 -1 4 -0.75 0.00
 -13 -1 4 0.64 0.00
 -12 -1 4 -0.90 0.00
 -11 -1 4 0.47 0.00
 -10 -1 4 -0.85 0.00
 -9 -1 4 -3.06 0.00
 -8 -1 4 -2.87 0.00
 -7 -1 4 3.00 0.00
 -6 -1 4 1.59 0.00
 -5 -1 4 2.78 0.00
 -4 -1 4 4.28 0.00
 -3 -1 4 -3.39 0.00
 -2 -1 4 -17.40 0.00
 -1 -1 4 4.52 0.00
 0 -1 4 18.70 0.00
 1 -1 4 34.69 0.00
 2 -1 4 10.65 0.00
 3 -1 4 8.25 0.00
 4 -1 4 1.33 0.00
 5 -1 4 5.25 0.00
 6 -1 4 -3.40 0.00
 7 -1 4 1.19 0.00
 8 -1 4 5.98 0.00
 9 -1 4 -3.51 0.00
 10 -1 4 0.42 0.00
 11 -1 4 0.66 0.00
 12 -1 4 -0.57 0.00
 13 -1 4 0.12 0.00
 14 -1 4 -0.73 0.00
 15 -1 4 -0.91 0.00
 -14 0 4 -0.98 0.00
 -13 0 4 1.35 0.00
 -12 0 4 -0.02 0.00
 -11 0 4 -0.93 0.00
 -10 0 4 -0.21 0.00
 -9 0 4 1.51 0.00
 -8 0 4 4.85 0.00
 -7 0 4 5.99 0.00
 -6 0 4 -1.57 0.00
 -5 0 4 -0.99 0.00
 -4 0 4 0.44 0.00
 -3 0 4 2.42 0.00
 -2 0 4 5.98 0.00
 -1 0 4 54.51 0.00
 0 0 4 45.29 0.00
 1 0 4 35.00 0.00
 2 0 4 40.98 0.00
 3 0 4 26.32 0.00
 4 0 4 13.08 0.00
 5 0 4 12.33 0.00
 6 0 4 3.10 0.00
 7 0 4 1.77 0.00
 8 0 4 3.02 0.00
 9 0 4 -5.67 0.00
 10 0 4 2.98 0.00
 11 0 4 2.39 0.00
 12 0 4 0.61 0.00
 13 0 4 1.81 0.00
 14 0 4 0.99 0.00
 15 0 4 0.09 0.00
 -14 1 4 -0.66 0.00
 -13 1 4 1.23 0.00
 -12 1 4 -2.12 0.00
 -11 1 4 -2.26 0.00
 -10 1 4 1.61 0.00
 -9 1 4 1.53 0.00
 -8 1 4 0.20 0.00
 -7 1 4 -3.71 0.00
 -6 1 4 -6.30 0.00
 -5 1 4 -0.47 0.00
 -4 1 4 1.69 0.00
 -3 1 4 -3.34 0.00
 -2 1 4 -7.98 0.00
 -1 1 4 6.12 0.00
 0 1 4 -32.08 0.00
 1 1 4 -26.27 0.00
 2 1 4 8.30 0.00
 3 1 4 -25.15 0.00
 4 1 4 -14.62 0.00
 5 1 4 -4.92 0.00
 6 1 4 -9.71 0.00
 7 1 4 -7.09 0.00
 8 1 4 -0.66 0.00
 9 1 4 -3.55 0.00
 10 1 4 4.48 0.00
 11 1 4 0.63 0.00
 12 1 4 -2.21 0.00
 13 1 4 0.29 0.00
 14 1 4 -0.83 0.00
 15 1 4 -1.03 0.00
 -14 2 4 -0.30 0.00
 -13 2 4 0.90 0.00
 -12 2 4 -0.55 0.00
 -11 2 4 1.31 0.00
 -10 2 4 2.43 0.00
 -9 2 4 -2.43 0.00
 -8 2 4 -2.93 0.00
 -7 2 4 -2.33 0.00
 -6 2 4 1.09 0.00
 -5 2 4 4.53 0.00
 -4 2 4 1.83 0.00
 -3 2 4 -2.46 0.00
 -2 2 4 2.27 0.00
 -1 2 4 -4.83 0.00
 0 2 4 -28.81 0.00
 1 2 4 -3.03 0.00
 2 2 4 22.16 0.00
 3 2 4 -23.63 0.00
 4 2 4 5.75 0.00
 5 2 4 9.75 0.00
 6 2 4 -2.00 0.00
 7 2 4 1.98 0.00
 8 2 4 4.52 0.00
 9 2 4 -0.92 0.00
 10 2 4 -0.06 0.00
 11 2 4 -1.64 0.00
 12 2 4 -1.31 0.00
 13 2 4 0.54 0.00
 14 2 4 -0.56 0.00
 15 2 4 0.19 0.00
 -14 3 4 -1.02 0.00
 -13 3 4 0.97 0.00
 -12 3 4 0.69 0.00
 -11 3 4 -1.94 0.00
 -10 3 4 -3.53 0.00
 -9 3 4 -6.94 0.00
 -8 3 4 -4.39 0.00
 -7 3 4 -3.67 0.00
 -6 3 4 -1.98 0.00
 -5 3 4 -0.92 0.00
 -4 3 4 -2.53 0.00
 -3 3 4 1.81 0.00
 -2 3 4 9.42 0.00
 -1 3 4 -6.43 0.00
 0 3 4 2.13 0.00
 1 3 4 21.33 0.00
 2 3 4 8.77 0.00
 3 3 4 -26.31 0.00
 4 3 4 12.31 0.00
 5 3 4 7.01 0.00
 6 3 4 -6.27 0.00
 7 3 4 3.55 0.00
 8 3 4 2.34 0.00
 9 3 4 -1.19 0.00
 10 3 4 -0.95 0.00
 11 3 4 2.94 0.00
 12 3 4 1.52 0.00
 13 3 4 0.53 0.00
 14 3 4 0.83 0.00
 -14 4 4 -1.35 0.00
 -13 4 4 1.85 0.00
 -12 4 4 0.66 0.00
 -11 4 4 -2.45 0.00
 -10 4 4 0.85 0.00
 -9 4 4 1.80 0.00
 -8 4 4 4.15 0.00
 -7 4 4 2.15 0.00
 -6 4 4 1.34 0.00
 -5 4 4 3.88 0.00
 -4 4 4 2.44 0.00
 -3 4 4 8.39 0.00
 -2 4 4 6.24 0.00
 -1 4 4 -8.03 0.00
 0 4 4 12.45 0.00
 1 4 4 3.58 0.00
 2 4 4 -14.20 0.00
 3 4 4 -9.83 0.00
 4 4 4 14.47 0.00
 5 4 4 2.31 0.00
 6 4 4 -7.10 0.00
 7 4 4 5.44 0.00
 8 4 4 1.27 0.00
 9 4 4 0.18 0.00
 10 4 4 -0.17 0.00
 11 4 4 3.18 0.00
 12 4 4 -2.09 0.00
 13 4 4 -2.34 0.00
 14 4 4 0.62 0.00
 15 4 4 -0.68 0.00
 -14 5 4 0.30 0.00
 -13 5 4 0.57 0.00
 -12 5 4 0.21 0.00
 -11 5 4 1.71 0.00
 -10 5 4 4.68 0.00
 -9 5 4 2.48 0.00
 -8 5 4 1.19 0.00
 -7 5 4 0.86 0.00
 -6 5 4 2.40 0.00
 -5 5 4 5.33 0.00
 -4 5 4 0.40 0.00
 -3 5 4 4.65 0.00
 -2 5 4 -3.30 0.00
 -1 5 4 -2.97 0.00
 0 5 4 16.79 0.00
 1 5 4 -1.46 0.00
 2 5 4 -1.90 0.00
 3 5 4 8.76 0.00
 4 5 4 2.62 0.00
 5 5 4 -2.63 0.00
 6 5 4 -8.42 0.00
 7 5 4 3.42 0.00
 8 5 4 -2.38 0.00
 9 5 4 -3.93 0.00
 10 5 4 -2.93 0.00
 11 5 4 -0.55 0.00
 12 5 4 -2.88 0.00
 13 5 4 0.84 0.00
 14 5 4 2.12 0.00
 15 5 4 -0.78 0.00
 -14 6 4 -0.32 0.00
 -13 6 4 -2.10 0.00
 -12 6 4 -0.51 0.00
 -11 6 4 0.29 0.00
 -10 6 4 -2.85 0.00
 -9 6 4 -4.71 0.00
 -8 6 4 -2.03 0.00
 -7 6 4 1.16 0.00
 -6 6 4 -0.28 0.00
 -5 6 4 -1.84 0.00
 -4 6 4 -7.04 0.00
 -3 6 4 -3.11 0.00
 -2 6 4 -6.55 0.00
 -1 6 4 2.39 0.00
 0 6 4 6.23 0.00
 1 6 4 -9.06 0.00
 2 6 4 -0.75 0.00
 3 6 4 -0.49 0.00
 4 6 4 -9.62 0.00
 5 6 4 1.83 0.00
 6 6 4 -2.74 0.00
 7 6 4 5.15 0.00
 8 6 4 -0.29 0.00
 9 6 4 -0.71 0.00
 10 6 4 2.58 0.00
 11 6 4 1.89 0.00
 12 6 4 1.89 0.00
 13 6 4 1.69 0.00
 14 6 4 -0.94 0.00
 -13 7 4 -0.85 0.00
 -12 7 4 0.31 0.00
 -11 7 4 -0.86 0.00
 -10 7 4 -2.55 0.00
 -9 7 4 1.80 0.00
 -8 7 4 4.47 0.00
 -7 7 4 0.45 0.00
 -6 7 4 -3.63 0.00
 -5 7 4 -1.13 0.00
 -4 7 4 -0.30 0.00
 -3 7 4 2.78 0.00
 -2 7 4 0.93 0.00
 -1 7 4 -0.51 0.00
 0 7 4 -4.65 0.00
 1 7 4 -3.51 0.00
 2 7 4 2.72 0.00
 3 7 4 -1.90 0.00
 4 7 4 0.13 0.00
 5 7 4 7.65 0.00
 6 7 4 -4.08 0.00
 7 7 4 0.10 0.00
 8 7 4 -0.81 0.00
 9 7 4 -0.43 0.00
 10 7 4 1.14 0.00
 11 7 4 -2.11 0.00
 12 7 4 -0.64 0.00
 13 7 4 -1.72 0.00
 14 7 4 -0.73 0.00
 -13 8 4 0.51 0.00
 -12 8 4 1.04 0.00
 -11 8 4 0.79 0.00
 -10 8 4 2.14 0.00
 -9 8 4 1.90 0.00
 -8 8 4 -2.73 0.00
 -7 8 4 -6.07 0.00
 -6 8 4 0.09 0.00
 -5 8 4 4.50 0.00
 -4 8 4 1.26 0.00
 -3 8 4 0.09 0.00
 -2 8 4 -0.65 0.00
 -1 8 4 -6.48 0.00
 0 8 4 -0.87 0.00
 1 8 4 4.96 0.00
 2 8 4 -1.57 0.00
 3 8 4 -3.27 0.00
 4 8 4 1.79 0.00
 5 8 4 -3.48 0.00
 6 8 4 -7.51 0.00
 7 8 4 -0.91 0.00
 8 8 4 0.38 0.00
 9 8 4 -1.33 0.00
 10 8 4 -1.35 0.00
 11 8 4 -1.69 0.00
 12 8 4 0.57 0.00
 13 8 4 -0.16 0.00
 -13 9 4 0.03 0.00
 -12 9 4 0.33 0.00
 -11 9 4 0.30 0.00
 -10 9 4 1.44 0.00
 -9 9 4 -3.11 0.00
 -8 9 4 -2.12 0.00
 -7 9 4 2.14 0.00
 -6 9 4 6.79 0.00
 -5 9 4 0.45 0.00
 -4 9 4 -4.63 0.00
 -3 9 4 0.77 0.00
 -2 9 4 2.51 0.00
 -1 9 4 -3.97 0.00
 0 9 4 6.25 0.00
 1 9 4 1.91 0.00
 2 9 4 -8.24 0.00
 3 9 4 -0.11 0.00
 4 9 4 3.10 0.00
 5 9 4 -2.96 0.00
 6 9 4 2.53 0.00
 7 9 4 3.53 0.00
 8 9 4 1.63 0.00
 9 9 4 -1.47 0.00
 10 9 4 1.46 0.00
 11 9 4 3.12 0.00
 12 9 4 1.20 0.00
 13 9 4 0.30 0.00
 -12 10 4 0.98 0.00
 -11 10 4 0.75 0.00
 -10 10 4 2.79 0.00
 -9 10 4 -1.31 0.00
 -8 10 4 3.18 0.00
 -7 10 4 1.71 0.00
 -6 10 4 -1.00 0.00
 -5 10 4 -5.79 0.00
 -4 10 4 -1.99 0.00
 -3 10 4 6.37 0.00
 -2 10 4 0.49 0.00
 -1 10 4 -5.47 0.00
 0 10 4 3.64 0.00
 1 10 4 -5.00 0.00
 2 10 4 -5.38 0.00
 3 10 4 5.40 0.00
 4 10 4 0.77 0.00
 5 10 4 -2.55 0.00
 6 10 4 2.34 0.00
 7 10 4 -1.73 0.00
 8 10 4 -2.69 0.00
 9 10 4 -1.90 0.00
 10 10 4 1.62 0.00
 11 10 4 -0.57 0.00
 12 10 4 -3.27 0.00
 -11 11 4 -0.19 0.00
 -10 11 4 0.03 0.00
 -9 11 4 -4.43 0.00
 -8 11 4 1.69 0.00
 -7 11 4 -0.66 0.00
 -6 11 4 1.54 0.00
 -5 11 4 2.84 0.00
 -4 11 4 4.19 0.00
 -3 11 4 5.28 0.00
 -2 11 4 -3.07 0.00
 -1 11 4 -1.49 0.00
 0 11 4 4.56 0.00
 1 11 4 -1.60 0.00
 2 11 4 0.77 0.00
 3 11 4 3.53 0.00
 4 11 4 -3.49 0.00
 5 11 4 -2.10 0.00
 6 11 4 0.10 0.00
 7 11 4 -1.64 0.00
 8 11 4 0.93 0.00
 9 11 4 2.06 0.00
 10 11 4 1.48 0.00
 11 11 4 -0.02 0.00
 12 11 4 -0.09 0.00
 -11 12 4 -0.70 0.00
 -10 12 4 -0.56 0.00
 -9 12 4 0.22 0.00
 -8 12 4 4.77 0.00
 -7 12 4 -0.04 0.00
 -6 12 4 2.74 0.00
 -5 12 4 0.73 0.00
 -4 12 4 -3.32 0.00
 -3 12 4 -1.01 0.00
 -2 12 4 -3.18 0.00
 -1 12 4 0.98 0.00
 0 12 4 1.06 0.00
 1 12 4 -2.20 0.00
 2 12 4 -1.49 0.00
 3 12 4 -0.47 0.00
 4 12 4 -2.38 0.00
 5 12 4 0.39 0.00
 6 12 4 0.57 0.00
 7 12 4 0.16 0.00
 8 12 4 0.62 0.00
 9 12 4 0.11 0.00
 10 12 4 -0.56 0.00
 11 12 4 0.72 0.00
 -10 13 4 0.76 0.00
 -9 13 4 2.06 0.00
 -8 13 4 -0.18 0.00
 -7 13 4 -2.70 0.00
 -6 13 4 0.85 0.00
 -5 13 4 -1.56 0.00
 -4 13 4 -1.64 0.00
 -3 13 4 3.67 0.00
 -2 13 4 1.36 0.00
 -1 13 4 0.77 0.00
 0 13 4 -1.42 0.00
 1 13 4 -0.85 0.00
 2 13 4 -0.79 0.00
 3 13 4 1.24 0.00
 4 13 4 1.65 0.00
 5 13 4 1.18 0.00
 6 13 4 -0.53 0.00
 7 13 4 -0.65 0.00
 8 13 4 -0.23 0.00
 9 13 4 -0.26 0.00
 10 13 4 -0.56 0.00
 -9 14 4 1.14 0.00
 -8 14 4 -1.02 0.00
 -7 14 4 0.44 0.00
 -6 14 4 1.29 0.00
 -5 14 4 -0.21 0.00
 -4 14 4 0.65 0.00
 -3 14 4 1.33 0.00
 -2 14 4 -1.56 0.00
 -1 14 4 -3.03 0.00
 0 14 4 -1.09 0.00
 1 14 4 0.75 0.00
 2 14 4 -0.94 0.00
 3 14 4 0.94 0.00
 4 14 4 0.13 0.00
 5 14 4 -1.52 0.00
 6 14 4 -0.77 0.00
 7 14 4 0.78 0.00
 8 14 4 0.28 0.00
 9 14 4 -1.01 0.00
 -7 15 4 0.21 0.00
 -6 15 4 -0.24 0.00
 -5 15 4 -0.09 0.00
 -4 15 4 -0.10 0.00
 -3 15 4 -0.40 0.00
 -2 15 4 0.57 0.00
 -1 15 4 0.03 0.00
 0 15 4 3.44 0.00
 1 15 4 0.57 0.00
 2 15 4 -1.66 0.00
 3 15 4 0.89 0.00
 4 15 4 -0.28 0.00
 5 15 4 -0.59 0.00
 6 15 4 0.34 0.00
 7 15 4 0.37 0.00
 -6 16 4 0.77 0.00
 -5 16 4 1.28 0.00
 -4 16 4 0.81 0.00
 -3 16 4 0.30 0.00
 -2 16 4 1.82 0.00
 -1 16 4 0.06 0.00
 0 16 4 0.74 0.00
 1 16 4 -2.85 0.00
 2 16 4 -0.55 0.00
 3 16 4 1.82 0.00
 4 16 4 -0.08 0.00
 5 16 4 -0.45 0.00
 6 16 4 -0.40 0.00
 -3 17 4 -0.42 0.00
 -2 17 4 0.82 0.00
 -1 17 4 -1.26 0.00
 0 17 4 -0.63 0.00
 1 17 4 -0.19 0.00
 2 17 4 1.83 0.00
 3 17 4 0.60 0.00
 -1 -16 5 0.34 0.00
 0 -16 5 -0.39 0.00
 1 -16 5 0.64 0.00
 2 -16 5 -1.08 0.00
 3 -16 5 -1.00 0.00
 -4 -15 5 -0.46 0.00
 -3 -15 5 -0.68 0.00
 -2 -15 5 -1.29 0.00
 -1 -15 5 -0.20 0.00
 0 -15 5 0.35 0.00
 1 -15 5 1.18 0.00
 2 -15 5 -1.16 0.00
 3 -15 5 -0.04 0.00
 4 -15 5 0.26 0.00
 5 -15 5 -0.57 0.00
 6 -15 5 0.84 0.00
 -5 -14 5 0.94 0.00
 -4 -14 5 0.16 0.00
 -3 -14 5 1.01 0.00
 -2 -14 5 -0.53 0.00
 -1 -14 5 0.43 0.00
 0 -14 5 0.14 0.00
 1 -14 5 -0.81 0.00
 2 -14 5 -1.12 0.00
 3 -14 5 0.58 0.00
 4 -14 5 0.09 0.00
 5 -14 5 0.80 0.00
 6 -14 5 1.83 0.00
 7 -14 5 -0.11 0.00
 8 -14 5 -0.76 0.00
 -7 -13 5 -0.43 0.00
 -6 -13 5 -0.16 0.00
 -5 -13 5 0.96 0.00
 -4 -13 5 -0.97 0.00
 -3 -13 5 0.58 0.00
 -2 -13 5 -0.39 0.00
 -1 -13 5 0.14 0.00
 0 -13 5 -0.59 0.00
 1 -13 5 -0.07 0.00
 2 -13 5 2.21 0.00
 3 -13 5 1.34 0.00
 4 -13 5 -1.16 0.00
 5 -13 5 -0.23 0.00
 6 -13 5 -0.87 0.00
 7 -13 5 -2.07 0.00
 8 -13 5 -0.54 0.00
 9 -13 5 0.49 0.00
 10 -13 5 -0.78 0.00
 -8 -12 5 -2.48 0.00
 -7 -12 5 1.22 0.00
 -6 -12 5 1.32 0.00
 -5 -12 5 -0.37 0.00
 -4 -12 5 -2.45 0.00
 -3 -12 5 1.21 0.00
 -2 -12 5 1.63 0.00
 -1 -12 5 1.42 0.00
 0 -12 5 1.50 0.00
 1 -12 5 1.81 0.00
 2 -12 5 1.91 0.00
 3 -12 5 -2.40 0.00
 4 -12 5 -2.78 0.00
 5 -12 5 0.21 0.00
 6 -12 5 -0.44 0.00
 7 -12 5 -0.06 0.00
 8 -12 5 0.50 0.00
 9 -12 5 0.22 0.00
 10 -12 5 -0.91 0.00
 11 -12 5 0.16 0.00
 -9 -11 5 -0.03 0.00
 -8 -11 5 -3.43 0.00
 -7 -11 5 0.72 0.00
 -6 -11 5 0.66 0.00
 -5 -11 5 -1.07 0.00
 -4 -11 5 0.47 0.00
 -3 -11 5 3.49 0.00
 -2 -11 5 -0.05 0.00
 -1 -11 5 -2.41 0.00
 0 -11 5 -0.51 0.00
 1 -11 5 -0.58 0.00
 2 -11 5 -1.15 0.00
 3 -11 5 -3.10 0.00
 4 -11 5 1.12 0.00
 5 -11 5 1.61 0.00
 6 -11 5 -0.97 0.00
 7 -11 5 0.09 0.00
 8 -11 5 0.12 0.00
 9 -11 5 0.28 0.00
 10 -11 5 -1.18 0.00
 11 -11 5 -1.46 0.00
 12 -11 5 -1.10 0.00
 -10 -10 5 1.01 0.00
 -9 -10 5 0.75 0.00
 -8 -10 5 -2.69 0.00
 -7 -10 5 2.45 0.00
 -6 -10 5 2.09 0.00
 -5 -10 5 -1.50 0.00
 -4 -10 5 1.27 0.00
 -3 -10 5 0.92 0.00
 -2 -10 5 -2.25 0.00
 -1 -10 5 -0.01 0.00
 0 -10 5 5.55 0.00
 1 -10 5 1.71 0.00
 2 -10 5 1.96 0.00
 3 -10 5 3.03 0.00
 4 -10 5 3.77 0.00
 5 -10 5 -1.68 0.00
 6 -10 5 -2.13 0.00
 7 -10 5 1.05 0.00
 8 -10 5 0.47 0.00
 9 -10 5 0.48 0.00
 10 -10 5 -0.06 0.00
 11 -10 5 -0.35 0.00
 12 -10 5 0.16 0.00
 -11 -9 5 -1.59 0.00
 -10 -9 5 -0.25 0.00
 -9 -9 5 0.05 0.00
 -8 -9 5 0.60 0.00
 -7 -9 5 4.01 0.00
 -6 -9 5 -0.22 0.00
 -5 -9 5 -2.47 0.00
 -4 -9 5 2.33 0.00
 -3 -9 5 -0.37 0.00
 -2 -9 5 1.23 0.00
 -1 -9 5 3.80 0.00
 0 -9 5 3.06 0.00
 1 -9 5 -5.42 0.00
 2 -9 5 -0.17 0.00
 3 -9 5 -0.54 0.00
 4 -9 5 -3.93 0.00
 5 -9 5 -3.75 0.00
 6 -9 5 0.49 0.00
 7 -9 5 1.02 0.00
 8 -9 5 -1.21 0.00
 9 -9 5 -0.22 0.00
 10 -9 5 1.28 0.00
 11 -9 5 -0.12 0.00
 12 -9 5 -0.70 0.00
 13 -9 5 -0.30 0.00
 -12 -8 5 0.80 0.00
 -11 -8 5 -0.11 0.00
 -10 -8 5 1.03 0.00
 -9 -8 5 2.07 0.00
 -8 -8 5 1.91 0.00
 -7 -8 5 -1.17 0.00
 -6 -8 5 -1.22 0.00
 -5 -8 5 1.99 0.00
 -4 -8 5 4.41 0.00
 -3 -8 5 -0.92 0.00
 -2 -8 5 2.66 0.00
 -1 -8 5 -1.19 0.00
 0 -8 5 -4.34 0.00
 1 -8 5 -2.78 0.00
 2 -8 5 4.90 0.00
 3 -8 5 -0.62 0.00
 4 -8 5 -1.08 0.00
 5 -8 5 4.75 0.00
 6 -8 5 2.15 0.00
 7 -8 5 -0.77 0.00
 8 -8 5 -1.49 0.00
 9 -8 5 -0.16 0.00
 10 -8 5 0.97 0.00
 11 -8 5 -1.17 0.00
 12 -8 5 -0.56 0.00
 13 -8 5 0.43 0.00
 14 -8 5 -0.35 0.00
 -12 -7 5 1.17 0.00
 -11 -7 5 -1.13 0.00
 -10 -7 5 -0.52 0.00
 -9 -7 5 -0.92 0.00
 -8 -7 5 -2.14 0.00
 -7 -7 5 -3.66 0.00
 -6 -7 5 2.34 0.00
 -5 -7 5 0.62 0.00
 -4 -7 5 -3.13 0.00
 -3 -7 5 -4.82 0.00
 -2 -7 5 -0.21 0.00
 -1 -7 5 -3.90 0.00
 0 -7 5 -1.39 0.00
 1 -7 5 6.17 0.00
 2 -7 5 0.91 0.00
 3 -7 5 -5.23 0.00
 4 -7 5 0.56 0.00
 5 -7 5 3.39 0.00
 6 -7 5 -3.55 0.00
 7 -7 5 0.25 0.00
 8 -7 5 0.12 0.00
 9 -7 5 -0.56 0.00
 10 -7 5 -0.06 0.00
 11 -7 5 -0.31 0.00
 12 -7 5 -0.19 0.00
 13 -7 5 -0.53 0.00
 14 -7 5 -0.10 0.00
 -13 -6 5 -0.41 0.00
 -12 -6 5 -1.05 0.00
 -11 -6 5 -1.44 0.00
 -10 -6 5 0.72 0.00
 -9 -6 5 0.50 0.00
 -8 -6 5 1.65 0.00
 -7 -6 5 1.68 0.00
 -6 -6 5 5.53 0.00
 -5 -6 5 -1.73 0.00
 -4 -6 5 -1.53 0.00
 -3 -6 5 6.83 0.00
 -2 -6 5 4.42 0.00
 -1 -6 5 1.95 0.00
 0 -6 5 3.01 0.00
 1 -6 5 5.47 0.00
 2 -6 5 -8.14 0.00
 3 -6 5 1.41 0.00
 4 -6 5 8.14 0.00
 5 -6 5 0.88 0.00
 6 -6 5 -1.85 0.00
 7 -6 5 5.06 0.00
 8 -6 5 -0.24 0.00
 9 -6 5 -1.95 0.00
 10 -6 5 -1.63 0.00
 11 -6 5 -0.66 0.00
 12 -6 5 -1.28 0.00
 13 -6 5 0.84 0.00
 14 -6 5 1.66 0.00
 -13 -5 5 -0.53 0.00
 -12 -5 5 -0.61 0.00
 -11 -5 5 1.24 0.00
 -10 -5 5 1.86 0.00
 -9 -5 5 0.47 0.00
 -8 -5 5 1.87 0.00
 -7 -5 5 1.22 0.00
 -6 -5 5 1.59 0.00
 -5 -5 5 -0.35 0.00
 -4 -5 5 4.23 0.00
 -3 -5 5 7.13 0.00
 -2 -5 5 -6.84 0.00
 -1 -5 5 1.04 0.00
 0 -5 5 2.55 0.00
 1 -5 5 2.86 0.00
 2 -5 5 -5.68 0.00
 3 -5 5 10.67 0.00
 4 -5 5 -0.94 0.00
 5 -5 5 -11.57 0.00
 6 -5 5 -2.18 0.00
 7 -5 5 -0.43 0.00
 8 -5 5 -5.35 0.00
 9 -5 5 -2.23 0.00
 10 -5 5 -0.50 0.00
 11 -5 5 -0.04 0.00
 12 -5 5 -1.63 0.00
 13 -5 5 0.07 0.00
 14 -5 5 -0.90 0.00
 15 -5 5 -1.57 0.00
 -13 -4 5 -0.39 0.00
 -12 -4 5 0.42 0.00
 -11 -4 5 0.07 0.00
 -10 -4 5 -2.84 0.00
 -9 -4 5 -2.69 0.00
 -8 -4 5 -1.30 0.00
 -7 -4 5 -2.65 0.00
 -6 -4 5 -2.54 0.00
 -5 -4 5 1.52 0.00
 -4 -4 5 -4.97 0.00
 -3 -4 5 -5.96 0.00
 -2 -4 5 -7.15 0.00
 -1 -4 5 12.31 0.00
 0 -4 5 5.96 0.00
 1 -4 5 0.80 0.00
 2 -4 5 -3.79 0.00
 3 -4 5 0.56 0.00
 4 -4 5 -14.35 0.00
 5 -4 5 -7.13 0.00
 6 -4 5 7.26 0.00
 7 -4 5 -1.47 0.00
 8 -4 5 0.06 0.00
 9 -4 5 4.29 0.00
 10 -4 5 2.92 0.00
 11 -4 5 0.77 0.00
 12 -4 5 -1.08 0.00
 13 -4 5 -0.21 0.00
 14 -4 5 -0.86 0.00
 15 -4 5 -0.94 0.00
 -14 -3 5 -0.87 0.00
 -13 -3 5 -0.62 0.00
 -12 -3 5 0.98 0.00
 -11 -3 5 -1.03 0.00
 -10 -3 5 -1.01 0.00
 -9 -3 5 1.25 0.00
 -8 -3 5 0.32 0.00
 -7 -3 5 -1.95 0.00
 -6 -3 5 -0.91 0.00
 -5 -3 5 1.27 0.00
 -4 -3 5 -10.76 0.00
 -3 -3 5 2.69 0.00
 -2 -3 5 9.78 0.00
 -1 -3 5 8.88 0.00
 0 -3 5 -7.99 0.00
 1 -3 5 -3.59 0.00
 2 -3 5 6.19 0.00
 3 -3 5 2.93 0.00
 4 -3 5 3.03 0.00
 5 -3 5 9.87 0.00
 6 -3 5 7.94 0.00
 7 -3 5 -6.30 0.00
 8 -3 5 2.35 0.00
 9 -3 5 3.19 0.00
 10 -3 5 1.01 0.00
 11 -3 5 0.90 0.00
 12 -3 5 0.84 0.00
 13 -3 5 1.40 0.00
 14 -3 5 0.18 0.00
 15 -3 5 -0.67 0.00
 -14 -2 5 -0.30 0.00
 -13 -2 5 -0.75 0.00
 -12 -2 5 0.96 0.00
 -11 -2 5 -0.91 0.00
 -10 -2 5 0.13 0.00
 -9 -2 5 0.36 0.00
 -8 -2 5 -1.74 0.00
 -7 -2 5 -2.71 0.00
 -6 -2 5 2.64 0.00
 -5 -2 5 3.52 0.00
 -4 -2 5 -3.93 0.00
 -3 -2 5 9.88 0.00
 -2 -2 5 -1.81 0.00
 -1 -2 5 -19.10 0.00
 0 -2 5 -5.50 0.00
 1 -2 5 16.74 0.00
 2 -2 5 19.35 0.00
 3 -2 5 -0.75 0.00
 4 -2 5 7.69 0.00
 5 -2 5 0.39 0.00
 6 -2 5 -5.56 0.00
 7 -2 5 -7.32 0.00
 8 -2 5 3.04 0.00
 9 -2 5 0.90 0.00
 10 -2 5 0.46 0.00
 11 -2 5 0.80 0.00
 12 -2 5 -0.02 0.00
 13 -2 5 0.01 0.00
 14 -2 5 -0.63 0.00
 15 -2 5 -0.50 0.00
 -14 -1 5 -0.64 0.00
 -13 -1 5 -2.04 0.00
 -12 -1 5 1.54 0.00
 -11 -1 5 -0.83 0.00
 -10 -1 5 -0.95 0.00
 -9 -1 5 -0.85 0.00
 -8 -1 5 0.19 0.00
 -7 -1 5 2.59 0.00
 -6 -1 5 7.97 0.00
 -5 -1 5 1.39 0.00
 -4 -1 5 -2.75 0.00
 -3 -1 5 1.80 0.00
 -2 -1 5 -12.23 0.00
 -1 -1 5 -15.29 0.00
 0 -1 5 7.87 0.00
 1 -1 5 -8.54 0.00
 2 -1 5 -26.01 0.00
 3 -1 5 -29.29 0.00
 4 -1 5 -3.61 0.00
 5 -1 5 -10.76 0.00
 6 -1 5 -1.05 0.00
 7 -1 5 6.19 0.00
 8 -1 5 3.80 0.00
 9 -1 5 0.85 0.00
 10 -1 5 -0.84 0.00
 11 -1 5 -0.43 0.00
 12 -1 5 -0.86 0.00
 13 -1 5 -1.42 0.00
 14 -1 5 -0.33 0.00
 15 -1 5 0.81 0.00
 -14 0 5 0.00 0.00
 -13 0 5 0.79 0.00
 -12 0 5 4.24 0.00
 -11 0 5 0.38 0.00
 -10 0 5 0.01 0.00
 -9 0 5 0.54 0.00
 -8 0 5 0.81 0.00
 -7 0 5 -2.01 0.00
 -6 0 5 -4.43 0.00
 -5 0 5 -11.24 0.00
 -4 0 5 -4.21 0.00
 -3 0 5 -3.68 0.00
 -2 0 5 -7.69 0.00
 -1 0 5 -14.98 0.00
 0 0 5 -19.47 0.00
 1 0 5 -51.87 0.00
 2 0 5 -46.30 0.00
 3 0 5 -17.89 0.00
 4 0 5 -3.32 0.00
 5 0 5 -10.09 0.00
 6 0 5 4.67 0.00
 7 0 5 0.87 0.00
 8 0 5 -8.68 0.00
 9 0 5 -1.61 0.00
 10 0 5 -3.10 0.00
 11 0 5 -0.02 0.00
 12 0 5 -0.70 0.00
 13 0 5 -1.53 0.00
 14 0 5 1.01 0.00
 15 0 5 0.63 0.00
 -14 1 5 1.06 0.00
 -13 1 5 0.24 0.00
 -12 1 5 -0.02 0.00
 -11 1 5 -1.34 0.00
 -10 1 5 -0.58 0.00
 -9 1 5 -0.26 0.00
 -8 1 5 -1.66 0.00
 -7 1 5 -3.00 0.00
 -6 1 5 -0.62 0.00
 -5 1 5 4.73 0.00
 -4 1 5 13.04 0.00
 -3 1 5 5.35 0.00
 -2 1 5 11.98 0.00
 -1 1 5 9.77 0.00
 0 1 5 11.12 0.00
 1 1 5 -0.84 0.00
 2 1 5 12.87 0.00
 3 1 5 32.79 0.00
 4 1 5 7.58 0.00
 5 1 5 5.20 0.00
 6 1 5 11.98 0.00
 7 1 5 -1.00 0.00
 8 1 5 -1.64 0.00
 9 1 5 8.88 0.00
 10 1 5 0.24 0.00
 11 1 5 1.47 0.00
 12 1 5 0.69 0.00
 13 1 5 0.16 0.00
 14 1 5 0.95 0.00
 15 1 5 -1.07 0.00
 -14 2 5 1.01 0.00
 -13 2 5 -3.19 0.00
 -12 2 5 -0.52 0.00
 -11 2 5 1.70 0.00
 -10 2 5 -0.23 0.00
 -9 2 5 0.97 0.00
 -8 2 5 1.20 0.00
 -7 2 5 2.84 0.00
 -6 2 5 3.79 0.00
 -5 2 5 5.19 0.00
 -4 2 5 -2.42 0.00
 -3 2 5 -12.35 0.00
 -2 2 5 -1.85 0.00
 -1 2 5 -3.34 0.00
 0 2 5 -1.91 0.00
 1 2 5 1.66 0.00
 2 2 5 12.44 0.00
 3 2 5 13.36 0.00
 4 2 5 -21.11 0.00
 5 2 5 0.31 0.00
 6 2 5 0.09 0.00
 7 2 5 -8.53 0.00
 8 2 5 0.76 0.00
 9 2 5 3.98 0.00
 10 2 5 -5.01 0.00
 11 2 5 -0.59 0.00
 12 2 5 0.26 0.00
 13 2 5 -1.13 0.00
 14 2 5 0.05 0.00
 15 2 5 0.46 0.00
 -14 3 5 -0.19 0.00
 -13 3 5 -3.70 0.00
 -12 3 5 3.05 0.00
 -11 3 5 2.41 0.00
 -10 3 5 -0.42 0.00
 -9 3 5 4.37 0.00
 -8 3 5 4.37 0.00
 -7 3 5 5.53 0.00
 -6 3 5 3.43 0.00
 -5 3 5 -0.12 0.00
 -4 3 5 -6.81 0.00
 -3 3 5 -3.59 0.00
 -2 3 5 3.86 0.00
 -1 3 5 1.81 0.00
 0 3 5 -0.29 0.00
 1 3 5 6.49 0.00
 2 3 5 1.75 0.00
 3 3 5 -4.28 0.00
 4 3 5 -15.96 0.00
 5 3 5 8.65 0.00
 6 3 5 -2.93 0.00
 7 3 5 -4.48 0.00
 8 3 5 3.50 0.00
 9 3 5 -1.18 0.00
 10 3 5 -2.82 0.00
 11 3 5 0.52 0.00
 12 3 5 0.48 0.00
 13 3 5 -1.10 0.00
 14 3 5 0.21 0.00
 15 3 5 0.40 0.00
 -14 4 5 -1.26 0.00
 -13 4 5 -1.87 0.00
 -12 4 5 0.49 0.00
 -11 4 5 -2.09 0.00
 -10 4 5 -1.01 0.00
 -9 4 5 2.57 0.00
 -8 4 5 -2.70 0.00
 -7 4 5 -3.08 0.00
 -6 4 5 -4.07 0.00
 -5 4 5 -5.55 0.00
 -4 4 5 -1.53 0.00
 -3 4 5 1.58 0.00
 -2 4 5 -1.44 0.00
 -1 4 5 -3.62 0.00
 0 4 5 -11.51 0.00
 1 4 5 -5.10 0.00
 2 4 5 -5.94 0.00
 3 4 5 0.78 0.00
 4 4 5 1.79 0.00
 5 4 5 7.55 0.00
 6 4 5 -1.67 0.00
 7 4 5 -0.32 0.00
 8 4 5 2.15 0.00
 9 4 5 -2.11 0.00
 10 4 5 0.65 0.00
 11 4 5 -1.13 0.00
 12 4 5 -0.27 0.00
 13 4 5 -1.04 0.00
 14 4 5 -0.16 0.00
 15 4 5 -0.05 0.00
 -14 5 5 0.28 0.00
 -13 5 5 0.70 0.00
 -12 5 5 -0.15 0.00
 -11 5 5 0.69 0.00
 -10 5 5 1.30 0.00
 -9 5 5 -1.53 0.00
 -8 5 5 -7.22 0.00
 -7 5 5 -3.07 0.00
 -6 5 5 -0.94 0.00
 -5 5 5 -1.94 0.00
 -4 5 5 2.91 0.00
 -3 5 5 -6.78 0.00
 -2 5 5 -8.36 0.00
 -1 5 5 -2.73 0.00
 0 5 5 -9.29 0.00
 1 5 5 0.60 0.00
 2 5 5 4.06 0.00
 3 5 5 6.22 0.00
 4 5 5 0.97 0.00
 5 5 5 -4.48 0.00
 6 5 5 0.62 0.00
 7 5 5 -1.10 0.00
 8 5 5 0.95 0.00
 9 5 5 1.06 0.00
 10 5 5 2.06 0.00
 11 5 5 -1.07 0.00
 12 5 5 1.76 0.00
 13 5 5 1.55 0.00
 14 5 5 0.60 0.00
 -13 6 5 1.32 0.00
 -12 6 5 0.80 0.00
 -11 6 5 0.78 0.00
 -10 6 5 -1.09 0.00
 -9 6 5 -2.68 0.00
 -8 6 5 1.20 0.00
 -7 6 5 6.45 0.00
 -6 6 5 2.45 0.00
 -5 6 5 -0.17 0.00
 -4 6 5 3.75 0.00
 -3 6 5 -3.82 0.00
 -2 6 5 10.45 0.00
 -1 6 5 13.50 0.00
 0 6 5 -1.85 0.00
 1 6 5 4.38 0.00
 2 6 5 5.43 0.00
 3 6 5 -0.93 0.00
 4 6 5 -5.61 0.00
 5 6 5 -3.15 0.00
 6 6 5 8.87 0.00
 7 6 5 -3.61 0.00
 8 6 5 0.26 0.00
 9 6 5 1.80 0.00
 10 6 5 -0.51 0.00
 11 6 5 -0.50 0.00
 12 6 5 1.01 0.00
 13 6 5 -0.75 0.00
 14 6 5 -1.49 0.00
 -13 7 5 -0.35 0.00
 -12 7 5 -0.21 0.00
 -11 7 5 -1.02 0.00
 -10 7 5 0.74 0.00
 -9 7 5 2.83 0.00
 -8 7 5 5.59 0.00
 -7 7 5 -0.38 0.00
 -6 7 5 -5.39 0.00
 -5 7 5 -0.75 0.00
 -4 7 5 2.17 0.00
 -3 7 5 -0.85 0.00
 -2 7 5 9.40 0.00
 -1 7 5 -0.86 0.00
 0 7 5 -12.50 0.00
 1 7 5 0.82 0.00
 2 7 5 2.91 0.00
 3 7 5 -4.46 0.00
 4 7 5 -0.28 0.00
 5 7 5 6.40 0.00
 6 7 5 6.31 0.00
 7 7 5 -6.97 0.00
 8 7 5 2.24 0.00
 9 7 5 1.17 0.00
 10 7 5 -2.56 0.00
 11 7 5 0.11 0.00
 12 7 5 -1.00 0.00
 13 7 5 -0.99 0.00
 14 7 5 0.29 0.00
 -13 8 5 0.37 0.00
 -12 8 5 0.36 0.00
 -11 8 5 -0.41 0.00
 -10 8 5 1.69 0.00
 -9 8 5 0.85 0.00
 -8 8 5 -1.79 0.00
 -7 8 5 -5.35 0.00
 -6 8 5 0.82 0.00
 -5 8 5 5.32 0.00
 -4 8 5 0.32 0.00
 -3 8 5 -2.25 0.00
 -2 8 5 0.57 0.00
 -1 8 5 -3.39 0.00
 0 8 5 -2.76 0.00
 1 8 5 10.31 0.00
 2 8 5 6.81 0.00
 3 8 5 -2.18 0.00
 4 8 5 3.08 0.00
 5 8 5 4.08 0.00
 6 8 5 -2.77 0.00
 7 8 5 -2.96 0.00
 8 8 5 4.99 0.00
 9 8 5 0.65 0.00
 10 8 5 -0.51 0.00
 11 8 5 3.01 0.00
 12 8 5 0.83 0.00
 13 8 5 1.19 0.00
 14 8 5 0.80 0.00
 -12 9 5 -1.02 0.00
 -11 9 5 -1.32 0.00
 -10 9 5 -2.01 0.00
 -9 9 5 -1.71 0.00
 -8 9 5 -1.72 0.00
 -7 9 5 2.08 0.00
 -6 9 5 4.27 0.00
 -5 9 5 -1.15 0.00
 -4 9 5 -5.09 0.00
 -3 9 5 -2.49 0.00
 -2 9 5 0.42 0.00
 -1 9 5 3.17 0.00
 0 9 5 -0.36 0.00
 1 9 5 3.88 0.00
 2 9 5 -2.60 0.00
 3 9 5 -6.77 0.00
 4 9 5 0.56 0.00
 5 9 5 -0.08 0.00
 6 9 5 -3.66 0.00
 7 9 5 3.87 0.00
 8 9 5 2.87 0.00
 9 9 5 -1.71 0.00
 10 9 5 -0.27 0.00
 11 9 5 0.57 0.00
 12 9 5 -1.82 0.00
 13 9 5 -0.99 0.00
 -12 10 5 -0.32 0.00
 -11 10 5 0.25 0.00
 -10 10 5 0.00 0.00
 -9 10 5 2.27 0.00
 -8 10 5 -0.51 0.00
 -7 10 5 1.79 0.00
 -6 10 5 -3.43 0.00
 -5 10 5 -4.00 0.00
 -4 10 5 0.70 0.00
 -3 10 5 1.02 0.00
 -2 10 5 2.04 0.00
 -1 10 5 3.64 0.00
 0 10 5 -4.52 0.00
 1 10 5 1.37 0.00
 2 10 5 0.76 0.00
 3 10 5 0.61 0.00
 4 10 5 5.13 0.00
 5 10 5 1.90 0.00
 6 10 5 0.14 0.00
 7 10 5 2.90 0.00
 8 10 5 -3.64 0.00
 9 10 5 -2.10 0.00
 10 10 5 -0.20 0.00
 11 10 5 -0.86 0.00
 12 10 5 -0.29 0.00
 -11 11 5 0.87 0.00
 -10 11 5 0.06 0.00
 -9 11 5 -0.24 0.00
 -8 11 5 -3.36 0.00
 -7 11 5 -0.12 0.00
 -6 11 5 -4.85 0.00
 -5 11 5 1.98 0.00
 -4 11 5 3.31 0.00
 -3 11 5 -3.85 0.00
 -2 11 5 -0.46 0.00
 -1 11 5 -0.19 0.00
 0 11 5 -5.92 0.00
 1 11 5 2.83 0.00
 2 11 5 1.94 0.00
 3 11 5 -1.06 0.00
 4 11 5 1.34 0.00
 5 11 5 -1.20 0.00
 6 11 5 -1.25 0.00
 7 11 5 -0.47 0.00
 8 11 5 -2.02 0.00
 9 11 5 1.50 0.00
 10 11 5 -0.39 0.00
 11 11 5 -0.66 0.00
 12 11 5 0.53 0.00
 -10 12 5 -0.96 0.00
 -9 12 5 0.14 0.00
 -8 12 5 -0.02 0.00
 -7 12 5 1.55 0.00
 -6 12 5 -1.31 0.00
 -5 12 5 3.82 0.00
 -4 12 5 -1.73 0.00
 -3 12 5 -5.77 0.00
 -2 12 5 3.68 0.00
 -1 12 5 1.22 0.00
 0 12 5 -1.79 0.00
 1 12 5 4.22 0.00
 2 12 5 1.73 0.00
 3 12 5 -1.97 0.00
 4 12 5 1.15 0.00
 5 12 5 0.59 0.00
 6 12 5 0.75 0.00
 7 12 5 0.79 0.00
 8 12 5 0.61 0.00
 9 12 5 0.93 0.00
 10 12 5 -0.86 0.00
 11 12 5 -0.22 0.00
 -10 13 5 0.63 0.00
 -9 13 5 -0.05 0.00
 -8 13 5 -0.88 0.00
 -7 13 5 -0.50 0.00
 -6 13 5 -0.82 0.00
 -5 13 5 0.36 0.00
 -4 13 5 -2.64 0.00
 -3 13 5 -0.04 0.00
 -2 13 5 6.45 0.00
 -1 13 5 -0.71 0.00
 0 13 5 -1.41 0.00
 1 13 5 2.25 0.00
 2 13 5 0.22 0.00
 3 13 5 -2.57 0.00
 4 13 5 1.11 0.00
 5 13 5 0.14 0.00
 6 13 5 -1.82 0.00
 7 13 5 -0.97 0.00
 8 13 5 0.29 0.00
 9 13 5 -0.22 0.00
 10 13 5 -0.65 0.00
 -9 14 5 -1.37 0.00
 -8 14 5 -0.44 0.00
 -7 14 5 0.05 0.00
 -6 14 5 0.73 0.00
 -5 14 5 0.37 0.00
 -4 14 5 -0.08 0.00
 -3 14 5 0.11 0.00
 -2 14 5 0.18 0.00
 -1 14 5 -4.07 0.00
 0 14 5 -0.33 0.00
 1 14 5 2.00 0.00
 2 14 5 -0.07 0.00
 3 14 5 -1.67 0.00
 4 14 5 1.30 0.00
 5 14 5 0.25 0.00
 6 14 5 -0.47 0.00
 7 14 5 1.60 0.00
 8 14 5 1.82 0.00
 9 14 5 0.49 0.00
 -7 15 5 0.07 0.00
 -6 15 5 0.29 0.00
 -5 15 5 -0.93 0.00
 -4 15 5 -0.44 0.00
 -3 15 5 -0.76 0.00
 -2 15 5 -0.72 0.00
 -1 15 5 0.73 0.00
 0 15 5 2.14 0.00
 1 15 5 0.56 0.00
 2 15 5 -0.89 0.00
 3 15 5 -1.07 0.00
 4 15 5 1.39 0.00
 5 15 5 0.68 0.00
 6 15 5 -0.11 0.00
 7 15 5 -0.30 0.00
 8 15 5 -0.65 0.00
 -6 16 5 -0.58 0.00
 -5 16 5 -1.21 0.00
 -4 16 5 -0.06 0.00
 -3 16 5 -0.55 0.00
 -2 16 5 -0.32 0.00
 -1 16 5 1.94 0.00
 0 16 5 -1.59 0.00
 1 16 5 -1.42 0.00
 2 16 5 0.28 0.00
 3 16 5 -0.10 0.00
 4 16 5 0.64 0.00
 5 16 5 -0.29 0.00
 6 16 5 -0.54 0.00
 -3 17 5 -0.37 0.00
 -2 17 5 0.45 0.00
 -1 17 5 1.48 0.00
 0 17 5 -1.79 0.00
 1 17 5 0.92 0.00
 2 17 5 0.99 0.00
 3 17 5 -0.58 0.00
 -3 -15 6 0.25 0.00
 -2 -15 6 -0.04 0.00
 -1 -15 6 -0.58 0.00
 0 -15 6 1.57 0.00
 1 -15 6 -0.53 0.00
 2 -15 6 0.36 0.00
 3 -15 6 0.67 0.00
 4 -15 6 -0.13 0.00
 5 -15 6 -0.40 0.00
 6 -15 6 -0.82 0.00
 -5 -14 6 -0.08 0.00
 -4 -14 6 0.85 0.00
 -3 -14 6 0.11 0.00
 -2 -14 6 0.45 0.00
 -1 -14 6 1.53 0.00
 0 -14 6 1.56 0.00
 1 -14 6 -2.20 0.00
 2 -14 6 -0.02 0.00
 3 -14 6 0.28 0.00
 4 -14 6 -0.04 0.00
 5 -14 6 -0.44 0.00
 6 -14 6 -0.49 0.00
 7 -14 6 -0.15 0.00
 8 -14 6 -0.72 0.00
 -7 -13 6 -0.85 0.00
 -6 -13 6 1.83 0.00
 -5 -13 6 0.97 0.00
 -4 -13 6 1.33 0.00
 -3 -13 6 -2.84 0.00
 -2 -13 6 -1.67 0.00
 -1 -13 6 -1.38 0.00
 0 -13 6 -2.35 0.00
 1 -13 6 -1.24 0.00
 2 -13 6 2.04 0.00
 3 -13 6 1.00 0.00
 4 -13 6 0.31 0.00
 5 -13 6 -0.13 0.00
 6 -13 6 0.31 0.00
 7 -13 6 0.46 0.00
 8 -13 6 0.77 0.00
 9 -13 6 0.45 0.00
 -8 -12 6 1.09 0.00
 -7 -12 6 -0.81 0.00
 -6 -12 6 0.55 0.00
 -5 -12 6 -1.78 0.00
 -4 -12 6 -1.08 0.00
 -3 -12 6 -2.25 0.00
 -2 -12 6 2.18 0.00
 -1 -12 6 0.49 0.00
 0 -12 6 -0.11 0.00
 1 -12 6 2.16 0.00
 2 -12 6 0.32 0.00
 3 -12 6 -2.01 0.00
 4 -12 6 -0.78 0.00
 5 -12 6 0.14 0.00
 6 -12 6 0.68 0.00
 7 -12 6 0.17 0.00
 8 -12 6 0.07 0.00
 9 -12 6 -0.19 0.00
 10 -12 6 1.25 0.00
 11 -12 6 0.44 0.00
 -9 -11 6 0.52 0.00
 -8 -11 6 2.13 0.00
 -7 -11 6 -1.26 0.00
 -6 -11 6 0.97 0.00
 -5 -11 6 0.16 0.00
 -4 -11 6 1.35 0.00
 -3 -11 6 2.10 0.00
 -2 -11 6 2.18 0.00
 -1 -11 6 -2.93 0.00
 0 -11 6 -0.99 0.00
 1 -11 6 0.52 0.00
 2 -11 6 -3.86 0.00
 3 -11 6 -0.84 0.00
 4 -11 6 2.51 0.00
 5 -11 6 1.71 0.00
 6 -11 6 0.42 0.00
 7 -11 6 -0.30 0.00
 8 -11 6 -0.07 0.00
 9 -11 6 -0.35 0.00
 10 -11 6 1.07 0.00
 11 -11 6 -0.16 0.00
 -10 -10 6 -1.32 0.00
 -9 -10 6 -0.82 0.00
 -8 -10 6 0.04 0.00
 -7 -10 6 -1.40 0.00
 -6 -10 6 1.72 0.00
 -5 -10 6 -0.30 0.00
 -4 -10 6 -1.50 0.00
 -3 -10 6 -1.94 0.00
 -2 -10 6 -4.62 0.00
 -1 -10 6 -3.27 0.00
 0 -10 6 2.09 0.00
 1 -10 6 -0.36 0.00
 2 -10 6 -3.81 0.00
 3 -10 6 3.03 0.00
 4 -10 6 0.13 0.00
 5 -10 6 -2.93 0.00
 6 -10 6 -1.37 0.00
 7 -10 6 0.29 0.00
 8 -10 6 -0.23 0.00
 9 -10 6 -1.09 0.00
 10 -10 6 0.27 0.00
 11 -10 6 0.49 0.00
 12 -10 6 1.53 0.00
 -11 -9 6 0.99 0.00
 -10 -9 6 0.51 0.00
 -9 -9 6 0.31 0.00
 -8 -9 6 1.14 0.00
 -7 -9 6 -1.25 0.00
 -6 -9 6 -1.74 0.00
 -5 -9 6 -2.04 0.00
 -4 -9 6 -0.97 0.00
 -3 -9 6 0.56 0.00
 -2 -9 6 -0.15 0.00
 -1 -9 6 5.14 0.00
 0 -9 6 1.04 0.00
 1 -9 6 -3.06 0.00
 2 -9 6 -0.60 0.00
 3 -9 6 4.33 0.00
 4 -9 6 -3.05 0.00
 5 -9 6 -0.68 0.00
 6 -9 6 4.15 0.00
 7 -9 6 2.95 0.00
 8 -9 6 0.91 0.00
 9 -9 6 0.89 0.00
 10 -9 6 0.51 0.00
 11 -9 6 0.33 0.00
 12 -9 6 -0.23 0.00
 13 -9 6 -0.58 0.00
 -11 -8 6 1.42 0.00
 -10 -8 6 -0.65 0.00
 -9 -8 6 0.00 0.00
 -8 -8 6 -0.99 0.00
 -7 -8 6 -3.66 0.00
 -6 -8 6 -1.29 0.00
 -5 -8 6 1.74 0.00
 -4 -8 6 0.32 0.00
 -3 -8 6 -0.08 0.00
 -2 -8 6 -1.97 0.00
 -1 -8 6 0.25 0.00
 0 -8 6 -7.48 0.00
 1 -8 6 -0.54 0.00
 2 -8 6 3.93 0.00
 3 -8 6 2.73 0.00
 4 -8 6 -2.22 0.00
 5 -8 6 2.47 0.00
 6 -8 6 1.94 0.00
 7 -8 6 -3.47 0.00
 8 -8 6 -1.81 0.00
 9 -8 6 -0.41 0.00
 10 -8 6 -1.57 0.00
 11 -8 6 -0.09 0.00
 12 -8 6 -0.02 0.00
 13 -8 6 -0.02 0.00
 -12 -7 6 0.32 0.00
 -11 -7 6 -0.02 0.00
 -10 -7 6 -1.30 0.00
 -9 -7 6 0.87 0.00
 -8 -7 6 -1.25 0.00
 -7 -7 6 1.13 0.00
 -6 -7 6 4.13 0.00
 -5 -7 6 4.16 0.00
 -4 -7 6 -1.75 0.00
 -3 -7 6 0.02 0.00
 -2 -7 6 0.57 0.00
 -1 -7 6 2.32 0.00
 0 -7 6 1.82 0.00
 1 -7 6 8.91 0.00
 2 -7 6 2.33 0.00
 3 -7 6 -3.51 0.00
 4 -7 6 -1.85 0.00
 5 -7 6 0.06 0.00
 6 -7 6 -3.75 0.00
 7 -7 6 -5.04 0.00
 8 -7 6 2.25 0.00
 9 -7 6 2.49 0.00
 10 -7 6 1.22 0.00
 11 -7 6 1.62 0.00
 12 -7 6 -0.09 0.00
 13 -7 6 -0.38 0.00
 -12 -6 6 0.54 0.00
 -11 -6 6 -0.27 0.00
 -10 -6 6 0.45 0.00
 -9 -6 6 1.61 0.00
 -8 -6 6 -1.45 0.00
 -7 -6 6 1.66 0.00
 -6 -6 6 -1.55 0.00
 -5 -6 6 -4.02 0.00
 -4 -6 6 -5.20 0.00
 -3 -6 6 1.74 0.00
 -2 -6 6 -1.35 0.00
 -1 -6 6 -5.10 0.00
 0 -6 6 -0.48 0.00
 1 -6 6 -4.56 0.00
 2 -6 6 -10.46 0.00
 3 -6 6 -6.40 0.00
 4 -6 6 2.25 0.00
 5 -6 6 -1.45 0.00
 6 -6 6 -2.49 0.00
 7 -6 6 0.69 0.00
 8 -6 6 4.63 0.00
 9 -6 6 0.80 0.00
 10 -6 6 0.72 0.00
 11 -6 6 -0.16 0.00
 12 -6 6 -0.54 0.00
 13 -6 6 0.27 0.00
 14 -6 6 0.22 0.00
 -13 -5 6 -0.08 0.00
 -12 -5 6 0.18 0.00
 -11 -5 6 0.57 0.00
 -10 -5 6 0.88 0.00
 -9 -5 6 -1.22 0.00
 -8 -5 6 -3.28 0.00
 -7 -5 6 -1.15 0.00
 -6 -5 6 -6.40 0.00
 -5 -5 6 -3.43 0.00
 -4 -5 6 2.53 0.00
 -3 -5 6 0.25 0.00
 -2 -5 6 -7.49 0.00
 -1 -5 6 -6.27 0.00
 0 -5 6 5.06 0.00
 1 -5 6 -5.94 0.00
 2 -5 6 2.12 0.00
 3 -5 6 7.98 0.00
 4 -5 6 7.89 0.00
 5 -5 6 -0.06 0.00
 6 -5 6 3.44 0.00
 7 -5 6 4.64 0.00
 8 -5 6 1.01 0.00
 9 -5 6 -1.27 0.00
 10 -5 6 1.35 0.00
 11 -5 6 0.40 0.00
 12 -5 6 2.16 0.00
 13 -5 6 1.25 0.00
 14 -5 6 0.94 0.00
 15 -5 6 0.86 0.00
 -13 -4 6 -1.27 0.00
 -12 -4 6 0.47 0.00
 -11 -4 6 1.25 0.00
 -10 -4 6 -0.20 0.00
 -9 -4 6 -0.81 0.00
 -8 -4 6 1.66 0.00
 -7 -4 6 3.36 0.00
 -6 -4 6 1.87 0.00
 -5 -4 6 6.60 0.00
 -4 -4 6 8.27 0.00
 -3 -4 6 -3.40 0.00
 -2 -4 6 -0.29 0.00
 -1 -4 6 5.05 0.00
 0 -4 6 5.99 0.00
 1 -4 6 -10.55 0.00
 2 -4 6 4.73 0.00
 3 -4 6 1.06 0.00
 4 -4 6 -1.77 0.00
 5 -4 6 -1.42 0.00
 6 -4 6 2.75 0.00
 7 -4 6 1.31 0.00
 8 -4 6 -3.77 0.00
 9 -4 6 -0.62 0.00
 10 -4 6 -0.11 0.00
 11 -4 6 -1.31 0.00
 12 -4 6 0.70 0.00
 13 -4 6 -0.53 0.00
 14 -4 6 1.31 0.00
 15 -4 6 0.27 0.00
 -13 -3 6 0.07 0.00
 -12 -3 6 0.68 0.00
 -11 -3 6 0.48 0.00
 -10 -3 6 -0.44 0.00
 -9 -3 6 1.36 0.00
 -8 -3 6 3.97 0.00
 -7 -3 6 2.41 0.00
 -6 -3 6 0.21 0.00
 -5 -3 6 -0.09 0.00
 -4 -3 6 1.82 0.00
 -3 -3 6 -5.55 0.00
 -2 -3 6 5.20 0.00
 -1 -3 6 -1.06 0.00
 0 -3 6 -10.02 0.00
 1 -3 6 -12.53 0.00
 2 -3 6 3.66 0.00
 3 -3 6 -3.44 0.00
 4 -3 6 -2.87 0.00
 5 -3 6 2.39 0.00
 6 -3 6 0.14 0.00
 7 -3 6 -0.24 0.00
 8 -3 6 -3.24 0.00
 9 -3 6 0.30 0.00
 10 -3 6 -3.03 0.00
 11 -3 6 -2.59 0.00
 12 -3 6 -1.86 0.00
 13 -3 6 -2.31 0.00
 14 -3 6 0.00 0.00
 15 -3 6 -0.70 0.00
 -13 -2 6 -0.73 0.00
 -12 -2 6 -1.21 0.00
 -11 -2 6 1.86 0.00
 -10 -2 6 1.36 0.00
 -9 -2 6 1.70 0.00
 -8 -2 6 -0.10 0.00
 -7 -2 6 -2.48 0.00
 -6 -2 6 -3.77 0.00
 -5 -2 6 -2.39 0.00
 -4 -2 6 2.88 0.00
 -3 -2 6 -0.66 0.00
 -2 -2 6 7.18 0.00
 -1 -2 6 -2.39 0.00
 0 -2 6 1.89 0.00
 1 -2 6 8.10 0.00
 2 -2 6 1.13 0.00
 3 -2 6 -4.76 0.00
 4 -2 6 -5.35 0.00
 5 -2 6 -0.98 0.00
 6 -2 6 -7.11 0.00
 7 -2 6 0.65 0.00
 8 -2 6 0.25 0.00
 9 -2 6 0.31 0.00
 10 -2 6 -2.39 0.00
 11 -2 6 -0.22 0.00
 12 -2 6 0.38 0.00
 13 -2 6 0.37 0.00
 14 -2 6 0.72 0.00
 15 -2 6 0.26 0.00
 -14 -1 6 -0.69 0.00
 -13 -1 6 -1.16 0.00
 -12 -1 6 -0.48 0.00
 -11 -1 6 2.63 0.00
 -10 -1 6 -0.65 0.00
 -9 -1 6 -2.24 0.00
 -8 -1 6 -3.08 0.00
 -7 -1 6 0.68 0.00
 -6 -1 6 -1.27 0.00
 -5 -1 6 -0.75 0.00
 -4 -1 6 1.74 0.00
 -3 -1 6 0.43 0.00
 -2 -1 6 2.53 0.00
 -1 -1 6 4.23 0.00
 0 -1 6 15.61 0.00
 1 -1 6 12.06 0.00
 2 -1 6 2.26 0.00
 3 -1 6 16.15 0.00
 4 -1 6 8.46 0.00
 5 -1 6 6.26 0.00
 6 -1 6 -0.31 0.00
 7 -1 6 7.88 0.00
 8 -1 6 1.02 0.00
 9 -1 6 -2.76 0.00
 10 -1 6 -0.58 0.00
 11 -1 6 1.62 0.00
 12 -1 6 1.97 0.00
 13 -1 6 0.73 0.00
 14 -1 6 0.20 0.00
 15 -1 6 0.08 0.00
 -14 0 6 0.40 0.00
 -13 0 6 1.48 0.00
 -12 0 6 -0.84 0.00
 -11 0 6 -1.08 0.00
 -10 0 6 -2.29 0.00
 -9 0 6 -0.56 0.00
 -8 0 6 2.47 0.00
 -7 0 6 5.76 0.00
 -6 0 6 -0.24 0.00
 -5 0 6 1.48 0.00
 -4 0 6 3.50 0.00
 -3 0 6 2.47 0.00
 -2 0 6 -1.32 0.00
 -1 0 6 14.80 0.00
 0 0 6 26.26 0.00
 1 0 6 27.00 0.00
 2 0 6 29.82 0.00
 3 0 6 36.10 0.00
 4 0 6 12.73 0.00
 5 0 6 6.32 0.00
 6 0 6 2.42 0.00
 7 0 6 4.08 0.00
 8 0 6 -3.46 0.00
 9 0 6 -2.49 0.00
 10 0 6 4.76 0.00
 11 0 6 1.44 0.00
 12 0 6 -0.02 0.00
 13 0 6 0.29 0.00
 14 0 6 0.75 0.00
 15 0 6 0.19 0.00
 -14 1 6 0.32 0.00
 -13 1 6 0.10 0.00
 -12 1 6 -3.81 0.00
 -11 1 6 -0.54 0.00
 -10 1 6 2.05 0.00
 -9 1 6 1.38 0.00
 -8 1 6 1.15 0.00
 -7 1 6 0.09 0.00
 -6 1 6 -4.83 0.00
 -5 1 6 -2.09 0.00
 -4 1 6 -2.00 0.00
 -3 1 6 -4.84 0.00
 -2 1 6 -9.10 0.00
 -1 1 6 5.63 0.00
 0 1 6 -7.54 0.00
 1 1 6 -17.50 0.00
 2 1 6 -11.89 0.00
 3 1 6 -13.76 0.00
 4 1 6 -19.99 0.00
 5 1 6 -14.70 0.00
 6 1 6 -7.13 0.00
 7 1 6 -4.09 0.00
 8 1 6 -4.52 0.00
 9 1 6 -0.97 0.00
 10 1 6 3.59 0.00
 11 1 6 -3.72 0.00
 12 1 6 -0.95 0.00
 13 1 6 0.56 0.00
 14 1 6 -1.60 0.00
 15 1 6 -1.05 0.00
 -14 2 6 0.49 0.00
 -13 2 6 0.48 0.00
 -12 2 6 -0.97 0.00
 -11 2 6 2.93 0.00
 -10 2 6 1.72 0.00
 -9 2 6 -2.50 0.00
 -8 2 6 -2.08 0.00
 -7 2 6 -2.89 0.00
 -6 2 6 -1.99 0.00
 -5 2 6 2.34 0.00
 -4 2 6 3.54 0.00
 -3 2 6 3.34 0.00
 -2 2 6 2.42 0.00
 -1 2 6 2.72 0.00
 0 2 6 -16.41 0.00
 1 2 6 -7.84 0.00
 2 2 6 5.76 0.00
 3 2 6 -3.46 0.00
 4 2 6 6.69 0.00
 5 2 6 4.05 0.00
 6 2 6 7.11 0.00
 7 2 6 3.78 0.00
 8 2 6 1.62 0.00
 9 2 6 0.63 0.00
 10 2 6 1.07 0.00
 11 2 6 -2.71 0.00
 12 2 6 2.05 0.00
 13 2 6 0.81 0.00
 14 2 6 -1.40 0.00
 15 2 6 1.05 0.00
 -14 3 6 0.31 0.00
 -13 3 6 2.41 0.00
 -12 3 6 -0.46 0.00
 -11 3 6 -1.67 0.00
 -10 3 6 -3.86 0.00
 -9 3 6 -4.83 0.00
 -8 3 6 -1.53 0.00
 -7 3 6 -3.98 0.00
 -6 3 6 -2.16 0.00
 -5 3 6 -2.48 0.00
 -4 3 6 -2.50 0.00
 -3 3 6 0.64 0.00
 -2 3 6 2.03 0.00
 -1 3 6 -0.87 0.00
 0 3 6 4.85 0.00
 1 3 6 15.09 0.00
 2 3 6 3.42 0.00
 3 3 6 -6.26 0.00
 4 3 6 10.89 0.00
 5 3 6 -5.12 0.00
 6 3 6 1.46 0.00
 7 3 6 1.03 0.00
 8 3 6 -0.63 0.00
 9 3 6 -0.29 0.00
 10 3 6 1.66 0.00
 11 3 6 1.58 0.00
 12 3 6 2.37 0.00
 13 3 6 0.58 0.00
 14 3 6 0.03 0.00
 15 3 6 0.81 0.00
 -14 4 6 0.61 0.00
 -13 4 6 2.86 0.00
 -12 4 6 -2.12 0.00
 -11 4 6 -1.27 0.00
 -10 4 6 1.19 0.00
 -9 4 6 2.49 0.00
 -8 4 6 5.06 0.00
 -7 4 6 0.69 0.00
 -6 4 6 2.81 0.00
 -5 4 6 2.00 0.00
 -4 4 6 5.56 0.00
 -3 4 6 10.69 0.00
 -2 4 6 3.38 0.00
 -1 4 6 -0.86 0.00
 0 4 6 13.99 0.00
 1 4 6 -0.22 0.00
 2 4 6 -15.00 0.00
 3 4 6 -1.47 0.00
 4 4 6 7.89 0.00
 5 4 6 -8.52 0.00
 6 4 6 4.50 0.00
 7 4 6 2.67 0.00
 8 4 6 -1.40 0.00
 9 4 6 1.52 0.00
 10 4 6 2.22 0.00
 11 4 6 0.59 0.00
 12 4 6 -2.70 0.00
 13 4 6 -1.19 0.00
 14 4 6 0.29 0.00
 15 4 6 0.16 0.00
 -13 5 6 -0.42 0.00
 -12 5 6 -1.54 0.00
 -11 5 6 2.63 0.00
 -10 5 6 3.03 0.00
 -9 5 6 1.10 0.00
 -8 5 6 2.17 0.00
 -7 5 6 1.32 0.00
 -6 5 6 4.30 0.00
 -5 5 6 2.61 0.00
 -4 5 6 3.14 0.00
 -3 5 6 2.19 0.00
 -2 5 6 -10.40 0.00
 -1 5 6 0.71 0.00
 0 5 6 16.03 0.00
 1 5 6 -8.05 0.00
 2 5 6 -2.49 0.00
 3 5 6 15.18 0.00
 4 5 6 2.93 0.00
 5 5 6 -7.13 0.00
 6 5 6 2.67 0.00
 7 5 6 0.04 0.00
 8 5 6 -5.09 0.00
 9 5 6 -1.06 0.00
 10 5 6 -1.92 0.00
 11 5 6 -2.51 0.00
 12 5 6 -1.91 0.00
 13 5 6 2.82 0.00
 14 5 6 1.27 0.00
 15 5 6 -0.58 0.00
 -13 6 6 -1.46 0.00
 -12 6 6 -0.20 0.00
 -11 6 6 -0.26 0.00
 -10 6 6 -3.27 0.00
 -9 6 6 -3.10 0.00
 -8 6 6 0.26 0.00
 -7 6 6 0.24 0.00
 -6 6 6 -2.70 0.00
 -5 6 6 -4.77 0.00
 -4 6 6 -4.63 0.00
 -3 6 6 -3.96 0.00
 -2 6 6 -9.11 0.00
 -1 6 6 7.29 0.00
 0 6 6 4.83 0.00
 1 6 6 -14.80 0.00
 2 6 6 2.52 0.00
 3 6 6 4.70 0.00
 4 6 6 -12.03 0.00
 5 6 6 -4.25 0.00
 6 6 6 1.84 0.00
 7 6 6 1.27 0.00
 8 6 6 -3.30 0.00
 9 6 6 2.35 0.00
 10 6 6 1.51 0.00
 11 6 6 0.61 0.00
 12 6 6 1.92 0.00
 13 6 6 1.23 0.00
 14 6 6 -1.89 0.00
 -13 7 6 -1.11 0.00
 -12 7 6 -0.25 0.00
 -11 7 6 -0.79 0.00
 -10 7 6 -1.25 0.00
 -9 7 6 2.25 0.00
 -8 7 6 1.73 0.00
 -7 7 6 -2.22 0.00
 -6 7 6 -4.01 0.00
 -5 7 6 1.07 0.00
 -4 7 6 2.92 0.00
 -3 7 6 3.55 0.00
 -2 7 6 -1.99 0.00
 -1 7 6 2.89 0.00
 0 7 6 -4.87 0.00
 1 7 6 -7.99 0.00
 2 7 6 5.07 0.00
 3 7 6 -0.49 0.00
 4 7 6 -4.32 0.00
 5 7 6 5.01 0.00
 6 7 6 -0.35 0.00
 7 7 6 -0.02 0.00
 8 7 6 -3.33 0.00
 9 7 6 1.64 0.00
 10 7 6 -0.60 0.00
 11 7 6 -2.10 0.00
 12 7 6 0.15 0.00
 13 7 6 -1.41 0.00
 14 7 6 -0.49 0.00
 -13 8 6 0.42 0.00
 -12 8 6 0.72 0.00
 -11 8 6 1.87 0.00
 -10 8 6 1.33 0.00
 -9 8 6 1.12 0.00
 -8 8 6 -3.90 0.00
 -7 8 6 -2.80 0.00
 -6 8 6 1.69 0.00
 -5 8 6 4.00 0.00
 -4 8 6 0.20 0.00
 -3 8 6 -1.18 0.00
 -2 8 6 -4.49 0.00
 -1 8 6 -2.26 0.00
 0 8 6 0.67 0.00
 1 8 6 1.26 0.00
 2 8 6 1.28 0.00
 3 8 6 -1.08 0.00
 4 8 6 -0.89 0.00
 5 8 6 -1.29 0.00
 6 8 6 -4.26 0.00
 7 8 6 -0.82 0.00
 8 8 6 -1.90 0.00
 9 8 6 0.89 0.00
 10 8 6 -1.33 0.00
 11 8 6 -0.59 0.00
 12 8 6 1.39 0.00
 13 8 6 -0.75 0.00
 14 8 6 0.23 0.00
 -12 9 6 -0.28 0.00
 -11 9 6 0.34 0.00
 -10 9 6 -0.54 0.00
 -9 9 6 -0.74 0.00
 -8 9 6 -0.97 0.00
 -7 9 6 3.87 0.00
 -6 9 6 3.48 0.00
 -5 9 6 -1.51 0.00
 -4 9 6 -1.96 0.00
 -3 9 6 1.63 0.00
 -2 9 6 0.32 0.00
 -1 9 6 1.02 0.00
 0 9 6 7.60 0.00
 1 9 6 -2.78 0.00
 2 9 6 -5.68 0.00
 3 9 6 0.92 0.00
 4 9 6 -0.98 0.00
 5 9 6 -1.94 0.00
 6 9 6 3.00 0.00
 7 9 6 2.91 0.00
 8 9 6 1.22 0.00
 9 9 6 0.73 0.00
 10 9 6 0.62 0.00
 11 9 6 1.64 0.00
 12 9 6 1.18 0.00
 13 9 6 0.06 0.00
 -12 10 6 -0.12 0.00
 -11 10 6 -0.08 0.00
 -10 10 6 1.49 0.00
 -9 10 6 0.83 0.00
 -8 10 6 1.36 0.00
 -7 10 6 1.25 0.00
 -6 10 6 -1.69 0.00
 -5 10 6 -3.63 0.00
 -4 10 6 2.51 0.00
 -3 10 6 3.63 0.00
 -2 10 6 -2.24 0.00
 -1 10 6 -1.18 0.00
 0 10 6 3.65 0.00
 1 10 6 -10.37 0.00
 2 10 6 -2.37 0.00
 3 10 6 5.39 0.00
 4 10 6 -2.43 0.00
 5 10 6 -0.37 0.00
 6 10 6 3.10 0.00
 7 10 6 -2.67 0.00
 8 10 6 -1.85 0.00
 9 10 6 -0.73 0.00
 10 10 6 0.36 0.00
 11 10 6 -0.81 0.00
 12 10 6 -1.00 0.00
 13 10 6 -0.60 0.00
 -11 11 6 -0.61 0.00
 -10 11 6 -0.87 0.00
 -9 11 6 -2.64 0.00
 -8 11 6 0.90 0.00
 -7 11 6 -0.09 0.00
 -6 11 6 1.38 0.00
 -5 11 6 1.89 0.00
 -4 11 6 5.56 0.00
 -3 11 6 0.89 0.00
 -2 11 6 -3.66 0.00
 -1 11 6 2.23 0.00
 0 11 6 4.13 0.00
 1 11 6 -5.89 0.00
 2 11 6 5.41 0.00
 3 11 6 4.01 0.00
 4 11 6 -5.53 0.00
 5 11 6 0.05 0.00
 6 11 6 0.36 0.00
 7 11 6 -2.72 0.00
 8 11 6 1.66 0.00
 9 11 6 1.54 0.00
 10 11 6 1.20 0.00
 11 11 6 0.24 0.00
 12 11 6 1.08 0.00
 -10 12 6 -0.20 0.00
 -9 12 6 1.90 0.00
 -8 12 6 3.20 0.00
 -7 12 6 -1.19 0.00
 -6 12 6 1.75 0.00
 -5 12 6 -0.22 0.00
 -4 12 6 -0.44 0.00
 -3 12 6 -3.75 0.00
 -2 12 6 -3.44 0.00
 -1 12 6 3.11 0.00
 0 12 6 0.24 0.00
 1 12 6 -5.14 0.00
 2 12 6 2.45 0.00
 3 12 6 -2.33 0.00
 4 12 6 -5.23 0.00
 5 12 6 3.00 0.00
 6 12 6 1.41 0.00
 7 12 6 -1.01 0.00
 8 12 6 1.03 0.00
 9 12 6 -0.22 0.00
 10 12 6 -0.47 0.00
 11 12 6 -0.47 0.00
 -9 13 6 1.95 0.00
 -8 13 6 -0.88 0.00
 -7 13 6 -2.03 0.00
 -6 13 6 0.96 0.00
 -5 13 6 -1.42 0.00
 -4 13 6 0.27 0.00
 -3 13 6 0.84 0.00
 -2 13 6 0.51 0.00
 -1 13 6 2.57 0.00
 0 13 6 -2.21 0.00
 1 13 6 -1.82 0.00
 2 13 6 2.12 0.00
 3 13 6 0.01 0.00
 4 13 6 0.48 0.00
 5 13 6 3.34 0.00
 6 13 6 -0.32 0.00
 7 13 6 -1.83 0.00
 8 13 6 0.45 0.00
 9 13 6 -0.19 0.00
 10 13 6 -0.43 0.00
 -7 14 6 0.71 0.00
 -6 14 6 0.44 0.00
 -5 14 6 -0.17 0.00
 -4 14 6 1.29 0.00
 -3 14 6 1.04 0.00
 -2 14 6 -1.53 0.00
 -1 14 6 -0.50 0.00
 0 14 6 -1.37 0.00
 1 14 6 0.67 0.00
 2 14 6 0.26 0.00
 3 14 6 0.17 0.00
 4 14 6 -1.33 0.00
 5 14 6 -0.90 0.00
 6 14 6 -0.40 0.00
 7 14 6 -0.44 0.00
 8 14 6 -0.15 0.00
 9 14 6 -1.02 0.00
 -7 15 6 0.83 0.00
 -6 15 6 -0.50 0.00
 -5 15 6 0.23 0.00
 -4 15 6 0.03 0.00
 -3 15 6 0.02 0.00
 -2 15 6 -1.45 0.00
 -1 15 6 1.35 0.00
 0 15 6 2.02 0.00
 1 15 6 -0.41 0.00
 2 15 6 -1.17 0.00
 3 15 6 1.08 0.00
 4 15 6 -1.19 0.00
 5 15 6 0.19 0.00
 6 15 6 1.20 0.00
 7 15 6 -0.36 0.00
 8 15 6 -0.97 0.00
 -5 16 6 1.25 0.00
 -4 16 6 0.68 0.00
 -3 16 6 0.59 0.00
 -2 16 6 -0.43 0.00
 -1 16 6 1.13 0.00
 0 16 6 0.35 0.00
 1 16 6 -2.40 0.00
 2 16 6 0.33 0.00
 3 16 6 1.79 0.00
 4 16 6 -0.93 0.00
 5 16 6 0.57 0.00
 6 16 6 0.39 0.00
 -3 17 6 0.16 0.00
 -2 17 6 -0.61 0.00
 -1 17 6 -0.96 0.00
 0 17 6 -0.81 0.00
 1 17 6 -1.07 0.00
 2 17 6 1.18 0.00
 3 17 6 0.65 0.00
 -2 -15 7 -0.51 0.00
 -1 -15 7 -0.80 0.00
 0 -15 7 0.08 0.00
 1 -15 7 1.48 0.00
 2 -15 7 -0.59 0.00
 3 -15 7 -0.65 0.00
 4 -15 7 -0.29 0.00
 5 -15 7 -0.23 0.00
 -5 -14 7 0.29 0.00
 -3 -14 7 1.31 0.00
 -2 -14 7 0.70 0.00
 -1 -14 7 0.40 0.00
 0 -14 7 -0.56 0.00
 1 -14 7 -0.15 0.00
 2 -14 7 -1.63 0.00
 3 -14 7 0.16 0.00
 4 -14 7 0.82 0.00
 5 -14 7 1.37 0.00
 6 -14 7 1.83 0.00
 7 -14 7 -0.57 0.00
 8 -14 7 -0.91 0.00
 -6 -13 7 -1.12 0.00
 -5 -13 7 0.10 0.00
 -4 -13 7 -1.23 0.00
 -3 -13 7 0.57 0.00
 -2 -13 7 0.14 0.00
 -1 -13 7 0.87 0.00
 0 -13 7 -0.35 0.00
 1 -13 7 0.76 0.00
 2 -13 7 1.07 0.00
 3 -13 7 1.56 0.00
 4 -13 7 -0.68 0.00
 5 -13 7 -0.59 0.00
 6 -13 7 -1.37 0.00
 7 -13 7 -2.05 0.00
 8 -13 7 -0.18 0.00
 9 -13 7 0.01 0.00
 -7 -12 7 1.02 0.00
 -6 -12 7 -0.93 0.00
 -5 -12 7 0.11 0.00
 -4 -12 7 -2.15 0.00
 -3 -12 7 2.04 0.00
 -2 -12 7 1.48 0.00
 -1 -12 7 1.15 0.00
 0 -12 7 -0.90 0.00
 1 -12 7 0.77 0.00
 2 -12 7 0.94 0.00
 3 -12 7 -1.51 0.00
 4 -12 7 -1.99 0.00
 5 -12 7 0.59 0.00
 6 -12 7 -0.50 0.00
 7 -12 7 0.38 0.00
 8 -12 7 0.98 0.00
 9 -12 7 -0.21 0.00
 10 -12 7 -0.41 0.00
 -9 -11 7 -0.24 0.00
 -8 -11 7 -0.22 0.00
 -7 -11 7 -0.35 0.00
 -6 -11 7 -1.94 0.00
 -5 -11 7 1.66 0.00
 -4 -11 7 1.30 0.00
 -3 -11 7 3.69 0.00
 -2 -11 7 -1.35 0.00
 -1 -11 7 -2.78 0.00
 0 -11 7 -1.96 0.00
 1 -11 7 1.26 0.00
 2 -11 7 -0.39 0.00
 3 -11 7 -1.67 0.00
 4 -11 7 2.11 0.00
 5 -11 7 1.41 0.00
 6 -11 7 -2.00 0.00
 7 -11 7 0.22 0.00
 8 -11 7 0.51 0.00
 9 -11 7 -0.12 0.00
 10 -11 7 -0.84 0.00
 11 -11 7 -0.86 0.00
 -9 -10 7 0.75 0.00
 -8 -10 7 0.78 0.00
 -7 -10 7 1.83 0.00
 -6 -10 7 -0.31 0.00
 -5 -10 7 1.21 0.00
 -4 -10 7 0.47 0.00
 -3 -10 7 -0.51 0.00
 -2 -10 7 -2.38 0.00
 -1 -10 7 1.74 0.00
 0 -10 7 3.70 0.00
 1 -10 7 2.25 0.00
 2 -10 7 0.68 0.00
 3 -10 7 2.49 0.00
 4 -10 7 4.46 0.00
 5 -10 7 -1.50 0.00
 6 -10 7 -1.97 0.00
 7 -10 7 1.17 0.00
 8 -10 7 -0.04 0.00
 9 -10 7 0.13 0.00
 10 -10 7 -0.34 0.00
 11 -10 7 -0.07 0.00
 12 -10 7 -0.51 0.00
 -10 -9 7 -1.11 0.00
 -9 -9 7 -0.62 0.00
 -8 -9 7 0.83 0.00
 -7 -9 7 0.68 0.00
 -6 -9 7 -2.29 0.00
 -5 -9 7 1.31 0.00
 -4 -9 7 1.78 0.00
 -3 -9 7 -0.95 0.00
 -2 -9 7 1.76 0.00
 -1 -9 7 2.93 0.00
 0 -9 7 -0.84 0.00
 1 -9 7 -4.05 0.00
 2 -9 7 -0.72 0.00
 3 -9 7 -1.34 0.00
 4 -9 7 -1.48 0.00
 5 -9 7 -3.75 0.00
 6 -9 7 0.22 0.00
 7 -9 7 -0.06 0.00
 8 -9 7 -1.59 0.00
 9 -9 7 -0.25 0.00
 10 -9 7 -0.26 0.00
 11 -9 7 0.01 0.00
 12 -9 7 0.08 0.00
 13 -9 7 0.82 0.00
 -11 -8 7 -0.41 0.00
 -10 -8 7 -0.20 0.00
 -9 -8 7 0.63 0.00
 -8 -8 7 1.17 0.00
 -7 -8 7 -0.50 0.00
 -6 -8 7 -0.09 0.00
 -5 -8 7 3.75 0.00
 -4 -8 7 0.69 0.00
 -3 -8 7 -2.89 0.00
 -2 -8 7 2.42 0.00
 -1 -8 7 -2.60 0.00
 0 -8 7 -2.62 0.00
 1 -8 7 0.16 0.00
 2 -8 7 4.24 0.00
 3 -8 7 -2.31 0.00
 4 -8 7 -0.35 0.00
 5 -8 7 1.60 0.00
 6 -8 7 2.53 0.00
 7 -8 7 -0.04 0.00
 8 -8 7 -0.07 0.00
 9 -8 7 0.12 0.00
 10 -8 7 0.35 0.00
 11 -8 7 0.03 0.00
 12 -8 7 0.45 0.00
 13 -8 7 0.08 0.00
 -11 -7 7 -0.55 0.00
 -10 -7 7 0.60 0.00
 -9 -7 7 -0.16 0.00
 -8 -7 7 0.04 0.00
 -7 -7 7 -1.95 0.00
 -6 -7 7 -1.09 0.00
 -5 -7 7 -1.55 0.00
 -4 -7 7 -4.89 0.00
 -3 -7 7 -2.52 0.00
 -2 -7 7 4.74 0.00
 -1 -7 7 -3.39 0.00
 0 -7 7 1.91 0.00
 1 -7 7 3.27 0.00
 2 -7 7 0.39 0.00
 3 -7 7 -5.88 0.00
 4 -7 7 2.13 0.00
 5 -7 7 3.33 0.00
 6 -7 7 -0.70 0.00
 7 -7 7 0.20 0.00
 8 -7 7 -0.09 0.00
 9 -7 7 -1.00 0.00
 10 -7 7 -0.29 0.00
 11 -7 7 -0.78 0.00
 12 -7 7 -0.23 0.00
 13 -7 7 -0.55 0.00
 14 -7 7 0.40 0.00
 -12 -6 7 -1.55 0.00
 -11 -6 7 0.09 0.00
 -10 -6 7 1.07 0.00
 -9 -6 7 -0.82 0.00
 -8 -6 7 0.93 0.00
 -7 -6 7 0.20 0.00
 -6 -6 7 3.86 0.00
 -5 -6 7 1.50 0.00
 -4 -6 7 2.77 0.00
 -3 -6 7 7.03 0.00
 -2 -6 7 6.17 0.00
 -1 -6 7 -2.43 0.00
 0 -6 7 3.62 0.00
 1 -6 7 2.57 0.00
 2 -6 7 -2.54 0.00
 3 -6 7 1.48 0.00
 4 -6 7 7.64 0.00
 5 -6 7 1.07 0.00
 6 -6 7 -2.12 0.00
 7 -6 7 3.48 0.00
 8 -6 7 -0.27 0.00
 9 -6 7 -1.64 0.00
 10 -6 7 -1.23 0.00
 11 -6 7 -0.75 0.00
 12 -6 7 0.00 0.00
 13 -6 7 0.19 0.00
 14 -6 7 0.24 0.00
 -12 -5 7 -2.58 0.00
 -11 -5 7 1.22 0.00
 -10 -5 7 0.20 0.00
 -9 -5 7 -1.02 0.00
 -8 -5 7 2.27 0.00
 -7 -5 7 2.27 0.00
 -6 -5 7 3.96 0.00
 -5 -5 7 -0.64 0.00
 -4 -5 7 1.80 0.00
 -3 -5 7 0.41 0.00
 -2 -5 7 -2.72 0.00
 -1 -5 7 -0.10 0.00
 0 -5 7 3.78 0.00
 1 -5 7 3.45 0.00
 2 -5 7 -1.36 0.00
 3 -5 7 5.02 0.00
 4 -5 7 -3.06 0.00
 5 -5 7 -7.73 0.00
 6 -5 7 -3.28 0.00
 7 -5 7 0.40 0.00
 8 -5 7 -4.70 0.00
 9 -5 7 -2.53 0.00
 10 -5 7 -0.80 0.00
 11 -5 7 -0.54 0.00
 12 -5 7 -1.60 0.00
 13 -5 7 -1.55 0.00
 14 -5 7 -1.32 0.00
 15 -5 7 0.07 0.00
 -13 -4 7 -0.12 0.00
 -12 -4 7 0.26 0.00
 -11 -4 7 1.40 0.00
 -10 -4 7 -1.87 0.00
 -9 -4 7 -1.50 0.00
 -8 -4 7 -0.36 0.00
 -7 -4 7 -2.65 0.00
 -6 -4 7 -4.07 0.00
 -5 -4 7 -6.11 0.00
 -4 -4 7 -4.94 0.00
 -3 -4 7 -2.93 0.00
 -2 -4 7 1.77 0.00
 -1 -4 7 7.22 0.00
 0 -4 7 -0.48 0.00
 1 -4 7 1.49 0.00
 2 -4 7 -3.58 0.00
 3 -4 7 -1.46 0.00
 4 -4 7 -10.89 0.00
 5 -4 7 -1.29 0.00
 6 -4 7 2.89 0.00
 7 -4 7 -0.81 0.00
 8 -4 7 -0.91 0.00
 9 -4 7 3.01 0.00
 10 -4 7 3.11 0.00
 11 -4 7 1.91 0.00
 12 -4 7 0.80 0.00
 13 -4 7 0.86 0.00
 14 -4 7 -0.54 0.00
 15 -4 7 0.38 0.00
 -13 -3 7 1.10 0.00
 -12 -3 7 -0.55 0.00
 -11 -3 7 -1.95 0.00
 -10 -3 7 -1.18 0.00
 -9 -3 7 0.50 0.00
 -8 -3 7 -0.27 0.00
 -7 -3 7 -2.18 0.00
 -6 -3 7 -1.22 0.00
 -5 -3 7 0.87 0.00
 -4 -3 7 -1.83 0.00
 -3 -3 7 2.99 0.00
 -2 -3 7 3.57 0.00
 -1 -3 7 -1.69 0.00
 0 -3 7 -10.37 0.00
 1 -3 7 6.54 0.00
 2 -3 7 4.44 0.00
 3 -3 7 2.81 0.00
 4 -3 7 2.99 0.00
 5 -3 7 12.30 0.00
 6 -3 7 3.10 0.00
 7 -3 7 -4.46 0.00
 8 -3 7 3.14 0.00
 9 -3 7 2.74 0.00
 10 -3 7 1.63 0.00
 11 -3 7 1.62 0.00
 12 -3 7 2.21 0.00
 13 -3 7 1.81 0.00
 14 -3 7 -0.74 0.00
 15 -3 7 0.47 0.00
 -13 -2 7 1.17 0.00
 -12 -2 7 -1.30 0.00
 -11 -2 7 -0.95 0.00
 -10 -2 7 1.89 0.00
 -9 -2 7 0.98 0.00
 -8 -2 7 -1.76 0.00
 -7 -2 7 -2.24 0.00
 -6 -2 7 3.55 0.00
 -5 -2 7 3.39 0.00
 -4 -2 7 -4.80 0.00
 -3 -2 7 2.23 0.00
 -2 -2 7 -2.60 0.00
 -1 -2 7 -9.73 0.00
 0 -2 7 -2.64 0.00
 1 -2 7 16.01 0.00
 2 -2 7 1.54 0.00
 3 -2 7 -4.82 0.00
 4 -2 7 6.72 0.00
 5 -2 7 3.04 0.00
 6 -2 7 -7.81 0.00
 7 -2 7 -4.99 0.00
 8 -2 7 5.57 0.00
 9 -2 7 -1.22 0.00
 10 -2 7 -0.64 0.00
 11 -2 7 -0.10 0.00
 12 -2 7 0.09 0.00
 13 -2 7 -0.63 0.00
 14 -2 7 -1.51 0.00
 15 -2 7 0.59 0.00
 -13 -1 7 1.37 0.00
 -12 -1 7 0.78 0.00
 -11 -1 7 -0.38 0.00
 -10 -1 7 0.52 0.00
 -9 -1 7 -1.35 0.00
 -8 -1 7 -1.52 0.00
 -7 -1 7 0.90 0.00
 -6 -1 7 6.80 0.00
 -5 -1 7 0.14 0.00
 -4 -1 7 -2.75 0.00
 -3 -1 7 7.59 0.00
 -2 -1 7 -3.05 0.00
 -1 -1 7 -10.43 0.00
 0 -1 7 -4.34 0.00
 1 -1 7 -8.52 0.00
 2 -1 7 -26.43 0.00
 3 -1 7 -22.69 0.00
 4 -1 7 -1.97 0.00
 5 -1 7 -11.48 0.00
 6 -1 7 -4.04 0.00
 7 -1 7 4.29 0.00
 8 -1 7 4.44 0.00
 9 -1 7 -3.63 0.00
 10 -1 7 0.11 0.00
 11 -1 7 0.97 0.00
 12 -1 7 -0.62 0.00
 13 -1 7 -1.52 0.00
 14 -1 7 -0.98 0.00
 15 -1 7 0.74 0.00
 -13 0 7 1.19 0.00
 -12 0 7 0.63 0.00
 -11 0 7 -1.75 0.00
 -10 0 7 0.67 0.00
 -9 0 7 1.46 0.00
 -8 0 7 1.27 0.00
 -7 0 7 -1.11 0.00
 -6 0 7 -0.07 0.00
 -5 0 7 -7.35 0.00
 -4 0 7 -2.96 0.00
 -3 0 7 -0.62 0.00
 -2 0 7 -11.06 0.00
 -1 0 7 -12.55 0.00
 0 0 7 -9.02 0.00
 1 0 7 -21.92 0.00
 2 0 7 -27.49 0.00
 3 0 7 -16.31 0.00
 4 0 7 -1.95 0.00
 5 0 7 -11.16 0.00
 6 0 7 2.57 0.00
 7 0 7 -0.54 0.00
 8 0 7 -4.60 0.00
 9 0 7 -3.15 0.00
 10 0 7 0.25 0.00
 11 0 7 -0.21 0.00
 12 0 7 -2.20 0.00
 13 0 7 -0.40 0.00
 14 0 7 0.41 0.00
 15 0 7 0.36 0.00
 -14 1 7 -0.21 0.00
 -13 1 7 -0.92 0.00
 -12 1 7 -0.74 0.00
 -11 1 7 -1.32 0.00
 -10 1 7 1.07 0.00
 -9 1 7 1.73 0.00
 -8 1 7 -1.19 0.00
 -7 1 7 -3.64 0.00
 -6 1 7 -0.38 0.00
 -5 1 7 -0.23 0.00
 -4 1 7 6.80 0.00
 -3 1 7 5.69 0.00
 -2 1 7 10.16 0.00
 -1 1 7 13.35 0.00
 0 1 7 11.32 0.00
 1 1 7 2.13 0.00
 2 1 7 10.16 0.00
 3 1 7 15.56 0.00
 4 1 7 10.35 0.00
 5 1 7 6.72 0.00
 6 1 7 10.91 0.00
 7 1 7 0.71 0.00
 8 1 7 2.94 0.00
 9 1 7 6.24 0.00
 10 1 7 0.59 0.00
 11 1 7 0.24 0.00
 12 1 7 0.22 0.00
 13 1 7 2.08 0.00
 14 1 7 0.80 0.00
 15 1 7 -0.41 0.00
 -14 2 7 -0.50 0.00
 -13 2 7 -0.98 0.00
 -12 2 7 2.20 0.00
 -11 2 7 0.33 0.00
 -10 2 7 -0.30 0.00
 -9 2 7 0.31 0.00
 -8 2 7 -1.52 0.00
 -7 2 7 1.40 0.00
 -6 2 7 5.65 0.00
 -5 2 7 5.43 0.00
 -4 2 7 -0.26 0.00
 -3 2 7 -6.72 0.00
 -2 2 7 -2.64 0.00
 -1 2 7 -10.66 0.00
 0 2 7 -11.34 0.00
 1 2 7 1.04 0.00
 2 2 7 9.33 0.00
 3 2 7 -2.42 0.00
 4 2 7 -9.29 0.00
 5 2 7 3.57 0.00
 6 2 7 -4.87 0.00
 7 2 7 -7.40 0.00
 8 2 7 1.18 0.00
 9 2 7 -0.32 0.00
 10 2 7 -5.18 0.00
 11 2 7 0.87 0.00
 12 2 7 -0.63 0.00
 13 2 7 -1.02 0.00
 14 2 7 -0.28 0.00
 15 2 7 0.01 0.00
 -13 3 7 0.07 0.00
 -12 3 7 3.15 0.00
 -11 3 7 -0.99 0.00
 -10 3 7 1.10 0.00
 -9 3 7 3.32 0.00
 -8 3 7 2.43 0.00
 -7 3 7 6.54 0.00
 -6 3 7 5.43 0.00
 -5 3 7 -0.42 0.00
 -4 3 7 -9.47 0.00
 -3 3 7 -3.53 0.00
 -2 3 7 2.52 0.00
 -1 3 7 -4.30 0.00
 0 3 7 1.92 0.00
 1 3 7 14.67 0.00
 2 3 7 1.40 0.00
 3 3 7 -11.30 0.00
 4 3 7 -4.33 0.00
 5 3 7 7.56 0.00
 6 3 7 -10.50 0.00
 7 3 7 -0.33 0.00
 8 3 7 3.37 0.00
 9 3 7 -3.30 0.00
 10 3 7 -1.81 0.00
 11 3 7 2.52 0.00
 12 3 7 -2.40 0.00
 13 3 7 -1.80 0.00
 14 3 7 0.65 0.00
 15 3 7 -0.33 0.00
 -13 4 7 -0.91 0.00
 -12 4 7 -1.72 0.00
 -11 4 7 -3.07 0.00
 -10 4 7 1.36 0.00
 -9 4 7 -0.12 0.00
 -8 4 7 -4.88 0.00
 -7 4 7 -3.08 0.00
 -6 4 7 -5.35 0.00
 -5 4 7 -6.52 0.00
 -4 4 7 -4.32 0.00
 -3 4 7 6.05 0.00
 -2 4 7 0.92 0.00
 -1 4 7 -8.09 0.00
 0 4 7 -5.99 0.00
 1 4 7 0.42 0.00
 2 4 7 -12.23 0.00
 3 4 7 -7.39 0.00
 4 4 7 6.67 0.00
 5 4 7 7.45 0.00
 6 4 7 -8.09 0.00
 7 4 7 6.08 0.00
 8 4 7 1.54 0.00
 9 4 7 -3.37 0.00
 10 4 7 1.09 0.00
 11 4 7 -0.18 0.00
 12 4 7 -2.16 0.00
 13 4 7 0.57 0.00
 15 4 7 -0.76 0.00
 -13 5 7 0.14 0.00
 -12 5 7 0.43 0.00
 -11 5 7 1.59 0.00
 -10 5 7 0.61 0.00
 -9 5 7 -3.86 0.00
 -8 5 7 -5.97 0.00
 -7 5 7 0.25 0.00
 -6 5 7 -0.43 0.00
 -5 5 7 -0.61 0.00
 -4 5 7 1.09 0.00
 -3 5 7 -1.68 0.00
 -2 5 7 -6.95 0.00
 -1 5 7 -6.84 0.00
 0 5 7 -4.12 0.00
 1 5 7 2.32 0.00
 2 5 7 -4.03 0.00
 3 5 7 3.36 0.00
 4 5 7 7.47 0.00
 5 5 7 -1.78 0.00
 6 5 7 -5.62 0.00
 7 5 7 4.88 0.00
 8 5 7 -0.54 0.00
 9 5 7 -1.04 0.00
 10 5 7 2.66 0.00
 11 5 7 0.41 0.00
 12 5 7 2.20 0.00
 13 5 7 2.08 0.00
 15 5 7 -1.06 0.00
 -13 6 7 1.44 0.00
 -12 6 7 1.07 0.00
 -11 6 7 0.71 0.00
 -10 6 7 -1.11 0.00
 -9 6 7 -0.40 0.00
 -8 6 7 3.17 0.00
 -7 6 7 6.58 0.00
 -6 6 7 0.88 0.00
 -5 6 7 0.20 0.00
 -4 6 7 1.54 0.00
 -3 6 7 -0.48 0.00
 -2 6 7 9.99 0.00
 -1 6 7 7.93 0.00
 0 6 7 3.83 0.00
 1 6 7 8.04 0.00
 2 6 7 1.25 0.00
 3 6 7 0.76 0.00
 4 6 7 0.22 0.00
 5 6 7 -2.26 0.00
 6 6 7 2.30 0.00
 7 6 7 1.67 0.00
 8 6 7 0.62 0.00
 9 6 7 -0.03 0.00
 10 6 7 0.83 0.00
 11 6 7 0.20 0.00
 12 6 7 0.33 0.00
 13 6 7 -2.18 0.00
 -13 7 7 0.18 0.00
 -12 7 7 -0.08 0.00
 -11 7 7 -0.06 0.00
 -10 7 7 0.88 0.00
 -9 7 7 2.61 0.00
 -8 7 7 2.97 0.00
 -7 7 7 -1.26 0.00
 -6 7 7 -2.99 0.00
 -5 7 7 0.41 0.00
 -4 7 7 0.80 0.00
 -3 7 7 0.39 0.00
 -2 7 7 8.19 0.00
 -1 7 7 -5.78 0.00
 0 7 7 -6.65 0.00
 1 7 7 2.13 0.00
 2 7 7 -2.65 0.00
 3 7 7 -3.18 0.00
 4 7 7 2.61 0.00
 5 7 7 3.18 0.00
 6 7 7 2.50 0.00
 7 7 7 -1.60 0.00
 8 7 7 3.06 0.00
 9 7 7 -1.74 0.00
 10 7 7 -1.21 0.00
 11 7 7 0.50 0.00
 12 7 7 -1.49 0.00
 13 7 7 -0.66 0.00
 -12 8 7 -0.06 0.00
 -11 8 7 -0.97 0.00
 -10 8 7 -0.14 0.00
 -9 8 7 -0.94 0.00
 -8 8 7 -1.89 0.00
 -7 8 7 -2.73 0.00
 -6 8 7 3.37 0.00
 -5 8 7 2.22 0.00
 -4 8 7 -1.70 0.00
 -3 8 7 -1.50 0.00
 -2 8 7 1.41 0.00
 -1 8 7 -7.17 0.00
 0 8 7 1.33 0.00
 1 8 7 10.08 0.00
 2 8 7 1.73 0.00
 3 8 7 -0.83 0.00
 4 8 7 5.27 0.00
 5 8 7 0.85 0.00
 6 8 7 -3.22 0.00
 7 8 7 -1.30 0.00
 8 8 7 3.59 0.00
 9 8 7 -2.19 0.00
 10 8 7 1.57 0.00
 11 8 7 2.82 0.00
 12 8 7 -0.59 0.00
 13 8 7 1.95 0.00
 14 8 7 1.04 0.00
 -12 9 7 -0.34 0.00
 -11 9 7 -1.54 0.00
 -10 9 7 -1.02 0.00
 -9 9 7 -0.96 0.00
 -8 9 7 -0.17 0.00
 -7 9 7 1.12 0.00
 -6 9 7 2.99 0.00
 -5 9 7 -3.48 0.00
 -4 9 7 -3.88 0.00
 -3 9 7 0.10 0.00
 -2 9 7 1.24 0.00
 -1 9 7 -1.06 0.00
 0 9 7 3.14 0.00
 1 9 7 4.53 0.00
 2 9 7 -6.19 0.00
 3 9 7 -4.28 0.00
 4 9 7 3.30 0.00
 5 9 7 -2.90 0.00
 6 9 7 -3.24 0.00
 7 9 7 3.70 0.00
 8 9 7 1.62 0.00
 9 9 7 -2.28 0.00
 10 9 7 1.90 0.00
 11 9 7 -0.86 0.00
 12 9 7 -2.86 0.00
 13 9 7 0.44 0.00
 -11 10 7 0.24 0.00
 -10 10 7 1.48 0.00
 -9 10 7 0.81 0.00
 -8 10 7 -0.08 0.00
 -7 10 7 0.32 0.00
 -6 10 7 -1.52 0.00
 -5 10 7 -2.86 0.00
 -4 10 7 0.08 0.00
 -3 10 7 1.98 0.00
 -2 10 7 0.40 0.00
 -1 10 7 -0.66 0.00
 0 10 7 -1.78 0.00
 1 10 7 1.91 0.00
 2 10 7 -3.22 0.00
 3 10 7 3.10 0.00
 4 10 7 6.96 0.00
 5 10 7 -0.92 0.00
 6 10 7 1.28 0.00
 7 10 7 3.58 0.00
 8 10 7 -3.48 0.00
 9 10 7 -1.51 0.00
 10 10 7 0.24 0.00
 11 10 7 -2.38 0.00
 12 10 7 -0.40 0.00
 13 10 7 1.21 0.00
 -11 11 7 0.93 0.00
 -10 11 7 0.35 0.00
 -9 11 7 -0.93 0.00
 -8 11 7 -0.18 0.00
 -7 11 7 -0.86 0.00
 -6 11 7 -3.80 0.00
 -5 11 7 0.55 0.00
 -4 11 7 0.28 0.00
 -3 11 7 -0.29 0.00
 -2 11 7 -1.18 0.00
 -1 11 7 -2.16 0.00
 0 11 7 -2.71 0.00
 1 11 7 4.43 0.00
 2 11 7 -1.06 0.00
 3 11 7 2.50 0.00
 4 11 7 1.47 0.00
 5 11 7 -4.82 0.00
 6 11 7 0.26 0.00
 7 11 7 0.14 0.00
 8 11 7 -2.92 0.00
 9 11 7 1.60 0.00
 10 11 7 0.17 0.00
 11 11 7 -0.56 0.00
 12 11 7 0.16 0.00
 -10 12 7 -1.48 0.00
 -9 12 7 -0.49 0.00
 -8 12 7 0.46 0.00
 -7 12 7 -0.97 0.00
 -6 12 7 -0.54 0.00
 -5 12 7 3.75 0.00
 -4 12 7 -1.88 0.00
 -3 12 7 -0.54 0.00
 -2 12 7 1.57 0.00
 -1 12 7 0.12 0.00
 0 12 7 0.74 0.00
 1 12 7 4.95 0.00
 2 12 7 -2.39 0.00
 3 12 7 0.29 0.00
 4 12 7 0.55 0.00
 5 12 7 -1.52 0.00
 6 12 7 2.72 0.00
 7 12 7 0.52 0.00
 8 12 7 -0.15 0.00
 9 12 7 2.09 0.00
 10 12 7 -0.16 0.00
 11 12 7 0.23 0.00
 -8 13 7 -0.31 0.00
 -7 13 7 -0.45 0.00
 -6 13 7 0.59 0.00
 -5 13 7 0.07 0.00
 -4 13 7 -3.75 0.00
 -3 13 7 1.78 0.00
 -2 13 7 3.08 0.00
 -1 13 7 -1.37 0.00
 0 13 7 0.33 0.00
 1 13 7 1.77 0.00
 2 13 7 -3.14 0.00
 3 13 7 0.59 0.00
 4 13 7 1.73 0.00
 5 13 7 -1.43 0.00
 6 13 7 -0.87 0.00
 7 13 7 -0.43 0.00
 8 13 7 0.17 0.00
 9 13 7 -0.21 0.00
 10 13 7 -1.06 0.00
 -8 14 7 -0.68 0.00
 -7 14 7 -0.35 0.00
 -6 14 7 0.83 0.00
 -5 14 7 -0.38 0.00
 -4 14 7 -0.19 0.00
 -3 14 7 2.29 0.00
 -2 14 7 -1.10 0.00
 -1 14 7 -4.20 0.00
 0 14 7 1.84 0.00
 1 14 7 1.35 0.00
 2 14 7 -1.59 0.00
 3 14 7 0.78 0.00
 4 14 7 1.32 0.00
 5 14 7 -1.53 0.00
 6 14 7 -0.18 0.00
 7 14 7 2.83 0.00
 8 14 7 0.85 0.00
 9 14 7 -0.20 0.00
 -7 15 7 0.35 0.00
 -6 15 7 0.53 0.00
 -5 15 7 -1.25 0.00
 -4 15 7 0.29 0.00
 -3 15 7 -0.01 0.00
 -2 15 7 -1.77 0.00
 -1 15 7 -0.16 0.00
 0 15 7 3.20 0.00
 1 15 7 -0.68 0.00
 2 15 7 -1.43 0.00
 3 15 7 0.23 0.00
 4 15 7 1.20 0.00
 5 15 7 -1.20 0.00
 6 15 7 0.17 0.00
 7 15 7 1.40 0.00
 8 15 7 -1.34 0.00
 -5 16 7 -1.61 0.00
 -4 16 7 0.22 0.00
 -3 16 7 -0.11 0.00
 -2 16 7 1.18 0.00
 -1 16 7 1.70 0.00
 0 16 7 -0.08 0.00
 1 16 7 -0.73 0.00
 2 16 7 0.12 0.00
 3 16 7 0.26 0.00
 4 16 7 0.75 0.00
 5 16 7 -1.03 0.00
 6 16 7 0.64 0.00
 -3 17 7 -0.30 0.00
 -2 17 7 0.69 0.00
 -1 17 7 -0.37 0.00
 0 17 7 -0.78 0.00
 1 17 7 1.36 0.00
 2 17 7 -0.14 0.00
 3 17 7 -0.58 0.00
 -1 -15 8 0.33 0.00
 0 -15 8 0.96 0.00
 1 -15 8 -0.56 0.00
 2 -15 8 -0.34 0.00
 3 -15 8 0.00 0.00
 4 -15 8 -0.55 0.00
 -4 -14 8 -0.64 0.00
 -2 -14 8 -0.76 0.00
 -1 -14 8 1.25 0.00
 0 -14 8 0.90 0.00
 1 -14 8 -1.75 0.00
 2 -14 8 0.63 0.00
 3 -14 8 1.00 0.00
 4 -14 8 0.57 0.00
 5 -14 8 0.16 0.00
 6 -14 8 -0.31 0.00
 7 -14 8 0.14 0.00
 -6 -13 8 1.70 0.00
 -5 -13 8 0.46 0.00
 -4 -13 8 0.60 0.00
 -3 -13 8 -1.68 0.00
 -2 -13 8 -0.85 0.00
 -1 -13 8 0.34 0.00
 0 -13 8 -1.32 0.00
 1 -13 8 -1.86 0.00
 2 -13 8 1.55 0.00
 3 -13 8 0.25 0.00
 4 -13 8 -0.39 0.00
 5 -13 8 -0.47 0.00
 6 -13 8 0.18 0.00
 7 -13 8 0.87 0.00
 8 -13 8 0.71 0.00
 9 -13 8 0.27 0.00
 -7 -12 8 1.40 0.00
 -6 -12 8 -0.24 0.00
 -5 -12 8 -2.19 0.00
 -4 -12 8 -0.06 0.00
 -3 -12 8 -1.50 0.00
 -2 -12 8 2.84 0.00
 -1 -12 8 0.80 0.00
 0 -12 8 -0.86 0.00
 1 -12 8 0.79 0.00
 2 -12 8 1.07 0.00
 3 -12 8 -1.88 0.00
 4 -12 8 -0.75 0.00
 5 -12 8 0.15 0.00
 6 -12 8 1.01 0.00
 7 -12 8 -0.18 0.00
 8 -12 8 -0.56 0.00
 9 -12 8 -0.13 0.00
 10 -12 8 0.04 0.00
 -8 -11 8 -0.01 0.00
 -7 -11 8 0.61 0.00
 -6 -11 8 0.24 0.00
 -5 -11 8 -0.79 0.00
 -4 -11 8 1.91 0.00
 -3 -11 8 -0.19 0.00
 -2 -11 8 1.32 0.00
 -1 -11 8 -2.87 0.00
 0 -11 8 0.52 0.00
 1 -11 8 0.75 0.00
 2 -11 8 -2.66 0.00
 3 -11 8 -1.78 0.00
 4 -11 8 1.15 0.00
 5 -11 8 1.24 0.00
 6 -11 8 1.19 0.00
 7 -11 8 -0.52 0.00
 8 -11 8 0.16 0.00
 9 -11 8 0.26 0.00
 10 -11 8 0.50 0.00
 11 -11 8 0.63 0.00
 -9 -10 8 -1.22 0.00
 -8 -10 8 -0.62 0.00
 -7 -10 8 0.58 0.00
 -6 -10 8 0.56 0.00
 -5 -10 8 -1.55 0.00
 -4 -10 8 0.12 0.00
 -3 -10 8 -2.33 0.00
 -2 -10 8 -2.57 0.00
 -1 -10 8 -1.29 0.00
 0 -10 8 3.50 0.00
 1 -10 8 -2.38 0.00
 2 -10 8 -2.30 0.00
 3 -10 8 1.75 0.00
 4 -10 8 -1.08 0.00
 5 -10 8 -1.58 0.00
 6 -10 8 0.06 0.00
 7 -10 8 -0.30 0.00
 8 -10 8 0.03 0.00
 9 -10 8 -0.47 0.00
 10 -10 8 0.04 0.00
 11 -10 8 0.15 0.00
 12 -10 8 0.94 0.00
 -10 -9 8 0.71 0.00
 -9 -9 8 -0.18 0.00
 -8 -9 8 1.00 0.00
 -7 -9 8 -0.11 0.00
 -6 -9 8 -0.79 0.00
 -5 -9 8 -1.95 0.00
 -4 -9 8 0.71 0.00
 -3 -9 8 0.01 0.00
 -2 -9 8 0.03 0.00
 -1 -9 8 3.73 0.00
 0 -9 8 0.83 0.00
 1 -9 8 -3.53 0.00
 2 -9 8 3.20 0.00
 3 -9 8 4.03 0.00
 4 -9 8 -3.11 0.00
 5 -9 8 0.87 0.00
 6 -9 8 2.73 0.00
 7 -9 8 1.03 0.00
 8 -9 8 1.01 0.00
 9 -9 8 0.71 0.00
 10 -9 8 0.37 0.00
 11 -9 8 0.27 0.00
 12 -9 8 -0.10 0.00
 13 -9 8 -1.32 0.00
 -10 -8 8 -0.16 0.00
 -9 -8 8 0.31 0.00
 -8 -8 8 0.06 0.00
 -7 -8 8 -0.29 0.00
 -6 -8 8 0.84 0.00
 -5 -8 8 -0.96 0.00
 -4 -8 8 0.65 0.00
 -3 -8 8 -1.02 0.00
 -2 -8 8 -1.93 0.00
 -1 -8 8 1.25 0.00
 0 -8 8 -4.89 0.00
 1 -8 8 -0.35 0.00
 2 -8 8 3.78 0.00
 3 -8 8 -0.14 0.00
 4 -8 8 -4.75 0.00
 5 -8 8 3.32 0.00
 6 -8 8 0.90 0.00
 7 -8 8 -2.56 0.00
 8 -8 8 -1.26 0.00
 9 -8 8 -0.81 0.00
 10 -8 8 -0.67 0.00
 11 -8 8 0.29 0.00
 12 -8 8 -0.87 0.00
 -11 -7 8 -0.49 0.00
 -10 -7 8 0.28 0.00
 -9 -7 8 1.26 0.00
 -8 -7 8 -0.62 0.00
 -7 -7 8 1.21 0.00
 -6 -7 8 1.39 0.00
 -5 -7 8 0.39 0.00
 -4 -7 8 1.85 0.00
 -3 -7 8 1.04 0.00
 -2 -7 8 0.19 0.00
 -1 -7 8 3.00 0.00
 0 -7 8 -1.76 0.00
 1 -7 8 5.41 0.00
 2 -7 8 0.30 0.00
 3 -7 8 -2.82 0.00
 4 -7 8 -1.38 0.00
 5 -7 8 3.48 0.00
 6 -7 8 -3.67 0.00
 7 -7 8 -3.90 0.00
 8 -7 8 1.23 0.00
 9 -7 8 1.74 0.00
 10 -7 8 1.05 0.00
 11 -7 8 1.24 0.00
 12 -7 8 -0.45 0.00
 13 -7 8 0.65 0.00
 14 -7 8 0.90 0.00
 -12 -6 8 1.03 0.00
 -11 -6 8 -1.01 0.00
 -10 -6 8 0.72 0.00
 -9 -6 8 0.32 0.00
 -8 -6 8 -2.39 0.00
 -7 -6 8 0.54 0.00
 -6 -6 8 -1.82 0.00
 -5 -6 8 -2.98 0.00
 -4 -6 8 -2.27 0.00
 -3 -6 8 -2.32 0.00
 -2 -6 8 -6.52 0.00
 -1 -6 8 -3.41 0.00
 0 -6 8 -4.27 0.00
 1 -6 8 -1.50 0.00
 2 -6 8 -7.61 0.00
 3 -6 8 -2.59 0.00
 4 -6 8 0.23 0.00
 5 -6 8 -2.29 0.00
 6 -6 8 -4.18 0.00
 7 -6 8 0.62 0.00
 8 -6 8 4.42 0.00
 9 -6 8 1.23 0.00
 10 -6 8 0.77 0.00
 11 -6 8 1.10 0.00
 12 -6 8 -0.07 0.00
 13 -6 8 0.62 0.00
 14 -6 8 -0.72 0.00
 -12 -5 8 0.13 0.00
 -11 -5 8 -0.61 0.00
 -10 -5 8 1.49 0.00
 -9 -5 8 -0.55 0.00
 -8 -5 8 -1.67 0.00
 -7 -5 8 0.88 0.00
 -6 -5 8 -4.35 0.00
 -5 -5 8 -3.23 0.00
 -4 -5 8 -0.99 0.00
 -3 -5 8 -2.56 0.00
 -2 -5 8 -4.97 0.00
 -1 -5 8 3.50 0.00
 0 -5 8 3.07 0.00
 1 -5 8 -3.03 0.00
 2 -5 8 0.51 0.00
 3 -5 8 6.36 0.00
 4 -5 8 2.92 0.00
 5 -5 8 -0.27 0.00
 6 -5 8 5.83 0.00
 7 -5 8 5.19 0.00
 8 -5 8 2.12 0.00
 9 -5 8 -1.95 0.00
 10 -5 8 -0.01 0.00
 11 -5 8 0.17 0.00
 12 -5 8 0.44 0.00
 13 -5 8 1.26 0.00
 14 -5 8 0.81 0.00
 15 -5 8 0.67 0.00
 -12 -4 8 1.42 0.00
 -11 -4 8 0.68 0.00
 -10 -4 8 1.11 0.00
 -9 -4 8 -0.69 0.00
 -8 -4 8 0.85 0.00
 -7 -4 8 2.64 0.00
 -6 -4 8 0.56 0.00
 -5 -4 8 6.48 0.00
 -4 -4 8 8.58 0.00
 -3 -4 8 3.34 0.00
 -2 -4 8 3.01 0.00
 -1 -4 8 7.41 0.00
 0 -4 8 -1.93 0.00
 1 -4 8 -10.82 0.00
 2 -4 8 5.30 0.00
 3 -4 8 1.39 0.00
 4 -4 8 -2.72 0.00
 5 -4 8 -0.02 0.00
 6 -4 8 6.35 0.00
 7 -4 8 -1.86 0.00
 8 -4 8 -3.96 0.00
 9 -4 8 -1.94 0.00
 10 -4 8 -0.58 0.00
 11 -4 8 -1.79 0.00
 12 -4 8 -0.70 0.00
 13 -4 8 0.58 0.00
 14 -4 8 1.02 0.00
 15 -4 8 -0.71 0.00
 -13 -3 8 0.20 0.00
 -12 -3 8 1.93 0.00
 -11 -3 8 -0.73 0.00
 -10 -3 8 -0.57 0.00
 -9 -3 8 0.12 0.00
 -8 -3 8 3.17 0.00
 -7 -3 8 2.02 0.00
 -6 -3 8 0.78 0.00
 -5 -3 8 4.45 0.00
 -4 -3 8 2.95 0.00
 -3 -3 8 -6.55 0.00
 -2 -3 8 -1.99 0.00
 -1 -3 8 -0.40 0.00
 0 -3 8 -9.73 0.00
 1 -3 8 -6.99 0.00
 2 -3 8 10.16 0.00
 3 -3 8 -5.83 0.00
 4 -3 8 -4.16 0.00
 5 -3 8 0.97 0.00
 6 -3 8 0.87 0.00
 7 -3 8 -6.03 0.00
 8 -3 8 -1.39 0.00
 9 -3 8 2.41 0.00
 10 -3 8 -1.83 0.00
 11 -3 8 -3.03 0.00
 12 -3 8 -2.28 0.00
 13 -3 8 -1.59 0.00
 14 -3 8 -1.03 0.00
 15 -3 8 -2.10 0.00
 -13 -2 8 -1.20 0.00
 -12 -2 8 0.58 0.00
 -11 -2 8 -0.31 0.00
 -10 -2 8 0.70 0.00
 -9 -2 8 2.20 0.00
 -8 -2 8 1.92 0.00
 -7 -2 8 -1.54 0.00
 -6 -2 8 -2.97 0.00
 -5 -2 8 -2.16 0.00
 -4 -2 8 -4.11 0.00
 -3 -2 8 -7.16 0.00
 -2 -2 8 7.84 0.00
 -1 -2 8 7.54 0.00
 0 -2 8 2.94 0.00
 1 -2 8 7.19 0.00
 2 -2 8 6.16 0.00
 3 -2 8 -8.93 0.00
 4 -2 8 -2.80 0.00
 5 -2 8 -1.10 0.00
 6 -2 8 -4.27 0.00
 7 -2 8 -0.52 0.00
 8 -2 8 3.53 0.00
 9 -2 8 1.79 0.00
 10 -2 8 -3.67 0.00
 11 -2 8 -0.49 0.00
 12 -2 8 0.71 0.00
 13 -2 8 0.68 0.00
 14 -2 8 0.93 0.00
 15 -2 8 -0.19 0.00
 -13 -1 8 -0.14 0.00
 -12 -1 8 1.44 0.00
 -11 -1 8 0.27 0.00
 -10 -1 8 -1.11 0.00
 -9 -1 8 -1.65 0.00
 -8 -1 8 -1.89 0.00
 -7 -1 8 -1.20 0.00
 -6 -1 8 -3.33 0.00
 -5 -1 8 -0.53 0.00
 -4 -1 8 1.26 0.00
 -3 -1 8 1.87 0.00
 -2 -1 8 8.79 0.00
 -1 -1 8 1.66 0.00
 0 -1 8 1.94 0.00
 1 -1 8 6.21 0.00
 2 -1 8 6.76 0.00
 3 -1 8 12.91 0.00
 4 -1 8 12.25 0.00
 5 -1 8 9.06 0.00
 6 -1 8 3.66 0.00
 7 -1 8 6.56 0.00
 8 -1 8 -0.18 0.00
 9 -1 8 -2.09 0.00
 10 -1 8 -1.33 0.00
 11 -1 8 2.60 0.00
 12 -1 8 1.30 0.00
 13 -1 8 0.96 0.00
 14 -1 8 1.70 0.00
 15 -1 8 -0.19 0.00
 -13 0 8 0.66 0.00
 -12 0 8 -0.46 0.00
 -11 0 8 -0.91 0.00
 -10 0 8 -2.63 0.00
 -9 0 8 -1.52 0.00
 -8 0 8 2.50 0.00
 -7 0 8 4.46 0.00
 -6 0 8 0.11 0.00
 -5 0 8 5.00 0.00
 -4 0 8 2.51 0.00
 -3 0 8 -3.00 0.00
 -2 0 8 -2.00 0.00
 -1 0 8 4.28 0.00
 0 0 8 14.20 0.00
 1 0 8 18.40 0.00
 2 0 8 22.77 0.00
 3 0 8 28.95 0.00
 4 0 8 8.52 0.00
 5 0 8 5.88 0.00
 6 0 8 0.50 0.00
 7 0 8 0.72 0.00
 8 0 8 -5.03 0.00
 9 0 8 1.19 0.00
 10 0 8 4.11 0.00
 11 0 8 0.92 0.00
 12 0 8 -1.48 0.00
 13 0 8 -0.18 0.00
 14 0 8 0.77 0.00
 15 0 8 -0.71 0.00
 -13 1 8 -0.97 0.00
 -12 1 8 -1.56 0.00
 -11 1 8 2.03 0.00
 -10 1 8 0.31 0.00
 -9 1 8 1.18 0.00
 -8 1 8 3.07 0.00
 -7 1 8 -0.15 0.00
 -6 1 8 -5.48 0.00
 -5 1 8 0.76 0.00
 -4 1 8 -3.25 0.00
 -3 1 8 -6.55 0.00
 -2 1 8 -1.28 0.00
 -1 1 8 5.67 0.00
 0 1 8 -6.54 0.00
 1 1 8 -14.39 0.00
 2 1 8 -7.82 0.00
 3 1 8 -9.70 0.00
 4 1 8 -25.33 0.00
 5 1 8 -10.55 0.00
 6 1 8 -6.93 0.00
 7 1 8 -4.94 0.00
 8 1 8 -4.71 0.00
 9 1 8 1.99 0.00
 10 1 8 0.09 0.00
 11 1 8 -3.75 0.00
 12 1 8 -0.03 0.00
 13 1 8 0.36 0.00
 14 1 8 -0.77 0.00
 15 1 8 -0.66 0.00
 -13 2 8 -1.35 0.00
 -12 2 8 0.25 0.00
 -11 2 8 2.74 0.00
 -10 2 8 -1.37 0.00
 -9 2 8 -1.23 0.00
 -8 2 8 -0.69 0.00
 -7 2 8 -4.14 0.00
 -6 2 8 -2.98 0.00
 -5 2 8 5.26 0.00
 -4 2 8 1.42 0.00
 -3 2 8 0.34 0.00
 -2 2 8 6.16 0.00
 -1 2 8 2.86 0.00
 0 2 8 -12.13 0.00
 1 2 8 -3.34 0.00
 2 2 8 7.83 0.00
 3 2 8 1.24 0.00
 4 2 8 2.23 0.00
 5 2 8 11.12 0.00
 6 2 8 6.85 0.00
 7 2 8 2.26 0.00
 8 2 8 3.29 0.00
 9 2 8 3.16 0.00
 10 2 8 -1.12 0.00
 11 2 8 -0.69 0.00
 12 2 8 3.37 0.00
 13 2 8 -0.21 0.00
 14 2 8 -0.88 0.00
 15 2 8 1.04 0.00
 -13 3 8 0.98 0.00
 -12 3 8 0.76 0.00
 -11 3 8 -0.93 0.00
 -10 3 8 -4.26 0.00
 -9 3 8 -1.62 0.00
 -8 3 8 0.46 0.00
 -7 3 8 -3.26 0.00
 -6 3 8 -2.09 0.00
 -5 3 8 -1.60 0.00
 -4 3 8 -5.35 0.00
 -3 3 8 -1.54 0.00
 -2 3 8 6.24 0.00
 -1 3 8 1.49 0.00
 0 3 8 2.61 0.00
 1 3 8 9.66 0.00
 2 3 8 5.57 0.00
 3 3 8 -1.08 0.00
 4 3 8 3.05 0.00
 5 3 8 -2.60 0.00
 6 3 8 0.11 0.00
 7 3 8 -1.87 0.00
 8 3 8 1.76 0.00
 9 3 8 0.27 0.00
 10 3 8 -0.26 0.00
 11 3 8 1.68 0.00
 12 3 8 2.30 0.00
 13 3 8 -0.72 0.00
 14 3 8 0.74 0.00
 15 3 8 1.82 0.00
 -13 4 8 -0.06 0.00
 -12 4 8 -0.70 0.00
 -11 4 8 1.37 0.00
 -10 4 8 1.22 0.00
 -9 4 8 3.35 0.00
 -8 4 8 3.58 0.00
 -7 4 8 -0.04 0.00
 -6 4 8 3.75 0.00
 -5 4 8 3.84 0.00
 -4 4 8 6.22 0.00
 -3 4 8 8.57 0.00
 -2 4 8 6.56 0.00
 -1 4 8 0.69 0.00
 0 4 8 7.83 0.00
 1 4 8 -1.85 0.00
 2 4 8 -5.51 0.00
 3 4 8 -1.28 0.00
 4 4 8 -0.13 0.00
 5 4 8 -4.88 0.00
 6 4 8 5.94 0.00
 7 4 8 -0.53 0.00
 8 4 8 1.89 0.00
 9 4 8 0.65 0.00
 10 4 8 0.09 0.00
 11 4 8 0.18 0.00
 12 4 8 -1.06 0.00
 13 4 8 -1.16 0.00
 14 4 8 0.14 0.00
 15 4 8 0.30 0.00
 -13 5 8 -1.70 0.00
 -12 5 8 1.11 0.00
 -11 5 8 2.34 0.00
 -10 5 8 0.15 0.00
 -9 5 8 0.35 0.00
 -8 5 8 1.53 0.00
 -7 5 8 1.42 0.00
 -6 5 8 4.76 0.00
 -5 5 8 1.72 0.00
 -4 5 8 1.79 0.00
 -3 5 8 -3.13 0.00
 -2 5 8 -7.27 0.00
 -1 5 8 -0.10 0.00
 0 5 8 6.19 0.00
 1 5 8 -7.30 0.00
 2 5 8 5.30 0.00
 3 5 8 10.46 0.00
 4 5 8 -0.53 0.00
 5 5 8 -2.42 0.00
 6 5 8 5.66 0.00
 7 5 8 -4.57 0.00
 8 5 8 -1.96 0.00
 9 5 8 -1.40 0.00
 10 5 8 -2.55 0.00
 11 5 8 -1.13 0.00
 12 5 8 -0.34 0.00
 13 5 8 0.95 0.00
 14 5 8 -0.20 0.00
 15 5 8 0.40 0.00
 -13 6 8 -0.55 0.00
 -12 6 8 1.06 0.00
 -11 6 8 -1.67 0.00
 -10 6 8 -2.11 0.00
 -9 6 8 -1.46 0.00
 -8 6 8 0.03 0.00
 -7 6 8 -2.63 0.00
 -6 6 8 -3.34 0.00
 -5 6 8 -4.66 0.00
 -4 6 8 -3.93 0.00
 -3 6 8 -5.60 0.00
 -2 6 8 -4.07 0.00
 -1 6 8 6.19 0.00
 0 6 8 -1.87 0.00
 1 6 8 -9.96 0.00
 2 6 8 6.35 0.00
 3 6 8 -1.59 0.00
 4 6 8 -12.21 0.00
 5 6 8 -1.69 0.00
 6 6 8 1.57 0.00
 7 6 8 -5.09 0.00
 8 6 8 -0.26 0.00
 9 6 8 2.22 0.00
 10 6 8 -0.74 0.00
 11 6 8 0.42 0.00
 12 6 8 1.01 0.00
 13 6 8 -0.05 0.00
 14 6 8 -1.09 0.00
 -12 7 8 0.76 0.00
 -11 7 8 -1.03 0.00
 -10 7 8 0.17 0.00
 -9 7 8 0.31 0.00
 -8 7 8 -0.27 0.00
 -7 7 8 -3.96 0.00
 -6 7 8 -1.15 0.00
 -5 7 8 2.71 0.00
 -4 7 8 2.56 0.00
 -3 7 8 2.35 0.00
 -2 7 8 0.35 0.00
 -1 7 8 3.16 0.00
 0 7 8 -8.74 0.00
 1 7 8 -3.41 0.00
 2 7 8 7.22 0.00
 3 7 8 -3.81 0.00
 4 7 8 -3.51 0.00
 5 7 8 6.63 0.00
 6 7 8 0.64 0.00
 7 7 8 -2.16 0.00
 8 7 8 -0.80 0.00
 9 7 8 1.22 0.00
 10 7 8 -2.27 0.00
 11 7 8 -0.43 0.00
 12 7 8 0.95 0.00
 13 7 8 -0.99 0.00
 14 7 8 -0.08 0.00
 -12 8 8 0.09 0.00
 -11 8 8 0.04 0.00
 -10 8 8 0.61 0.00
 -9 8 8 0.55 0.00
 -8 8 8 -1.25 0.00
 -7 8 8 -1.57 0.00
 -6 8 8 2.07 0.00
 -5 8 8 2.89 0.00
 -4 8 8 -1.31 0.00
 -3 8 8 -0.96 0.00
 -2 8 8 -3.30 0.00
 -1 8 8 -0.43 0.00
 0 8 8 -2.99 0.00
 1 8 8 5.22 0.00
 2 8 8 3.43 0.00
 3 8 8 -4.54 0.00
 4 8 8 -1.26 0.00
 5 8 8 2.02 0.00
 6 8 8 -3.50 0.00
 7 8 8 -1.98 0.00
 8 8 8 -0.82 0.00
 9 8 8 1.96 0.00
 10 8 8 -1.40 0.00
 11 8 8 0.60 0.00
 12 8 8 1.40 0.00
 13 8 8 -1.58 0.00
 14 8 8 0.13 0.00
 -12 9 8 -0.61 0.00
 -11 9 8 -0.55 0.00
 -10 9 8 -0.53 0.00
 -9 9 8 0.55 0.00
 -8 9 8 0.06 0.00
 -7 9 8 1.60 0.00
 -6 9 8 1.00 0.00
 -5 9 8 -0.02 0.00
 -4 9 8 -1.11 0.00
 -3 9 8 2.11 0.00
 -2 9 8 0.75 0.00
 -1 9 8 3.31 0.00
 0 9 8 3.25 0.00
 1 9 8 -0.24 0.00
 2 9 8 -4.59 0.00
 3 9 8 -3.19 0.00
 4 9 8 -1.04 0.00
 5 9 8 0.77 0.00
 6 9 8 0.57 0.00
 7 9 8 1.86 0.00
 8 9 8 1.75 0.00
 9 9 8 1.65 0.00
 10 9 8 -0.92 0.00
 11 9 8 1.14 0.00
 12 9 8 1.30 0.00
 -11 10 8 -0.44 0.00
 -10 10 8 0.66 0.00
 -9 10 8 0.58 0.00
 -8 10 8 0.54 0.00
 -7 10 8 1.38 0.00
 -6 10 8 -1.23 0.00
 -5 10 8 -0.54 0.00
 -4 10 8 1.91 0.00
 -3 10 8 1.78 0.00
 -2 10 8 -0.83 0.00
 -1 10 8 0.79 0.00
 0 10 8 -0.97 0.00
 1 10 8 -7.99 0.00
 2 10 8 -0.89 0.00
 3 10 8 2.31 0.00
 4 10 8 -0.84 0.00
 5 10 8 1.44 0.00
 6 10 8 0.14 0.00
 7 10 8 -2.07 0.00
 8 10 8 -0.69 0.00
 9 10 8 -0.64 0.00
 10 10 8 -0.91 0.00
 11 10 8 0.82 0.00
 12 10 8 0.40 0.00
 13 10 8 -1.04 0.00
 -11 11 8 0.40 0.00
 -10 11 8 -0.41 0.00
 -9 11 8 -1.29 0.00
 -8 11 8 0.56 0.00
 -7 11 8 0.82 0.00
 -6 11 8 0.18 0.00
 -5 11 8 2.48 0.00
 -4 11 8 4.33 0.00
 -3 11 8 -1.19 0.00
 -2 11 8 -1.18 0.00
 -1 11 8 1.91 0.00
 0 11 8 0.47 0.00
 1 11 8 -2.52 0.00
 2 11 8 7.99 0.00
 3 11 8 1.04 0.00
 4 11 8 -4.12 0.00
 5 11 8 0.71 0.00
 6 11 8 -1.74 0.00
 7 11 8 -1.11 0.00
 8 11 8 1.60 0.00
 9 11 8 -0.04 0.00
 10 11 8 0.31 0.00
 11 11 8 1.02 0.00
 -10 12 8 -0.20 0.00
 -9 12 8 0.83 0.00
 -8 12 8 0.80 0.00
 -7 12 8 -0.02 0.00
 -6 12 8 0.75 0.00
 -5 12 8 0.23 0.00
 -4 12 8 -0.47 0.00
 -3 12 8 -5.25 0.00
 -2 12 8 -0.30 0.00
 -1 12 8 1.51 0.00
 0 12 8 -1.74 0.00
 1 12 8 -2.41 0.00
 2 12 8 3.27 0.00
 3 12 8 -6.83 0.00
 4 12 8 -3.44 0.00
 5 12 8 3.79 0.00
 6 12 8 -0.82 0.00
 7 12 8 0.18 0.00
 8 12 8 0.87 0.00
 9 12 8 -0.81 0.00
 10 12 8 -0.23 0.00
 11 12 8 -0.24 0.00
 -9 13 8 1.14 0.00
 -8 13 8 0.09 0.00
 -7 13 8 0.27 0.00
 -6 13 8 0.00 0.00
 -5 13 8 -1.34 0.00
 -4 13 8 0.08 0.00
 -3 13 8 -0.43 0.00
 -2 13 8 3.30 0.00
 -1 13 8 -0.31 0.00
 0 13 8 -3.31 0.00
 1 13 8 0.26 0.00
 2 13 8 2.49 0.00
 3 13 8 -2.63 0.00
 4 13 8 3.12 0.00
 5 13 8 3.45 0.00
 6 13 8 -2.59 0.00
 7 13 8 -0.36 0.00
 8 13 8 0.94 0.00
 9 13 8 -0.34 0.00
 10 13 8 0.12 0.00
 -8 14 8 -0.25 0.00
 -7 14 8 0.52 0.00
 -6 14 8 -0.06 0.00
 -5 14 8 -0.17 0.00
 -4 14 8 0.94 0.00
 -3 14 8 1.06 0.00
 -2 14 8 1.13 0.00
 -1 14 8 -2.13 0.00
 0 14 8 -0.74 0.00
 1 14 8 2.44 0.00
 2 14 8 -0.02 0.00
 3 14 8 -1.67 0.00
 4 14 8 0.23 0.00
 5 14 8 -1.09 0.00
 6 14 8 -1.89 0.00
 7 14 8 0.37 0.00
 8 14 8 0.48 0.00
 9 14 8 -1.06 0.00
 -7 15 8 0.80 0.00
 -5 15 8 -0.29 0.00
 -4 15 8 -0.56 0.00
 -3 15 8 -0.81 0.00
 -2 15 8 -0.96 0.00
 -1 15 8 -0.15 0.00
 0 15 8 1.09 0.00
 1 15 8 0.23 0.00
 2 15 8 -1.22 0.00
 3 15 8 0.17 0.00
 4 15 8 -0.28 0.00
 5 15 8 0.29 0.00
 6 15 8 0.49 0.00
 7 15 8 -0.01 0.00
 8 15 8 0.13 0.00
 -5 16 8 1.23 0.00
 -3 16 8 0.43 0.00
 -2 16 8 0.52 0.00
 -1 16 8 0.38 0.00
 0 16 8 -1.12 0.00
 1 16 8 -1.16 0.00
 2 16 8 0.84 0.00
 3 16 8 0.95 0.00
 4 16 8 -0.43 0.00
 5 16 8 1.05 0.00
 6 16 8 -0.09 0.00
 -2 17 8 -0.19 0.00
 -1 17 8 -1.42 0.00
 0 17 8 -2.01 0.00
 1 17 8 -0.68 0.00
 2 17 8 1.26 0.00
 3 17 8 0.18 0.00
 1 -15 9 0.05 0.00
 2 -15 9 -1.18 0.00
 3 -15 9 -0.68 0.00
 -3 -14 9 0.07 0.00
 -2 -14 9 0.11 0.00
 -1 -14 9 -0.81 0.00
 0 -14 9 0.03 0.00
 1 -14 9 -0.39 0.00
 2 -14 9 -1.24 0.00
 3 -14 9 0.82 0.00
 4 -14 9 0.73 0.00
 5 -14 9 -0.01 0.00
 6 -14 9 0.54 0.00
 7 -14 9 -0.31 0.00
 -5 -13 9 -0.69 0.00
 -4 -13 9 -0.74 0.00
 -3 -13 9 -0.55 0.00
 -2 -13 9 0.38 0.00
 -1 -13 9 0.80 0.00
 0 -13 9 1.19 0.00
 1 -13 9 0.17 0.00
 2 -13 9 0.47 0.00
 3 -13 9 1.41 0.00
 4 -13 9 -0.70 0.00
 5 -13 9 -0.44 0.00
 6 -13 9 -0.62 0.00
 7 -13 9 -1.27 0.00
 8 -13 9 -0.49 0.00
 -6 -12 9 1.02 0.00
 -5 -12 9 0.36 0.00
 -4 -12 9 -0.80 0.00
 -3 -12 9 1.72 0.00
 -2 -12 9 0.51 0.00
 -1 -12 9 -0.54 0.00
 0 -12 9 -1.60 0.00
 1 -12 9 -0.08 0.00
 2 -12 9 1.45 0.00
 3 -12 9 -0.25 0.00
 4 -12 9 -0.93 0.00
 5 -12 9 0.74 0.00
 6 -12 9 -0.62 0.00
 7 -12 9 0.15 0.00
 8 -12 9 0.73 0.00
 9 -12 9 0.03 0.00
 10 -12 9 0.09 0.00
 -8 -11 9 -0.19 0.00
 -7 -11 9 -1.06 0.00
 -6 -11 9 0.60 0.00
 -5 -11 9 0.42 0.00
 -4 -11 9 0.09 0.00
 -3 -11 9 3.05 0.00
 -2 -11 9 -2.46 0.00
 -1 -11 9 -2.14 0.00
 0 -11 9 -0.43 0.00
 1 -11 9 2.42 0.00
 2 -11 9 0.25 0.00
 3 -11 9 -1.03 0.00
 4 -11 9 1.40 0.00
 5 -11 9 0.39 0.00
 6 -11 9 -1.99 0.00
 7 -11 9 0.96 0.00
 8 -11 9 0.35 0.00
 9 -11 9 -0.49 0.00
 10 -11 9 0.20 0.00
 11 -11 9 -0.55 0.00
 -8 -10 9 0.00 0.00
 -7 -10 9 0.70 0.00
 -6 -10 9 0.73 0.00
 -5 -10 9 0.31 0.00
 -4 -10 9 -0.55 0.00
 -3 -10 9 0.56 0.00
 -2 -10 9 -2.40 0.00
 -1 -10 9 2.28 0.00
 0 -10 9 2.19 0.00
 1 -10 9 1.43 0.00
 2 -10 9 -1.53 0.00
 3 -10 9 1.88 0.00
 4 -10 9 3.98 0.00
 5 -10 9 -1.16 0.00
 6 -10 9 -1.04 0.00
 7 -10 9 1.59 0.00
 8 -10 9 -1.34 0.00
 9 -10 9 -0.12 0.00
 10 -10 9 0.35 0.00
 11 -10 9 -0.62 0.00
 12 -10 9 -0.31 0.00
 -9 -9 9 -0.51 0.00
 -8 -9 9 -0.97 0.00
 -7 -9 9 -0.57 0.00
 -6 -9 9 -0.60 0.00
 -5 -9 9 1.60 0.00
 -4 -9 9 -0.55 0.00
 -3 -9 9 0.06 0.00
 -2 -9 9 0.94 0.00
 -1 -9 9 1.55 0.00
 0 -9 9 -2.17 0.00
 1 -9 9 -1.50 0.00
 2 -9 9 -2.26 0.00
 3 -9 9 0.45 0.00
 4 -9 9 -1.07 0.00
 5 -9 9 -5.46 0.00
 6 -9 9 -0.06 0.00
 7 -9 9 0.25 0.00
 8 -9 9 -1.98 0.00
 9 -9 9 0.60 0.00
 10 -9 9 -0.13 0.00
 11 -9 9 0.23 0.00
 12 -9 9 0.73 0.00
 -10 -8 9 -0.25 0.00
 -9 -8 9 1.09 0.00
 -8 -8 9 0.41 0.00
 -7 -8 9 0.30 0.00
 -6 -8 9 0.70 0.00
 -5 -8 9 2.05 0.00
 -4 -8 9 -2.57 0.00
 -3 -8 9 -0.19 0.00
 -2 -8 9 2.14 0.00
 -1 -8 9 -2.09 0.00
 0 -8 9 -0.47 0.00
 1 -8 9 2.26 0.00
 2 -8 9 1.02 0.00
 3 -8 9 -0.82 0.00
 4 -8 9 -1.01 0.00
 5 -8 9 -0.29 0.00
 6 -8 9 4.73 0.00
 7 -8 9 1.11 0.00
 8 -8 9 0.36 0.00
 9 -8 9 1.58 0.00
 10 -8 9 0.04 0.00
 11 -8 9 -0.17 0.00
 12 -8 9 -0.11 0.00
 13 -8 9 -0.08 0.00
 -11 -7 9 0.95 0.00
 -10 -7 9 1.00 0.00
 -9 -7 9 0.00 0.00
 -8 -7 9 -0.39 0.00
 -7 -7 9 -1.94 0.00
 -6 -7 9 -1.00 0.00
 -5 -7 9 -0.92 0.00
 -4 -7 9 -4.87 0.00
 -3 -7 9 2.12 0.00
 -2 -7 9 3.52 0.00
 -1 -7 9 -3.67 0.00
 0 -7 9 2.58 0.00
 1 -7 9 0.95 0.00
 2 -7 9 -0.77 0.00
 3 -7 9 -2.51 0.00
 4 -7 9 4.17 0.00
 5 -7 9 2.48 0.00
 6 -7 9 0.55 0.00
 7 -7 9 -1.80 0.00
 8 -7 9 -0.71 0.00
 9 -7 9 -0.86 0.00
 10 -7 9 -1.92 0.00
 11 -7 9 -1.36 0.00
 12 -7 9 0.34 0.00
 13 -7 9 0.52 0.00
 14 -7 9 0.31 0.00
 -11 -6 9 0.83 0.00
 -10 -6 9 -0.71 0.00
 -9 -6 9 -1.38 0.00
 -8 -6 9 0.21 0.00
 -7 -6 9 -0.14 0.00
 -6 -6 9 4.94 0.00
 -5 -6 9 3.00 0.00
 -4 -6 9 2.18 0.00
 -3 -6 9 7.72 0.00
 -2 -6 9 2.59 0.00
 -1 -6 9 -2.78 0.00
 0 -6 9 7.18 0.00
 1 -6 9 1.57 0.00
 2 -6 9 0.06 0.00
 3 -6 9 1.70 0.00
 4 -6 9 6.70 0.00
 5 -6 9 -2.65 0.00
 6 -6 9 -2.12 0.00
 7 -6 9 2.24 0.00
 8 -6 9 1.14 0.00
 9 -6 9 -0.30 0.00
 10 -6 9 -1.09 0.00
 11 -6 9 -0.52 0.00
 12 -6 9 0.37 0.00
 13 -6 9 -0.54 0.00
 14 -6 9 -0.45 0.00
 -12 -5 9 -1.46 0.00
 -11 -5 9 1.03 0.00
 -10 -5 9 -0.96 0.00
 -9 -5 9 0.67 0.00
 -8 -5 9 1.46 0.00
 -7 -5 9 0.68 0.00
 -6 -5 9 3.35 0.00
 -5 -5 9 -2.04 0.00
 -4 -5 9 -0.08 0.00
 -3 -5 9 1.37 0.00
 -2 -5 9 -1.78 0.00
 -1 -5 9 -0.56 0.00
 0 -5 9 5.61 0.00
 1 -5 9 -2.56 0.00
 2 -5 9 -2.33 0.00
 3 -5 9 2.81 0.00
 4 -5 9 -0.74 0.00
 5 -5 9 -7.82 0.00
 6 -5 9 -1.24 0.00
 7 -5 9 1.86 0.00
 8 -5 9 -3.85 0.00
 9 -5 9 -2.11 0.00
 10 -5 9 -1.31 0.00
 11 -5 9 -0.77 0.00
 12 -5 9 -0.81 0.00
 13 -5 9 -1.64 0.00
 14 -5 9 -0.47 0.00
 -12 -4 9 1.69 0.00
 -11 -4 9 1.28 0.00
 -10 -4 9 -2.10 0.00
 -9 -4 9 -0.38 0.00
 -8 -4 9 -2.03 0.00
 -7 -4 9 -2.83 0.00
 -6 -4 9 -3.31 0.00
 -5 -4 9 -6.72 0.00
 -4 -4 9 -2.71 0.00
 -3 -4 9 -0.86 0.00
 -2 -4 9 -1.57 0.00
 -1 -4 9 -0.82 0.00
 0 -4 9 0.60 0.00
 1 -4 9 -1.69 0.00
 2 -4 9 -0.87 0.00
 3 -4 9 2.82 0.00
 4 -4 9 -5.81 0.00
 5 -4 9 -2.27 0.00
 6 -4 9 1.98 0.00
 7 -4 9 -0.51 0.00
 8 -4 9 -3.87 0.00
 9 -4 9 3.37 0.00
 10 -4 9 3.93 0.00
 11 -4 9 3.49 0.00
 12 -4 9 2.46 0.00
 13 -4 9 0.75 0.00
 14 -4 9 0.47 0.00
 -12 -3 9 -0.98 0.00
 -11 -3 9 -2.51 0.00
 -10 -3 9 -2.54 0.00
 -9 -3 9 0.39 0.00
 -8 -3 9 -0.83 0.00
 -7 -3 9 -0.03 0.00
 -6 -3 9 0.32 0.00
 -5 -3 9 0.94 0.00
 -4 -3 9 0.77 0.00
 -3 -3 9 0.33 0.00
 -2 -3 9 -2.82 0.00
 -1 -3 9 -2.41 0.00
 0 -3 9 1.20 0.00
 1 -3 9 5.21 0.00
 2 -3 9 1.41 0.00
 3 -3 9 4.94 0.00
 4 -3 9 0.81 0.00
 5 -3 9 7.72 0.00
 6 -3 9 0.31 0.00
 7 -3 9 -1.53 0.00
 8 -3 9 2.04 0.00
 9 -3 9 4.95 0.00
 10 -3 9 1.27 0.00
 11 -3 9 0.76 0.00
 12 -3 9 1.52 0.00
 13 -3 9 0.33 0.00
 14 -3 9 -0.25 0.00
 15 -3 9 0.47 0.00
 -13 -2 9 0.91 0.00
 -12 -2 9 -1.37 0.00
 -11 -2 9 0.70 0.00
 -10 -2 9 1.65 0.00
 -9 -2 9 1.46 0.00
 -8 -2 9 -2.14 0.00
 -7 -2 9 -0.54 0.00
 -6 -2 9 1.72 0.00
 -5 -2 9 0.52 0.00
 -4 -2 9 -2.42 0.00
 -3 -2 9 3.33 0.00
 -2 -2 9 -1.49 0.00
 -1 -2 9 -2.59 0.00
 0 -2 9 2.66 0.00
 1 -2 9 2.05 0.00
 2 -2 9 -7.17 0.00
 3 -2 9 -0.18 0.00
 4 -2 9 1.71 0.00
 5 -2 9 1.55 0.00
 6 -2 9 -5.79 0.00
 7 -2 9 1.50 0.00
 8 -2 9 3.46 0.00
 9 -2 9 -2.64 0.00
 10 -2 9 -2.51 0.00
 11 -2 9 -0.32 0.00
 12 -2 9 -0.10 0.00
 13 -2 9 -1.87 0.00
 14 -2 9 -0.65 0.00
 15 -2 9 1.51 0.00
 -13 -1 9 1.19 0.00
 -12 -1 9 -0.29 0.00
 -11 -1 9 0.93 0.00
 -10 -1 9 0.18 0.00
 -9 -1 9 -1.61 0.00
 -8 -1 9 -2.67 0.00
 -7 -1 9 1.74 0.00
 -6 -1 9 4.33 0.00
 -5 -1 9 0.22 0.00
 -4 -1 9 3.48 0.00
 -3 -1 9 9.26 0.00
 -2 -1 9 -6.77 0.00
 -1 -1 9 -7.22 0.00
 0 -1 9 -1.94 0.00
 1 -1 9 -12.29 0.00
 2 -1 9 -19.31 0.00
 3 -1 9 -10.57 0.00
 4 -1 9 -5.86 0.00
 5 -1 9 -10.85 0.00
 6 -1 9 -4.06 0.00
 7 -1 9 3.44 0.00
 8 -1 9 -1.17 0.00
 9 -1 9 -5.37 0.00
 10 -1 9 2.24 0.00
 11 -1 9 2.41 0.00
 12 -1 9 -0.27 0.00
 13 -1 9 -1.22 0.00
 14 -1 9 -0.07 0.00
 15 -1 9 0.67 0.00
 -13 0 9 -0.89 0.00
 -12 0 9 -1.84 0.00
 -11 0 9 -1.00 0.00
 -10 0 9 0.77 0.00
 -9 0 9 0.75 0.00
 -8 0 9 1.12 0.00
 -7 0 9 2.45 0.00
 -6 0 9 0.74 0.00
 -5 0 9 -7.61 0.00
 -4 0 9 -0.77 0.00
 -3 0 9 -2.83 0.00
 -2 0 9 -14.50 0.00
 -1 0 9 -1.34 0.00
 0 0 9 0.55 0.00
 1 0 9 -16.20 0.00
 2 0 9 -14.46 0.00
 3 0 9 -8.25 0.00
 4 0 9 -5.71 0.00
 5 0 9 -12.48 0.00
 6 0 9 2.79 0.00
 7 0 9 0.76 0.00
 8 0 9 -3.15 0.00
 9 0 9 -1.48 0.00
 10 0 9 2.96 0.00
 11 0 9 -1.60 0.00
 12 0 9 -2.28 0.00
 13 0 9 -0.50 0.00
 14 0 9 -0.54 0.00
 15 0 9 0.02 0.00
 -13 1 9 -0.74 0.00
 -12 1 9 -0.01 0.00
 -11 1 9 -0.17 0.00
 -10 1 9 2.16 0.00
 -9 1 9 0.62 0.00
 -8 1 9 -1.28 0.00
 -7 1 9 -1.56 0.00
 -6 1 9 -2.94 0.00
 -5 1 9 -5.45 0.00
 -4 1 9 8.01 0.00
 -3 1 9 4.52 0.00
 -2 1 9 5.35 0.00
 -1 1 9 15.99 0.00
 0 1 9 6.14 0.00
 1 1 9 -2.98 0.00
 2 1 9 9.52 0.00
 3 1 9 7.52 0.00
 4 1 9 7.79 0.00
 5 1 9 5.56 0.00
 6 1 9 14.22 0.00
 7 1 9 1.77 0.00
 8 1 9 2.80 0.00
 9 1 9 4.35 0.00
 10 1 9 1.27 0.00
 11 1 9 -1.39 0.00
 12 1 9 0.88 0.00
 13 1 9 1.96 0.00
 14 1 9 0.67 0.00
 15 1 9 0.18 0.00
 -13 2 9 1.05 0.00
 -12 2 9 1.97 0.00
 -11 2 9 -0.27 0.00
 -10 2 9 1.70 0.00
 -9 2 9 -2.39 0.00
 -8 2 9 -3.16 0.00
 -7 2 9 2.30 0.00
 -6 2 9 5.09 0.00
 -5 2 9 4.49 0.00
 -4 2 9 5.93 0.00
 -3 2 9 -6.67 0.00
 -2 2 9 -6.93 0.00
 -1 2 9 -7.10 0.00
 0 2 9 -11.07 0.00
 1 2 9 -2.13 0.00
 2 2 9 4.50 0.00
 3 2 9 -5.17 0.00
 4 2 9 -0.88 0.00
 5 2 9 -0.47 0.00
 6 2 9 -3.61 0.00
 7 2 9 -8.23 0.00
 8 2 9 -0.62 0.00
 9 2 9 -1.83 0.00
 10 2 9 -3.22 0.00
 11 2 9 0.04 0.00
 12 2 9 -0.12 0.00
 14 2 9 -1.26 0.00
 15 2 9 -1.13 0.00
 -13 3 9 2.06 0.00
 -12 3 9 -0.98 0.00
 -11 3 9 -2.10 0.00
 -10 3 9 3.11 0.00
 -9 3 9 0.04 0.00
 -8 3 9 1.99 0.00
 -7 3 9 6.56 0.00
 -6 3 9 3.50 0.00
 -5 3 9 -1.77 0.00
 -4 3 9 -4.49 0.00
 -3 3 9 -5.57 0.00
 -2 3 9 -1.79 0.00
 -1 3 9 -0.87 0.00
 0 3 9 2.66 0.00
 1 3 9 9.93 0.00
 2 3 9 0.47 0.00
 3 3 9 -5.76 0.00
 4 3 9 0.79 0.00
 5 3 9 0.10 0.00
 6 3 9 -6.22 0.00
 7 3 9 0.58 0.00
 8 3 9 0.95 0.00
 9 3 9 -2.49 0.00
 10 3 9 0.00 0.00
 11 3 9 0.76 0.00
 12 3 9 -2.63 0.00
 14 3 9 -0.51 0.00
 15 3 9 -0.83 0.00
 -13 4 9 -1.01 0.00
 -12 4 9 -5.47 0.00
 -11 4 9 -1.55 0.00
 -10 4 9 2.29 0.00
 -9 4 9 -2.80 0.00
 -8 4 9 -3.95 0.00
 -7 4 9 -3.47 0.00
 -6 4 9 -6.85 0.00
 -5 4 9 -5.94 0.00
 -4 4 9 -1.14 0.00
 -3 4 9 2.94 0.00
 -2 4 9 -2.37 0.00
 -1 4 9 -2.73 0.00
 0 4 9 -3.11 0.00
 1 4 9 -2.60 0.00
 2 4 9 -13.24 0.00
 3 4 9 -4.34 0.00
 4 4 9 5.51 0.00
 5 4 9 1.88 0.00
 6 4 9 -4.38 0.00
 7 4 9 5.79 0.00
 8 4 9 -1.44 0.00
 9 4 9 -0.79 0.00
 10 4 9 1.28 0.00
 11 4 9 -1.75 0.00
 12 4 9 -0.90 0.00
 13 4 9 3.03 0.00
 14 4 9 1.09 0.00
 15 4 9 -1.13 0.00
 -13 5 9 -0.07 0.00
 -12 5 9 -0.31 0.00
 -11 5 9 2.55 0.00
 -10 5 9 0.42 0.00
 -9 5 9 -2.94 0.00
 -8 5 9 -2.15 0.00
 -7 5 9 1.20 0.00
 -6 5 9 -1.37 0.00
 -5 5 9 1.24 0.00
 -4 5 9 2.83 0.00
 -3 5 9 -1.02 0.00
 -2 5 9 -7.10 0.00
 -1 5 9 -0.80 0.00
 0 5 9 -1.49 0.00
 1 5 9 -0.62 0.00
 2 5 9 -5.26 0.00
 3 5 9 6.60 0.00
 4 5 9 5.26 0.00
 5 5 9 -3.24 0.00
 6 5 9 -2.66 0.00
 7 5 9 5.15 0.00
 8 5 9 -3.61 0.00
 9 5 9 1.74 0.00
 10 5 9 2.58 0.00
 11 5 9 -0.11 0.00
 12 5 9 3.31 0.00
 13 5 9 2.46 0.00
 14 5 9 -1.29 0.00
 15 5 9 -1.05 0.00
 -12 6 9 0.19 0.00
 -11 6 9 1.07 0.00
 -10 6 9 0.16 0.00
 -9 6 9 1.94 0.00
 -8 6 9 4.05 0.00
 -7 6 9 4.94 0.00
 -6 6 9 -0.78 0.00
 -5 6 9 2.82 0.00
 -4 6 9 2.39 0.00
 -3 6 9 0.31 0.00
 -2 6 9 4.93 0.00
 -1 6 9 9.53 0.00
 0 6 9 5.36 0.00
 1 6 9 3.68 0.00
 2 6 9 0.31 0.00
 3 6 9 5.20 0.00
 4 6 9 -0.32 0.00
 5 6 9 -2.13 0.00
 6 6 9 2.25 0.00
 7 6 9 2.94 0.00
 8 6 9 -1.07 0.00
 9 6 9 2.88 0.00
 10 6 9 1.07 0.00
 11 6 9 -1.08 0.00
 12 6 9 0.60 0.00
 14 6 9 -1.66 0.00
 -12 7 9 0.50 0.00
 -11 7 9 0.74 0.00
 -10 7 9 -0.30 0.00
 -9 7 9 1.22 0.00
 -8 7 9 1.03 0.00
 -7 7 9 -0.56 0.00
 -6 7 9 -3.08 0.00
 -5 7 9 1.45 0.00
 -4 7 9 -0.35 0.00
 -3 7 9 -1.20 0.00
 -2 7 9 3.52 0.00
 -1 7 9 -2.20 0.00
 0 7 9 -4.62 0.00
 1 7 9 -3.29 0.00
 2 7 9 -1.16 0.00
 3 7 9 1.54 0.00
 4 7 9 -0.40 0.00
 5 7 9 0.20 0.00
 6 7 9 2.16 0.00
 7 7 9 0.45 0.00
 8 7 9 1.05 0.00
 9 7 9 -0.45 0.00
 10 7 9 -0.66 0.00
 11 7 9 -1.00 0.00
 12 7 9 -0.86 0.00
 14 7 9 0.17 0.00
 -12 8 9 -0.17 0.00
 -11 8 9 -0.31 0.00
 -10 8 9 -1.19 0.00
 -9 8 9 -0.60 0.00
 -8 8 9 -1.16 0.00
 -7 8 9 -0.24 0.00
 -6 8 9 0.81 0.00
 -5 8 9 1.25 0.00
 -4 8 9 -0.96 0.00
 -3 8 9 -1.86 0.00
 -2 8 9 1.24 0.00
 -1 8 9 -4.53 0.00
 0 8 9 2.00 0.00
 1 8 9 4.78 0.00
 2 8 9 3.23 0.00
 3 8 9 0.95 0.00
 4 8 9 1.29 0.00
 5 8 9 -0.11 0.00
 6 8 9 -1.02 0.00
 7 8 9 -1.18 0.00
 8 8 9 1.15 0.00
 9 8 9 -2.00 0.00
 10 8 9 1.81 0.00
 11 8 9 0.48 0.00
 12 8 9 -0.60 0.00
 13 8 9 2.23 0.00
 14 8 9 0.34 0.00
 -11 9 9 0.31 0.00
 -10 9 9 0.15 0.00
 -9 9 9 -0.18 0.00
 -8 9 9 -0.77 0.00
 -7 9 9 1.16 0.00
 -6 9 9 0.83 0.00
 -5 9 9 -2.04 0.00
 -4 9 9 -1.44 0.00
 -3 9 9 -1.42 0.00
 -2 9 9 0.76 0.00
 -1 9 9 -1.51 0.00
 0 9 9 4.51 0.00
 1 9 9 0.54 0.00
 2 9 9 -4.30 0.00
 3 9 9 -1.67 0.00
 4 9 9 2.15 0.00
 5 9 9 -1.64 0.00
 6 9 9 -1.06 0.00
 7 9 9 1.86 0.00
 8 9 9 0.58 0.00
 9 9 9 -1.62 0.00
 10 9 9 2.24 0.00
 11 9 9 -1.71 0.00
 12 9 9 -1.51 0.00
 13 9 9 1.42 0.00
 -11 10 9 0.97 0.00
 -10 10 9 1.34 0.00
 -9 10 9 -0.45 0.00
 -8 10 9 -0.40 0.00
 -7 10 9 0.99 0.00
 -6 10 9 -1.21 0.00
 -5 10 9 -2.90 0.00
 -4 10 9 0.13 0.00
 -3 10 9 0.50 0.00
 -2 10 9 0.36 0.00
 -1 10 9 -1.05 0.00
 0 10 9 -0.06 0.00
 1 10 9 -2.49 0.00
 2 10 9 -1.58 0.00
 3 10 9 5.93 0.00
 4 10 9 4.99 0.00
 5 10 9 -1.15 0.00
 6 10 9 2.12 0.00
 7 10 9 2.70 0.00
 8 10 9 -1.48 0.00
 9 10 9 -0.21 0.00
 10 10 9 0.62 0.00
 11 10 9 -2.06 0.00
 12 10 9 -0.08 0.00
 13 10 9 0.95 0.00
 -10 11 9 -0.16 0.00
 -9 11 9 -0.71 0.00
 -8 11 9 0.46 0.00
 -7 11 9 -1.36 0.00
 -6 11 9 -2.84 0.00
 -5 11 9 -0.99 0.00
 -4 11 9 0.20 0.00
 -3 11 9 0.07 0.00
 -2 11 9 -1.44 0.00
 -1 11 9 -1.08 0.00
 0 11 9 -0.67 0.00
 1 11 9 1.30 0.00
 2 11 9 1.06 0.00
 3 11 9 4.18 0.00
 4 11 9 -2.19 0.00
 5 11 9 -4.01 0.00
 6 11 9 2.04 0.00
 7 11 9 -1.12 0.00
 8 11 9 -2.60 0.00
 9 11 9 0.67 0.00
 10 11 9 -0.36 0.00
 11 11 9 -0.65 0.00
 12 11 9 -0.35 0.00
 -10 12 9 -1.33 0.00
 -9 12 9 -0.55 0.00
 -8 12 9 -0.24 0.00
 -7 12 9 -1.30 0.00
 -6 12 9 1.32 0.00
 -5 12 9 2.02 0.00
 -4 12 9 -1.35 0.00
 -3 12 9 0.83 0.00
 -2 12 9 0.98 0.00
 -1 12 9 2.29 0.00
 0 12 9 1.11 0.00
 1 12 9 1.71 0.00
 2 12 9 -1.73 0.00
 3 12 9 1.22 0.00
 4 12 9 -1.74 0.00
 5 12 9 1.30 0.00
 6 12 9 3.67 0.00
 7 12 9 -2.19 0.00
 8 12 9 0.70 0.00
 9 12 9 2.00 0.00
 10 12 9 0.05 0.00
 11 12 9 0.95 0.00
 -9 13 9 0.18 0.00
 -8 13 9 -0.12 0.00
 -7 13 9 -0.58 0.00
 -6 13 9 1.02 0.00
 -5 13 9 -0.67 0.00
 -4 13 9 -2.78 0.00
 -3 13 9 1.93 0.00
 -2 13 9 0.94 0.00
 -1 13 9 0.26 0.00
 0 13 9 -0.67 0.00
 1 13 9 -0.09 0.00
 2 13 9 -1.37 0.00
 3 13 9 2.35 0.00
 4 13 9 -0.05 0.00
 5 13 9 0.57 0.00
 6 13 9 -0.85 0.00
 7 13 9 -2.58 0.00
 8 13 9 1.48 0.00
 9 13 9 -0.67 0.00
 10 13 9 -1.22 0.00
 -8 14 9 -0.86 0.00
 -7 14 9 -0.51 0.00
 -6 14 9 0.96 0.00
 -5 14 9 0.00 0.00
 -4 14 9 0.15 0.00
 -3 14 9 1.72 0.00
 -2 14 9 -2.29 0.00
 -1 14 9 -1.32 0.00
 0 14 9 0.67 0.00
 1 14 9 0.13 0.00
 2 14 9 0.22 0.00
 3 14 9 1.12 0.00
 4 14 9 -0.55 0.00
 5 14 9 -0.17 0.00
 6 14 9 -0.27 0.00
 7 14 9 1.00 0.00
 8 14 9 0.90 0.00
 9 14 9 -0.71 0.00
 -6 15 9 -0.16 0.00
 -5 15 9 -0.79 0.00
 -4 15 9 0.49 0.00
 -3 15 9 -0.56 0.00
 -2 15 9 -1.72 0.00
 -1 15 9 2.52 0.00
 0 15 9 1.33 0.00
 1 15 9 -1.53 0.00
 2 15 9 0.04 0.00
 3 15 9 -0.19 0.00
 4 15 9 0.09 0.00
 5 15 9 -0.28 0.00
 6 15 9 0.34 0.00
 7 15 9 0.53 0.00
 8 15 9 -1.15 0.00
 -5 16 9 -0.43 0.00
 -4 16 9 0.16 0.00
 -3 16 9 -0.45 0.00
 -2 16 9 1.78 0.00
 -1 16 9 3.65 0.00
 0 16 9 -0.45 0.00
 1 16 9 -0.74 0.00
 2 16 9 0.63 0.00
 3 16 9 -0.20 0.00
 4 16 9 0.17 0.00
 5 16 9 -0.43 0.00
 6 16 9 0.82 0.00
 -2 17 9 -0.38 0.00
 -1 17 9 -0.28 0.00
 0 17 9 -0.92 0.00
 1 17 9 0.56 0.00
 2 17 9 -0.23 0.00
 3 17 9 -0.45 0.00
 -2 -14 10 -1.63 0.00
 -1 -14 10 0.90 0.00
 0 -14 10 0.64 0.00
 1 -14 10 0.14 0.00
 2 -14 10 1.16 0.00
 3 -14 10 0.87 0.00
 4 -14 10 0.29 0.00
 5 -14 10 0.12 0.00
 6 -14 10 0.21 0.00
 -4 -13 10 0.53 0.00
 -3 -13 10 0.10 0.00
 -2 -13 10 0.34 0.00
 -1 -13 10 2.19 0.00
 0 -13 10 -1.79 0.00
 1 -13 10 -1.69 0.00
 2 -13 10 0.20 0.00
 3 -13 10 -0.79 0.00
 4 -13 10 -1.04 0.00
 5 -13 10 -0.09 0.00
 6 -13 10 0.66 0.00
 7 -13 10 0.08 0.00
 8 -13 10 -0.29 0.00
 -6 -12 10 -1.45 0.00
 -5 -12 10 0.30 0.00
 -4 -12 10 0.17 0.00
 -3 -12 10 -0.69 0.00
 -2 -12 10 1.55 0.00
 -1 -12 10 -0.39 0.00
 0 -12 10 -2.62 0.00
 1 -12 10 1.73 0.00
 2 -12 10 1.39 0.00
 3 -12 10 -0.78 0.00
 4 -12 10 -0.48 0.00
 5 -12 10 0.34 0.00
 6 -12 10 0.37 0.00
 7 -12 10 -0.96 0.00
 8 -12 10 0.06 0.00
 9 -12 10 0.57 0.00
 -6 -11 10 -0.16 0.00
 -5 -11 10 1.22 0.00
 -4 -11 10 0.08 0.00
 -3 -11 10 -1.26 0.00
 -2 -11 10 1.07 0.00
 -1 -11 10 -2.01 0.00
 0 -11 10 1.67 0.00
 1 -11 10 2.19 0.00
 2 -11 10 -2.50 0.00
 3 -11 10 -1.80 0.00
 4 -11 10 -0.27 0.00
 5 -11 10 0.87 0.00
 6 -11 10 1.03 0.00
 7 -11 10 0.13 0.00
 8 -11 10 0.73 0.00
 9 -11 10 -0.24 0.00
 10 -11 10 -0.08 0.00
 11 -11 10 0.85 0.00
 -8 -10 10 0.48 0.00
 -7 -10 10 0.16 0.00
 -6 -10 10 -0.56 0.00
 -5 -10 10 0.22 0.00
 -4 -10 10 0.38 0.00
 -3 -10 10 -1.46 0.00
 -2 -10 10 -0.24 0.00
 -1 -10 10 -1.04 0.00
 0 -10 10 2.58 0.00
 1 -10 10 -2.87 0.00
 2 -10 10 -1.55 0.00
 3 -10 10 1.30 0.00
 4 -10 10 -0.19 0.00
 5 -10 10 0.07 0.00
 6 -10 10 -0.59 0.00
 7 -10 10 -1.07 0.00
 8 -10 10 -0.40 0.00
 9 -10 10 -0.50 0.00
 10 -10 10 -0.06 0.00
 11 -10 10 -0.02 0.00
 -9 -9 10 -0.06 0.00
 -8 -9 10 1.35 0.00
 -7 -9 10 -0.09 0.00
 -6 -9 10 0.36 0.00
 -5 -9 10 0.06 0.00
 -4 -9 10 0.93 0.00
 -3 -9 10 -1.73 0.00
 -2 -9 10 0.33 0.00
 -1 -9 10 1.77 0.00
 0 -9 10 0.53 0.00
 1 -9 10 -2.91 0.00
 2 -9 10 5.45 0.00
 3 -9 10 2.85 0.00
 4 -9 10 -1.74 0.00
 5 -9 10 0.71 0.00
 6 -9 10 0.05 0.00
 7 -9 10 0.76 0.00
 8 -9 10 1.84 0.00
 9 -9 10 0.75 0.00
 10 -9 10 0.38 0.00
 11 -9 10 -0.07 0.00
 12 -9 10 -0.29 0.00
 -10 -8 10 0.27 0.00
 -9 -8 10 0.83 0.00
 -8 -8 10 0.60 0.00
 -7 -8 10 0.17 0.00
 -6 -8 10 -0.03 0.00
 -5 -8 10 -1.79 0.00
 -4 -8 10 0.93 0.00
 -3 -8 10 -2.59 0.00
 -2 -8 10 0.77 0.00
 -1 -8 10 1.60 0.00
 0 -8 10 -3.43 0.00
 1 -8 10 -1.30 0.00
 2 -8 10 3.61 0.00
 3 -8 10 -4.74 0.00
 4 -8 10 -4.07 0.00
 5 -8 10 4.22 0.00
 6 -8 10 0.00 0.00
 7 -8 10 -0.62 0.00
 8 -8 10 -0.29 0.00
 9 -8 10 -1.14 0.00
 10 -8 10 -0.33 0.00
 11 -8 10 -0.90 0.00
 12 -8 10 -0.76 0.00
 13 -8 10 -0.25 0.00
 -10 -7 10 1.28 0.00
 -9 -7 10 0.93 0.00
 -8 -7 10 -1.02 0.00
 -7 -7 10 -0.33 0.00
 -6 -7 10 -1.20 0.00
 -5 -7 10 0.61 0.00
 -4 -7 10 3.55 0.00
 -3 -7 10 -0.97 0.00
 -2 -7 10 1.94 0.00
 -1 -7 10 0.36 0.00
 0 -7 10 -3.99 0.00
 1 -7 10 3.40 0.00
 2 -7 10 0.67 0.00
 3 -7 10 -3.34 0.00
 4 -7 10 2.62 0.00
 5 -7 10 4.80 0.00
 6 -7 10 -5.69 0.00
 7 -7 10 -2.54 0.00
 8 -7 10 0.49 0.00
 9 -7 10 0.74 0.00
 10 -7 10 1.22 0.00
 11 -7 10 0.84 0.00
 12 -7 10 0.95 0.00
 13 -7 10 0.72 0.00
 -11 -6 10 -1.32 0.00
 -10 -6 10 0.18 0.00
 -9 -6 10 -0.74 0.00
 -8 -6 10 -1.45 0.00
 -7 -6 10 0.56 0.00
 -6 -6 10 -2.07 0.00
 -5 -6 10 -1.30 0.00
 -4 -6 10 -2.33 0.00
 -3 -6 10 -6.29 0.00
 -2 -6 10 -4.09 0.00
 -1 -6 10 -2.96 0.00
 0 -6 10 -3.09 0.00
 1 -6 10 2.05 0.00
 2 -6 10 -6.36 0.00
 3 -6 10 -1.72 0.00
 4 -6 10 -0.18 0.00
 5 -6 10 -3.28 0.00
 6 -6 10 -6.18 0.00
 7 -6 10 2.10 0.00
 8 -6 10 2.98 0.00
 9 -6 10 0.63 0.00
 10 -6 10 1.13 0.00
 11 -6 10 0.74 0.00
 12 -6 10 -0.09 0.00
 13 -6 10 -0.20 0.00
 14 -6 10 -0.42 0.00
 -11 -5 10 -0.03 0.00
 -10 -5 10 1.71 0.00
 -9 -5 10 0.18 0.00
 -8 -5 10 0.66 0.00
 -7 -5 10 1.09 0.00
 -6 -5 10 -3.53 0.00
 -5 -5 10 -0.91 0.00
 -4 -5 10 -1.29 0.00
 -3 -5 10 -1.87 0.00
 -2 -5 10 1.82 0.00
 -1 -5 10 4.61 0.00
 0 -5 10 0.56 0.00
 1 -5 10 -1.61 0.00
 2 -5 10 -3.25 0.00
 3 -5 10 4.91 0.00
 4 -5 10 0.19 0.00
 5 -5 10 1.68 0.00
 6 -5 10 5.38 0.00
 7 -5 10 6.40 0.00
 8 -5 10 0.72 0.00
 9 -5 10 -2.94 0.00
 10 -5 10 -0.23 0.00
 11 -5 10 -0.38 0.00
 12 -5 10 0.55 0.00
 13 -5 10 1.54 0.00
 14 -5 10 0.97 0.00
 -12 -4 10 0.91 0.00
 -11 -4 10 1.07 0.00
 -10 -4 10 0.70 0.00
 -9 -4 10 -1.52 0.00
 -8 -4 10 0.48 0.00
 -7 -4 10 0.25 0.00
 -6 -4 10 0.21 0.00
 -5 -4 10 7.40 0.00
 -4 -4 10 7.23 0.00
 -3 -4 10 4.75 0.00
 -2 -4 10 4.21 0.00
 -1 -4 10 2.56 0.00
 0 -4 10 -5.29 0.00
 1 -4 10 -4.29 0.00
 2 -4 10 4.47 0.00
 3 -4 10 1.46 0.00
 4 -4 10 -2.58 0.00
 5 -4 10 3.65 0.00
 6 -4 10 4.24 0.00
 7 -4 10 -3.23 0.00
 8 -4 10 -4.57 0.00
 9 -4 10 -2.16 0.00
 10 -4 10 0.83 0.00
 11 -4 10 -2.00 0.00
 12 -4 10 -1.38 0.00
 13 -4 10 -0.29 0.00
 14 -4 10 -0.28 0.00
 15 -4 10 -0.30 0.00
 -12 -3 10 0.97 0.00
 -11 -3 10 -0.13 0.00
 -10 -3 10 -0.64 0.00
 -9 -3 10 -0.20 0.00
 -8 -3 10 3.15 0.00
 -7 -3 10 0.30 0.00
 -6 -3 10 2.02 0.00
 -5 -3 10 4.30 0.00
 -4 -3 10 -1.20 0.00
 -3 -3 10 -6.57 0.00
 -2 -3 10 -1.37 0.00
 -1 -3 10 -1.30 0.00
 0 -3 10 -6.42 0.00
 1 -3 10 1.27 0.00
 2 -3 10 6.06 0.00
 3 -3 10 -9.12 0.00
 4 -3 10 -2.10 0.00
 5 -3 10 0.87 0.00
 6 -3 10 -3.09 0.00
 7 -3 10 -6.88 0.00
 8 -3 10 1.98 0.00
 9 -3 10 3.01 0.00
 10 -3 10 -0.57 0.00
 11 -3 10 -3.38 0.00
 12 -3 10 -1.70 0.00
 13 -3 10 -0.91 0.00
 14 -3 10 -1.60 0.00
 15 -3 10 -1.38 0.00
 -12 -2 10 0.82 0.00
 -11 -2 10 -0.32 0.00
 -10 -2 10 0.94 0.00
 -9 -2 10 2.34 0.00
 -8 -2 10 2.44 0.00
 -7 -2 10 -2.08 0.00
 -6 -2 10 -0.29 0.00
 -5 -2 10 -3.25 0.00
 -4 -2 10 -7.15 0.00
 -3 -2 10 -4.39 0.00
 -2 -2 10 8.75 0.00
 -1 -2 10 2.61 0.00
 0 -2 10 1.04 0.00
 1 -2 10 9.49 0.00
 2 -2 10 2.71 0.00
 3 -2 10 -9.04 0.00
 4 -2 10 4.59 0.00
 5 -2 10 -1.19 0.00
 6 -2 10 -2.35 0.00
 7 -2 10 0.88 0.00
 8 -2 10 6.11 0.00
 9 -2 10 -0.48 0.00
 10 -2 10 -3.77 0.00
 11 -2 10 -0.04 0.00
 12 -2 10 1.45 0.00
 13 -2 10 0.86 0.00
 14 -2 10 0.14 0.00
 15 -2 10 0.25 0.00
 -12 -1 10 0.58 0.00
 -11 -1 10 -1.28 0.00
 -10 -1 10 -0.29 0.00
 -9 -1 10 -1.23 0.00
 -8 -1 10 -2.18 0.00
 -7 -1 10 -3.39 0.00
 -6 -1 10 -0.35 0.00
 -5 -1 10 -0.57 0.00
 -4 -1 10 -1.07 0.00
 -3 -1 10 2.70 0.00
 -2 -1 10 6.97 0.00
 -1 -1 10 -5.56 0.00
 0 -1 10 2.53 0.00
 1 -1 10 9.76 0.00
 2 -1 10 3.43 0.00
 3 -1 10 9.49 0.00
 4 -1 10 17.25 0.00
 5 -1 10 6.44 0.00
 6 -1 10 4.28 0.00
 7 -1 10 3.56 0.00
 8 -1 10 -0.08 0.00
 9 -1 10 -2.88 0.00
 10 -1 10 -0.31 0.00
 11 -1 10 3.10 0.00
 12 -1 10 0.67 0.00
 13 -1 10 0.48 0.00
 14 -1 10 0.54 0.00
 15 -1 10 -0.49 0.00
 -13 0 10 -0.51 0.00
 -12 0 10 -0.58 0.00
 -11 0 10 -0.33 0.00
 -10 0 10 0.06 0.00
 -9 0 10 -0.15 0.00
 -8 0 10 0.91 0.00
 -7 0 10 1.70 0.00
 -6 0 10 3.38 0.00
 -5 0 10 3.53 0.00
 -4 0 10 -1.73 0.00
 -3 0 10 0.48 0.00
 -2 0 10 1.05 0.00
 -1 0 10 -2.21 0.00
 0 0 10 11.84 0.00
 1 0 10 13.05 0.00
 2 0 10 11.00 0.00
 3 0 10 19.85 0.00
 4 0 10 7.87 0.00
 5 0 10 1.84 0.00
 6 0 10 -0.18 0.00
 7 0 10 -0.48 0.00
 8 0 10 -3.45 0.00
 9 0 10 2.10 0.00
 10 0 10 2.78 0.00
 11 0 10 0.34 0.00
 12 0 10 -1.86 0.00
 13 0 10 -0.48 0.00
 14 0 10 0.47 0.00
 15 0 10 0.23 0.00
 -13 1 10 -1.00 0.00
 -12 1 10 0.12 0.00
 -11 1 10 1.97 0.00
 -10 1 10 1.02 0.00
 -9 1 10 2.37 0.00
 -8 1 10 0.63 0.00
 -7 1 10 -2.17 0.00
 -6 1 10 -2.29 0.00
 -5 1 10 1.19 0.00
 -4 1 10 -3.30 0.00
 -3 1 10 1.75 0.00
 -2 1 10 -0.34 0.00
 -1 1 10 -3.35 0.00
 0 1 10 -2.17 0.00
 1 1 10 -7.25 0.00
 2 1 10 -8.47 0.00
 3 1 10 -7.39 0.00
 4 1 10 -19.27 0.00
 5 1 10 -6.17 0.00
 6 1 10 -6.79 0.00
 7 1 10 -4.80 0.00
 8 1 10 -4.06 0.00
 9 1 10 1.85 0.00
 10 1 10 -2.65 0.00
 11 1 10 -2.47 0.00
 12 1 10 0.51 0.00
 13 1 10 1.04 0.00
 14 1 10 0.98 0.00
 15 1 10 0.38 0.00
 -13 2 10 -0.89 0.00
 -12 2 10 0.63 0.00
 -11 2 10 0.10 0.00
 -10 2 10 -2.44 0.00
 -9 2 10 0.49 0.00
 -8 2 10 -2.13 0.00
 -7 2 10 -3.46 0.00
 -6 2 10 -0.07 0.00
 -5 2 10 3.69 0.00
 -4 2 10 -3.03 0.00
 -3 2 10 3.16 0.00
 -2 2 10 1.80 0.00
 -1 2 10 -0.68 0.00
 0 2 10 -1.07 0.00
 1 2 10 1.08 0.00
 2 2 10 1.92 0.00
 3 2 10 4.26 0.00
 4 2 10 2.75 0.00
 5 2 10 11.73 0.00
 6 2 10 2.57 0.00
 7 2 10 4.04 0.00
 8 2 10 4.92 0.00
 9 2 10 3.40 0.00
 10 2 10 -1.27 0.00
 11 2 10 2.10 0.00
 12 2 10 2.63 0.00
 13 2 10 -0.51 0.00
 14 2 10 -0.14 0.00
 15 2 10 0.42 0.00
 -13 3 10 1.06 0.00
 -12 3 10 1.47 0.00
 -11 3 10 -0.89 0.00
 -10 3 10 -2.72 0.00
 -9 3 10 2.05 0.00
 -8 3 10 0.16 0.00
 -7 3 10 -1.65 0.00
 -6 3 10 -0.51 0.00
 -5 3 10 -3.23 0.00
 -4 3 10 -7.34 0.00
 -3 3 10 3.86 0.00
 -2 3 10 4.52 0.00
 -1 3 10 0.99 0.00
 0 3 10 4.88 0.00
 1 3 10 5.60 0.00
 2 3 10 1.38 0.00
 3 3 10 0.89 0.00
 4 3 10 -0.95 0.00
 5 3 10 -0.40 0.00
 6 3 10 -3.07 0.00
 7 3 10 -0.01 0.00
 8 3 10 1.28 0.00
 9 3 10 -1.31 0.00
 10 3 10 -0.03 0.00
 11 3 10 1.67 0.00
 12 3 10 -0.72 0.00
 13 3 10 -1.24 0.00
 14 3 10 2.74 0.00
 15 3 10 2.12 0.00
 -12 4 10 2.22 0.00
 -11 4 10 1.97 0.00
 -10 4 10 0.20 0.00
 -9 4 10 3.55 0.00
 -8 4 10 0.88 0.00
 -7 4 10 0.77 0.00
 -6 4 10 4.66 0.00
 -5 4 10 2.50 0.00
 -4 4 10 5.08 0.00
 -3 4 10 11.41 0.00
 -2 4 10 4.51 0.00
 -1 4 10 -2.03 0.00
 0 4 10 6.20 0.00
 1 4 10 0.00 0.00
 2 4 10 -2.59 0.00
 3 4 10 -0.40 0.00
 4 4 10 -0.53 0.00
 5 4 10 -1.46 0.00
 6 4 10 2.53 0.00
 7 4 10 1.17 0.00
 8 4 10 1.70 0.00
 9 4 10 -1.49 0.00
 10 4 10 0.95 0.00
 11 4 10 -0.04 0.00
 12 4 10 -1.73 0.00
 13 4 10 0.04 0.00
 14 4 10 1.66 0.00
 15 4 10 -1.13 0.00
 -12 5 10 2.49 0.00
 -11 5 10 -1.13 0.00
 -10 5 10 -3.21 0.00
 -9 5 10 0.05 0.00
 -8 5 10 -0.10 0.00
 -7 5 10 2.17 0.00
 -6 5 10 3.90 0.00
 -5 5 10 -1.62 0.00
 -4 5 10 0.34 0.00
 -3 5 10 -1.65 0.00
 -2 5 10 -7.01 0.00
 -1 5 10 -5.33 0.00
 0 5 10 5.64 0.00
 1 5 10 -3.15 0.00
 2 5 10 3.71 0.00
 3 5 10 5.58 0.00
 4 5 10 0.44 0.00
 5 5 10 -0.10 0.00
 6 5 10 4.33 0.00
 7 5 10 -3.22 0.00
 8 5 10 -1.89 0.00
 9 5 10 -3.15 0.00
 10 5 10 0.15 0.00
 11 5 10 -0.29 0.00
 12 5 10 -1.20 0.00
 13 5 10 0.11 0.00
 14 5 10 -0.10 0.00
 15 5 10 -0.57 0.00
 -12 6 10 0.53 0.00
 -11 6 10 -2.51 0.00
 -10 6 10 -1.39 0.00
 -9 6 10 -0.18 0.00
 -8 6 10 -1.01 0.00
 -7 6 10 -2.15 0.00
 -6 6 10 -2.79 0.00
 -5 6 10 -6.54 0.00
 -4 6 10 -2.57 0.00
 -3 6 10 -3.69 0.00
 -2 6 10 -2.53 0.00
 -1 6 10 1.11 0.00
 0 6 10 1.66 0.00
 1 6 10 -7.29 0.00
 2 6 10 1.61 0.00
 3 6 10 -3.18 0.00
 4 6 10 -6.93 0.00
 5 6 10 -1.65 0.00
 6 6 10 -0.82 0.00
 7 6 10 -5.66 0.00
 8 6 10 0.41 0.00
 9 6 10 0.50 0.00
 10 6 10 0.73 0.00
 11 6 10 -0.19 0.00
 12 6 10 -1.59 0.00
 13 6 10 0.15 0.00
 14 6 10 0.68 0.00
 -12 7 10 0.04 0.00
 -11 7 10 -0.80 0.00
 -10 7 10 0.73 0.00
 -9 7 10 0.46 0.00
 -8 7 10 -0.71 0.00
 -7 7 10 -1.99 0.00
 -6 7 10 0.87 0.00
 -5 7 10 0.17 0.00
 -4 7 10 3.91 0.00
 -3 7 10 3.08 0.00
 -2 7 10 1.90 0.00
 -1 7 10 0.36 0.00
 0 7 10 -4.36 0.00
 1 7 10 -1.86 0.00
 2 7 10 4.62 0.00
 3 7 10 -2.53 0.00
 4 7 10 -0.81 0.00
 5 7 10 4.40 0.00
 6 7 10 1.08 0.00
 7 7 10 -0.57 0.00
 8 7 10 0.96 0.00
 9 7 10 -0.50 0.00
 10 7 10 -1.75 0.00
 11 7 10 0.23 0.00
 12 7 10 -0.19 0.00
 13 7 10 0.78 0.00
 14 7 10 0.79 0.00
 -12 8 10 -1.51 0.00
 -11 8 10 -0.81 0.00
 -10 8 10 0.68 0.00
 -9 8 10 0.62 0.00
 -8 8 10 -0.70 0.00
 -7 8 10 -0.45 0.00
 -6 8 10 2.06 0.00
 -5 8 10 -0.38 0.00
 -4 8 10 0.42 0.00
 -3 8 10 0.45 0.00
 -2 8 10 -2.65 0.00
 -1 8 10 -2.41 0.00
 0 8 10 -1.32 0.00
 1 8 10 5.86 0.00
 2 8 10 0.53 0.00
 3 8 10 -4.73 0.00
 4 8 10 0.25 0.00
 5 8 10 1.47 0.00
 6 8 10 -2.65 0.00
 7 8 10 -1.38 0.00
 8 8 10 -0.71 0.00
 9 8 10 0.35 0.00
 10 8 10 -0.75 0.00
 11 8 10 2.19 0.00
 13 8 10 -1.07 0.00
 14 8 10 -0.14 0.00
 -11 9 10 -0.57 0.00
 -10 9 10 0.35 0.00
 -9 9 10 0.19 0.00
 -8 9 10 -0.44 0.00
 -7 9 10 0.88 0.00
 -6 9 10 1.50 0.00
 -5 9 10 -0.80 0.00
 -4 9 10 -0.33 0.00
 -3 9 10 2.30 0.00
 -2 9 10 -0.60 0.00
 -1 9 10 2.91 0.00
 0 9 10 3.73 0.00
 1 9 10 1.53 0.00
 2 9 10 -7.15 0.00
 3 9 10 -2.96 0.00
 4 9 10 1.26 0.00
 5 9 10 -0.70 0.00
 6 9 10 -1.39 0.00
 7 9 10 1.21 0.00
 8 9 10 1.31 0.00
 9 9 10 1.48 0.00
 10 9 10 -0.38 0.00
 11 9 10 1.59 0.00
 12 9 10 -0.31 0.00
 13 9 10 -1.39 0.00
 -11 10 10 -0.18 0.00
 -10 10 10 0.47 0.00
 -9 10 10 -0.52 0.00
 -8 10 10 0.53 0.00
 -7 10 10 1.48 0.00
 -6 10 10 0.17 0.00
 -5 10 10 -0.27 0.00
 -4 10 10 1.17 0.00
 -3 10 10 2.33 0.00
 -2 10 10 -1.30 0.00
 -1 10 10 1.67 0.00
 0 10 10 -0.95 0.00
 1 10 10 -5.09 0.00
 2 10 10 -3.14 0.00
 3 10 10 2.84 0.00
 4 10 10 0.65 0.00
 5 10 10 -1.53 0.00
 6 10 10 -0.47 0.00
 7 10 10 0.08 0.00
 8 10 10 -0.05 0.00
 9 10 10 -0.58 0.00
 10 10 10 -0.91 0.00
 11 10 10 0.63 0.00
 12 10 10 -0.14 0.00
 13 10 10 -0.79 0.00
 -10 11 10 0.00 0.00
 -9 11 10 -0.54 0.00
 -8 11 10 0.71 0.00
 -7 11 10 0.12 0.00
 -6 11 10 0.23 0.00
 -5 11 10 3.19 0.00
 -4 11 10 2.88 0.00
 -3 11 10 -1.12 0.00
 -2 11 10 -1.99 0.00
 -1 11 10 1.48 0.00
 0 11 10 0.02 0.00
 1 11 10 -0.04 0.00
 2 11 10 5.24 0.00
 3 11 10 0.68 0.00
 4 11 10 -3.00 0.00
 5 11 10 -1.16 0.00
 6 11 10 0.21 0.00
 7 11 10 0.59 0.00
 8 11 10 0.08 0.00
 9 11 10 -0.28 0.00
 10 11 10 -0.01 0.00
 11 11 10 -0.29 0.00
 12 11 10 0.28 0.00
 -9 12 10 0.31 0.00
 -8 12 10 0.50 0.00
 -7 12 10 0.45 0.00
 -6 12 10 0.10 0.00
 -5 12 10 0.54 0.00
 -4 12 10 -1.74 0.00
 -3 12 10 -4.34 0.00
 -2 12 10 0.36 0.00
 -1 12 10 0.98 0.00
 0 12 10 -1.43 0.00
 1 12 10 -1.00 0.00
 2 12 10 0.38 0.00
 3 12 10 -6.64 0.00
 4 12 10 -1.40 0.00
 5 12 10 1.54 0.00
 6 12 10 0.14 0.00
 7 12 10 0.46 0.00
 8 12 10 -0.78 0.00
 9 12 10 0.35 0.00
 10 12 10 -0.15 0.00
 11 12 10 -0.76 0.00
 -8 13 10 0.66 0.00
 -7 13 10 0.28 0.00
 -6 13 10 -1.21 0.00
 -5 13 10 -0.23 0.00
 -4 13 10 0.52 0.00
 -3 13 10 0.17 0.00
 -2 13 10 2.55 0.00
 -1 13 10 -1.85 0.00
 0 13 10 -2.04 0.00
 1 13 10 0.47 0.00
 2 13 10 0.18 0.00
 3 13 10 -1.67 0.00
 4 13 10 4.29 0.00
 5 13 10 0.68 0.00
 6 13 10 -1.01 0.00
 7 13 10 0.97 0.00
 8 13 10 -0.37 0.00
 9 13 10 0.87 0.00
 10 13 10 -0.15 0.00
 -6 14 10 0.17 0.00
 -5 14 10 0.38 0.00
 -4 14 10 0.98 0.00
 -3 14 10 0.36 0.00
 -2 14 10 0.22 0.00
 -1 14 10 -1.74 0.00
 0 14 10 2.00 0.00
 1 14 10 2.04 0.00
 2 14 10 -1.03 0.00
 3 14 10 0.02 0.00
 4 14 10 0.67 0.00
 5 14 10 -2.87 0.00
 6 14 10 0.08 0.00
 7 14 10 1.42 0.00
 8 14 10 -0.88 0.00
 9 14 10 -0.02 0.00
 -6 15 10 -0.35 0.00
 -5 15 10 -0.86 0.00
 -4 15 10 -0.32 0.00
 -3 15 10 -1.24 0.00
 -2 15 10 -1.49 0.00
 -1 15 10 -0.63 0.00
 0 15 10 2.00 0.00
 1 15 10 -0.61 0.00
 2 15 10 -1.80 0.00
 3 15 10 1.27 0.00
 4 15 10 -0.67 0.00
 5 15 10 -0.56 0.00
 6 15 10 1.74 0.00
 7 15 10 -0.06 0.00
 8 15 10 -0.90 0.00
 -4 16 10 1.21 0.00
 -3 16 10 0.93 0.00
 -2 16 10 0.03 0.00
 -1 16 10 -1.32 0.00
 0 16 10 -0.44 0.00
 1 16 10 -1.44 0.00
 2 16 10 -0.13 0.00
 3 16 10 1.37 0.00
 4 16 10 -0.84 0.00
 5 16 10 0.78 0.00
 6 16 10 0.48 0.00
 -1 17 10 -1.82 0.00
 0 17 10 0.01 0.00
 1 17 10 -0.13 0.00
 2 17 10 0.72 0.00
 3 17 10 0.33 0.00
 -1 -14 11 -0.47 0.00
 0 -14 11 0.67 0.00
 1 -14 11 -0.43 0.00
 2 -14 11 -0.61 0.00
 3 -14 11 0.82 0.00
 4 -14 11 -0.32 0.00
 5 -14 11 -0.87 0.00
 -3 -13 11 0.18 0.00
 -1 -13 11 0.15 0.00
 0 -13 11 0.43 0.00
 1 -13 11 -0.92 0.00
 2 -13 11 0.83 0.00
 3 -13 11 1.16 0.00
 4 -13 11 -0.18 0.00
 5 -13 11 0.30 0.00
 6 -13 11 0.52 0.00
 7 -13 11 -0.10 0.00
 -5 -12 11 0.12 0.00
 -4 -12 11 0.12 0.00
 -3 -12 11 0.24 0.00
 -2 -12 11 -0.89 0.00
 -1 -12 11 -2.19 0.00
 0 -12 11 -0.93 0.00
 1 -12 11 0.75 0.00
 2 -12 11 1.85 0.00
 3 -12 11 -0.53 0.00
 4 -12 11 0.26 0.00
 5 -12 11 0.70 0.00
 6 -12 11 -0.47 0.00
 7 -12 11 -0.20 0.00
 8 -12 11 0.25 0.00
 9 -12 11 0.16 0.00
 -5 -11 11 -2.15 0.00
 -4 -11 11 -0.11 0.00
 -3 -11 11 1.50 0.00
 -2 -11 11 -1.11 0.00
 -1 -11 11 -0.01 0.00
 0 -11 11 1.58 0.00
 1 -11 11 1.55 0.00
 2 -11 11 -1.01 0.00
 3 -11 11 -1.77 0.00
 4 -11 11 1.60 0.00
 5 -11 11 -0.34 0.00
 6 -11 11 -1.72 0.00
 7 -11 11 0.37 0.00
 8 -11 11 -0.13 0.00
 9 -11 11 -0.71 0.00
 10 -11 11 0.48 0.00
 -7 -10 11 0.59 0.00
 -6 -10 11 -0.43 0.00
 -5 -10 11 -0.89 0.00
 -4 -10 11 1.68 0.00
 -3 -10 11 1.44 0.00
 -2 -10 11 -1.65 0.00
 -1 -10 11 1.66 0.00
 0 -10 11 0.44 0.00
 1 -10 11 -0.74 0.00
 2 -10 11 -2.75 0.00
 3 -10 11 1.67 0.00
 4 -10 11 3.76 0.00
 5 -10 11 -1.11 0.00
 6 -10 11 -0.36 0.00
 7 -10 11 0.66 0.00
 8 -10 11 -0.71 0.00
 9 -10 11 0.77 0.00
 10 -10 11 1.32 0.00
 11 -10 11 -0.52 0.00
 -8 -9 11 0.08 0.00
 -7 -9 11 -0.92 0.00
 -6 -9 11 -0.59 0.00
 -5 -9 11 0.45 0.00
 -4 -9 11 -0.35 0.00
 -3 -9 11 -0.53 0.00
 -2 -9 11 -1.37 0.00
 -1 -9 11 1.39 0.00
 0 -9 11 -0.89 0.00
 1 -9 11 -0.22 0.00
 2 -9 11 -1.88 0.00
 3 -9 11 2.69 0.00
 4 -9 11 -2.61 0.00
 5 -9 11 -5.58 0.00
 6 -9 11 0.80 0.00
 7 -9 11 -0.71 0.00
 8 -9 11 -0.76 0.00
 9 -9 11 0.84 0.00
 10 -9 11 -0.03 0.00
 11 -9 11 0.03 0.00
 12 -9 11 0.48 0.00
 -9 -8 11 1.17 0.00
 -8 -8 11 0.42 0.00
 -7 -8 11 -0.48 0.00
 -6 -8 11 -0.04 0.00
 -5 -8 11 0.35 0.00
 -4 -8 11 -1.53 0.00
 -3 -8 11 1.67 0.00
 -2 -8 11 0.52 0.00
 -1 -8 11 0.44 0.00
 0 -8 11 0.31 0.00
 1 -8 11 1.11 0.00
 2 -8 11 -0.82 0.00
 3 -8 11 1.12 0.00
 4 -8 11 -3.45 0.00
 5 -8 11 1.89 0.00
 6 -8 11 6.38 0.00
 7 -8 11 -0.51 0.00
 8 -8 11 1.32 0.00
 9 -8 11 1.15 0.00
 10 -8 11 -0.72 0.00
 11 -8 11 -0.06 0.00
 12 -8 11 -0.21 0.00
 13 -8 11 0.15 0.00
 -10 -7 11 -0.28 0.00
 -9 -7 11 0.27 0.00
 -8 -7 11 -0.36 0.00
 -7 -7 11 -1.97 0.00
 -6 -7 11 0.37 0.00
 -5 -7 11 0.47 0.00
 -4 -7 11 -1.69 0.00
 -3 -7 11 3.01 0.00
 -2 -7 11 -1.55 0.00
 -1 -7 11 -2.21 0.00
 0 -7 11 1.29 0.00
 1 -7 11 -0.10 0.00
 2 -7 11 -0.48 0.00
 3 -7 11 0.88 0.00
 4 -7 11 2.32 0.00
 5 -7 11 3.63 0.00
 6 -7 11 0.43 0.00
 7 -7 11 -3.89 0.00
 8 -7 11 0.25 0.00
 9 -7 11 -2.30 0.00
 10 -7 11 -2.57 0.00
 11 -7 11 -0.20 0.00
 12 -7 11 -0.26 0.00
 13 -7 11 0.06 0.00
 -10 -6 11 -1.23 0.00
 -9 -6 11 -0.24 0.00
 -8 -6 11 0.20 0.00
 -7 -6 11 0.14 0.00
 -6 -6 11 4.77 0.00
 -5 -6 11 1.78 0.00
 -4 -6 11 2.20 0.00
 -3 -6 11 5.50 0.00
 -2 -6 11 -0.94 0.00
 -1 -6 11 2.42 0.00
 0 -6 11 7.54 0.00
 1 -6 11 1.32 0.00
 2 -6 11 1.78 0.00
 3 -6 11 1.63 0.00
 4 -6 11 2.94 0.00
 5 -6 11 -3.10 0.00
 6 -6 11 -1.46 0.00
 7 -6 11 1.34 0.00
 8 -6 11 2.95 0.00
 9 -6 11 -0.63 0.00
 10 -6 11 0.46 0.00
 11 -6 11 0.48 0.00
 12 -6 11 -0.88 0.00
 13 -6 11 -0.22 0.00
 14 -6 11 -0.02 0.00
 -11 -5 11 1.15 0.00
 -10 -5 11 -0.26 0.00
 -9 -5 11 1.40 0.00
 -8 -5 11 0.55 0.00
 -7 -5 11 -0.02 0.00
 -6 -5 11 0.91 0.00
 -5 -5 11 -3.58 0.00
 -4 -5 11 0.94 0.00
 -3 -5 11 1.14 0.00
 -2 -5 11 -2.29 0.00
 -1 -5 11 1.33 0.00
 0 -5 11 1.03 0.00
 1 -5 11 -6.19 0.00
 2 -5 11 -0.49 0.00
 3 -5 11 0.31 0.00
 4 -5 11 -0.39 0.00
 5 -5 11 -5.61 0.00
 6 -5 11 1.99 0.00
 7 -5 11 1.43 0.00
 8 -5 11 -2.79 0.00
 9 -5 11 -2.68 0.00
 10 -5 11 -0.04 0.00
 11 -5 11 0.07 0.00
 12 -5 11 -0.35 0.00
 13 -5 11 -0.43 0.00
 14 -5 11 -0.89 0.00
 -11 -4 11 0.49 0.00
 -10 -4 11 -1.47 0.00
 -9 -4 11 -1.23 0.00
 -8 -4 11 -2.02 0.00
 -7 -4 11 -1.27 0.00
 -6 -4 11 -2.71 0.00
 -5 -4 11 -4.56 0.00
 -4 -4 11 -0.68 0.00
 -3 -4 11 -3.61 0.00
 -2 -4 11 -4.51 0.00
 -1 -4 11 -1.78 0.00
 0 -4 11 -1.23 0.00
 1 -4 11 -0.70 0.00
 2 -4 11 4.92 0.00
 3 -4 11 2.01 0.00
 4 -4 11 -2.18 0.00
 5 -4 11 -1.81 0.00
 6 -4 11 2.48 0.00
 7 -4 11 -3.89 0.00
 8 -4 11 -4.43 0.00
 9 -4 11 3.32 0.00
 10 -4 11 4.23 0.00
 11 -4 11 3.53 0.00
 12 -4 11 1.64 0.00
 13 -4 11 0.69 0.00
 14 -4 11 0.54 0.00
 -12 -3 11 -1.33 0.00
 -11 -3 11 -2.11 0.00
 -10 -3 11 -1.73 0.00
 -9 -3 11 -0.29 0.00
 -8 -3 11 0.81 0.00
 -7 -3 11 1.70 0.00
 -6 -3 11 -0.35 0.00
 -5 -3 11 1.13 0.00
 -4 -3 11 0.87 0.00
 -3 -3 11 -1.38 0.00
 -2 -3 11 -0.13 0.00
 -1 -3 11 2.20 0.00
 0 -3 11 2.56 0.00
 1 -3 11 3.95 0.00
 2 -3 11 1.95 0.00
 3 -3 11 0.47 0.00
 4 -3 11 -1.50 0.00
 5 -3 11 4.04 0.00
 6 -3 11 0.40 0.00
 7 -3 11 -0.98 0.00
 8 -3 11 3.69 0.00
 9 -3 11 5.80 0.00
 10 -3 11 -0.53 0.00
 11 -3 11 -0.38 0.00
 12 -3 11 0.07 0.00
 13 -3 11 0.78 0.00
 14 -3 11 0.67 0.00
 -12 -2 11 -0.87 0.00
 -11 -2 11 0.93 0.00
 -10 -2 11 1.80 0.00
 -9 -2 11 1.38 0.00
 -8 -2 11 -0.39 0.00
 -7 -2 11 -0.78 0.00
 -6 -2 11 -2.35 0.00
 -5 -2 11 1.18 0.00
 -4 -2 11 0.63 0.00
 -3 -2 11 3.91 0.00
 -2 -2 11 1.67 0.00
 -1 -2 11 0.12 0.00
 0 -2 11 -2.49 0.00
 1 -2 11 -3.96 0.00
 2 -2 11 -7.10 0.00
 3 -2 11 -1.58 0.00
 4 -2 11 -1.19 0.00
 5 -2 11 4.45 0.00
 6 -2 11 -2.24 0.00
 7 -2 11 3.03 0.00
 8 -2 11 1.23 0.00
 9 -2 11 -3.49 0.00
 10 -2 11 -4.45 0.00
 11 -2 11 -0.06 0.00
 12 -2 11 0.28 0.00
 13 -2 11 0.00 0.00
 14 -2 11 0.59 0.00
 15 -2 11 0.97 0.00
 -12 -1 11 -0.70 0.00
 -11 -1 11 0.94 0.00
 -10 -1 11 -0.57 0.00
 -9 -1 11 -1.07 0.00
 -8 -1 11 -1.09 0.00
 -7 -1 11 0.71 0.00
 -6 -1 11 0.56 0.00
 -5 -1 11 3.69 0.00
 -4 -1 11 3.53 0.00
 -3 -1 11 3.81 0.00
 -2 -1 11 -4.88 0.00
 -1 -1 11 -2.84 0.00
 0 -1 11 -5.67 0.00
 1 -1 11 -8.48 0.00
 2 -1 11 -9.03 0.00
 3 -1 11 -5.42 0.00
 4 -1 11 -7.90 0.00
 5 -1 11 -6.36 0.00
 6 -1 11 -7.60 0.00
 7 -1 11 0.73 0.00
 8 -1 11 -3.99 0.00
 9 -1 11 -3.66 0.00
 10 -1 11 3.12 0.00
 11 -1 11 3.09 0.00
 12 -1 11 0.35 0.00
 13 -1 11 -0.25 0.00
 14 -1 11 -0.47 0.00
 15 -1 11 -0.42 0.00
 -12 0 11 -1.20 0.00
 -11 0 11 -0.41 0.00
 -10 0 11 -1.42 0.00
 -9 0 11 1.13 0.00
 -8 0 11 2.45 0.00
 -7 0 11 2.28 0.00
 -6 0 11 -1.75 0.00
 -5 0 11 -4.21 0.00
 -4 0 11 -2.56 0.00
 -3 0 11 -5.22 0.00
 -2 0 11 -6.64 0.00
 -1 0 11 2.87 0.00
 0 0 11 -4.21 0.00
 1 0 11 -7.13 0.00
 2 0 11 -4.99 0.00
 3 0 11 -8.32 0.00
 4 0 11 -9.70 0.00
 5 0 11 -7.84 0.00
 6 0 11 0.60 0.00
 7 0 11 3.35 0.00
 8 0 11 -1.22 0.00
 9 0 11 1.10 0.00
 10 0 11 3.58 0.00
 11 0 11 -3.18 0.00
 12 0 11 -2.92 0.00
 13 0 11 -1.09 0.00
 14 0 11 -1.53 0.00
 15 0 11 -0.30 0.00
 -12 1 11 0.87 0.00
 -11 1 11 0.67 0.00
 -10 1 11 -0.26 0.00
 -9 1 11 0.17 0.00
 -8 1 11 -0.16 0.00
 -7 1 11 -1.68 0.00
 -6 1 11 -4.68 0.00
 -5 1 11 -2.13 0.00
 -4 1 11 5.86 0.00
 -3 1 11 -0.07 0.00
 -2 1 11 6.42 0.00
 -1 1 11 10.56 0.00
 0 1 11 -0.88 0.00
 1 1 11 2.71 0.00
 2 1 11 7.33 0.00
 3 1 11 0.44 0.00
 4 1 11 7.29 0.00
 5 1 11 7.92 0.00
 6 1 11 11.34 0.00
 7 1 11 1.71 0.00
 8 1 11 1.82 0.00
 9 1 11 2.61 0.00
 10 1 11 0.92 0.00
 11 1 11 -2.82 0.00
 13 1 11 2.43 0.00
 14 1 11 0.02 0.00
 15 1 11 0.08 0.00
 -12 2 11 1.02 0.00
 -11 2 11 -0.27 0.00
 -10 2 11 -0.84 0.00
 -9 2 11 -2.90 0.00
 -8 2 11 -0.03 0.00
 -7 2 11 1.63 0.00
 -6 2 11 2.99 0.00
 -5 2 11 6.33 0.00
 -4 2 11 4.66 0.00
 -3 2 11 -8.58 0.00
 -2 2 11 -0.39 0.00
 -1 2 11 -5.04 0.00
 0 2 11 -10.48 0.00
 1 2 11 0.36 0.00
 2 2 11 2.08 0.00
 3 2 11 -6.30 0.00
 4 2 11 2.15 0.00
 5 2 11 -3.67 0.00
 6 2 11 -3.93 0.00
 7 2 11 -7.79 0.00
 8 2 11 -0.81 0.00
 9 2 11 -2.77 0.00
 10 2 11 -1.75 0.00
 11 2 11 -0.63 0.00
 12 2 11 1.07 0.00
 13 2 11 -0.91 0.00
 14 2 11 -2.84 0.00
 15 2 11 -0.81 0.00
 -12 3 11 -1.83 0.00
 -11 3 11 -0.70 0.00
 -10 3 11 1.59 0.00
 -9 3 11 -0.16 0.00
 -8 3 11 4.32 0.00
 -7 3 11 2.39 0.00
 -6 3 11 1.26 0.00
 -5 3 11 0.66 0.00
 -4 3 11 -3.73 0.00
 -3 3 11 -6.95 0.00
 -2 3 11 3.99 0.00
 -1 3 11 -2.73 0.00
 0 3 11 -2.30 0.00
 1 3 11 7.17 0.00
 2 3 11 1.59 0.00
 3 3 11 -5.87 0.00
 4 3 11 3.26 0.00
 5 3 11 -1.73 0.00
 6 3 11 -1.34 0.00
 7 3 11 0.75 0.00
 8 3 11 1.61 0.00
 9 3 11 -2.13 0.00
 10 3 11 0.18 0.00
 11 3 11 -0.09 0.00
 12 3 11 -1.22 0.00
 13 3 11 -1.39 0.00
 14 3 11 -1.50 0.00
 15 3 11 0.09 0.00
 -12 4 11 -2.44 0.00
 -11 4 11 0.73 0.00
 -10 4 11 0.45 0.00
 -9 4 11 -3.14 0.00
 -8 4 11 -1.40 0.00
 -7 4 11 -5.28 0.00
 -6 4 11 -5.20 0.00
 -5 4 11 -3.43 0.00
 -4 4 11 -3.09 0.00
 -3 4 11 -0.77 0.00
 -2 4 11 1.80 0.00
 -1 4 11 -5.29 0.00
 0 4 11 -5.49 0.00
 1 4 11 -0.22 0.00
 2 4 11 -8.84 0.00
 3 4 11 -5.73 0.00
 4 4 11 5.05 0.00
 5 4 11 -1.41 0.00
 6 4 11 -1.64 0.00
 7 4 11 3.56 0.00
 8 4 11 -1.08 0.00
 9 4 11 -0.72 0.00
 10 4 11 0.35 0.00
 11 4 11 -0.09 0.00
 12 4 11 1.31 0.00
 13 4 11 2.59 0.00
 14 4 11 0.10 0.00
 15 4 11 0.17 0.00
 -12 5 11 0.27 0.00
 -11 5 11 1.78 0.00
 -10 5 11 0.83 0.00
 -9 5 11 -0.89 0.00
 -8 5 11 1.04 0.00
 -7 5 11 -0.37 0.00
 -6 5 11 -0.02 0.00
 -5 5 11 3.18 0.00
 -4 5 11 1.62 0.00
 -3 5 11 0.15 0.00
 -2 5 11 -1.56 0.00
 -1 5 11 -0.56 0.00
 0 5 11 -0.91 0.00
 1 5 11 2.87 0.00
 2 5 11 -4.20 0.00
 3 5 11 3.24 0.00
 4 5 11 4.27 0.00
 5 5 11 -2.92 0.00
 6 5 11 -0.67 0.00
 7 5 11 2.79 0.00
 8 5 11 -3.08 0.00
 9 5 11 2.18 0.00
 10 5 11 1.20 0.00
 11 5 11 1.52 0.00
 12 5 11 2.88 0.00
 13 5 11 -0.02 0.00
 14 5 11 -2.23 0.00
 15 5 11 0.51 0.00
 -12 6 11 -0.10 0.00
 -11 6 11 1.02 0.00
 -10 6 11 1.13 0.00
 -9 6 11 0.80 0.00
 -8 6 11 3.38 0.00
 -7 6 11 1.80 0.00
 -6 6 11 0.81 0.00
 -5 6 11 4.42 0.00
 -4 6 11 -0.27 0.00
 -3 6 11 0.65 0.00
 -2 6 11 4.11 0.00
 -1 6 11 8.01 0.00
 0 6 11 1.83 0.00
 1 6 11 3.97 0.00
 2 6 11 0.57 0.00
 3 6 11 4.94 0.00
 4 6 11 0.50 0.00
 5 6 11 -1.54 0.00
 6 6 11 1.34 0.00
 7 6 11 2.57 0.00
 8 6 11 0.02 0.00
 9 6 11 3.62 0.00
 10 6 11 -0.61 0.00
 11 6 11 0.17 0.00
 13 6 11 -2.77 0.00
 14 6 11 -1.16 0.00
 -12 7 11 0.67 0.00
 -11 7 11 0.44 0.00
 -10 7 11 -0.50 0.00
 -9 7 11 -0.50 0.00
 -8 7 11 0.44 0.00
 -7 7 11 -2.09 0.00
 -6 7 11 -1.13 0.00
 -5 7 11 1.97 0.00
 -4 7 11 -4.08 0.00
 -3 7 11 -0.71 0.00
 -2 7 11 2.25 0.00
 -1 7 11 -0.95 0.00
 0 7 11 -7.15 0.00
 1 7 11 0.03 0.00
 2 7 11 0.55 0.00
 3 7 11 -0.53 0.00
 4 7 11 -2.45 0.00
 5 7 11 0.11 0.00
 6 7 11 1.31 0.00
 7 7 11 0.73 0.00
 8 7 11 0.68 0.00
 9 7 11 0.19 0.00
 10 7 11 -2.10 0.00
 11 7 11 -0.21 0.00
 12 7 11 0.60 0.00
 13 7 11 -1.50 0.00
 14 7 11 0.02 0.00
 -11 8 11 0.07 0.00
 -10 8 11 -0.21 0.00
 -9 8 11 -0.11 0.00
 -8 8 11 -0.58 0.00
 -7 8 11 -1.06 0.00
 -6 8 11 1.51 0.00
 -5 8 11 2.17 0.00
 -4 8 11 -2.84 0.00
 -3 8 11 0.29 0.00
 -2 8 11 1.17 0.00
 -1 8 11 -3.81 0.00
 0 8 11 -0.19 0.00
 1 8 11 6.48 0.00
 2 8 11 2.23 0.00
 3 8 11 -2.01 0.00
 4 8 11 2.08 0.00
 5 8 11 2.80 0.00
 6 8 11 -1.01 0.00
 7 8 11 -1.47 0.00
 8 8 11 0.32 0.00
 9 8 11 -1.61 0.00
 10 8 11 0.47 0.00
 11 8 11 0.65 0.00
 12 8 11 0.79 0.00
 13 8 11 -0.03 0.00
 14 8 11 0.41 0.00
 -11 9 11 0.34 0.00
 -10 9 11 0.89 0.00
 -9 9 11 0.29 0.00
 -8 9 11 -1.11 0.00
 -7 9 11 -0.40 0.00
 -6 9 11 0.80 0.00
 -5 9 11 -0.24 0.00
 -4 9 11 -2.12 0.00
 -3 9 11 -0.42 0.00
 -2 9 11 0.01 0.00
 -1 9 11 -2.70 0.00
 0 9 11 3.59 0.00
 1 9 11 1.36 0.00
 2 9 11 -3.15 0.00
 3 9 11 -1.73 0.00
 4 9 11 4.22 0.00
 5 9 11 -0.23 0.00
 6 9 11 -2.76 0.00
 7 9 11 0.84 0.00
 8 9 11 1.09 0.00
 9 9 11 -0.56 0.00
 10 9 11 1.73 0.00
 12 9 11 -0.29 0.00
 13 9 11 0.38 0.00
 -10 10 11 0.67 0.00
 -9 10 11 -0.50 0.00
 -8 10 11 -0.53 0.00
 -7 10 11 0.46 0.00
 -6 10 11 -0.88 0.00
 -5 10 11 -1.84 0.00
 -4 10 11 -0.27 0.00
 -3 10 11 0.07 0.00
 -2 10 11 0.41 0.00
 -1 10 11 -1.44 0.00
 0 10 11 0.85 0.00
 1 10 11 -2.70 0.00
 2 10 11 0.04 0.00
 3 10 11 4.41 0.00
 4 10 11 3.88 0.00
 5 10 11 -1.60 0.00
 6 10 11 0.95 0.00
 7 10 11 3.66 0.00
 8 10 11 0.14 0.00
 9 10 11 -0.29 0.00
 10 10 11 0.32 0.00
 11 10 11 -1.26 0.00
 12 10 11 -0.21 0.00
 13 10 11 0.47 0.00
 -10 11 11 -0.62 0.00
 -9 11 11 0.18 0.00
 -8 11 11 0.20 0.00
 -7 11 11 -0.72 0.00
 -6 11 11 -1.59 0.00
 -5 11 11 -1.15 0.00
 -4 11 11 0.09 0.00
 -3 11 11 -0.94 0.00
 -2 11 11 -0.16 0.00
 -1 11 11 -0.56 0.00
 0 11 11 -0.14 0.00
 1 11 11 0.17 0.00
 2 11 11 2.57 0.00
 3 11 11 1.91 0.00
 4 11 11 -2.98 0.00
 5 11 11 -1.93 0.00
 6 11 11 1.60 0.00
 7 11 11 -1.04 0.00
 8 11 11 -3.48 0.00
 9 11 11 -1.09 0.00
 10 11 11 -0.15 0.00
 11 11 11 0.27 0.00
 12 11 11 -0.56 0.00
 -9 12 11 0.31 0.00
 -8 12 11 -0.92 0.00
 -7 12 11 -0.49 0.00
 -6 12 11 0.94 0.00
 -5 12 11 0.06 0.00
 -4 12 11 0.00 0.00
 -3 12 11 1.09 0.00
 -2 12 11 1.72 0.00
 -1 12 11 0.96 0.00
 0 12 11 0.24 0.00
 1 12 11 1.62 0.00
 2 12 11 0.11 0.00
 3 12 11 -0.21 0.00
 4 12 11 -1.40 0.00
 5 12 11 3.59 0.00
 6 12 11 1.52 0.00
 7 12 11 -1.77 0.00
 8 12 11 1.35 0.00
 9 12 11 1.87 0.00
 10 12 11 1.66 0.00
 11 12 11 1.93 0.00
 -8 13 11 -0.95 0.00
 -7 13 11 -0.63 0.00
 -6 13 11 0.59 0.00
 -5 13 11 -1.03 0.00
 -4 13 11 -0.99 0.00
 -3 13 11 1.22 0.00
 -2 13 11 -0.33 0.00
 -1 13 11 -0.95 0.00
 0 13 11 -0.25 0.00
 1 13 11 1.00 0.00
 2 13 11 -0.51 0.00
 3 13 11 1.04 0.00
 4 13 11 0.42 0.00
 5 13 11 1.99 0.00
 6 13 11 -3.11 0.00
 7 13 11 -1.27 0.00
 8 13 11 2.12 0.00
 9 13 11 -1.72 0.00
 10 13 11 -0.59 0.00
 -7 14 11 0.09 0.00
 -6 14 11 1.11 0.00
 -5 14 11 -0.32 0.00
 -4 14 11 -0.04 0.00
 -3 14 11 1.47 0.00
 -2 14 11 -1.48 0.00
 -1 14 11 -0.82 0.00
 0 14 11 0.24 0.00
 1 14 11 0.53 0.00
 2 14 11 0.26 0.00
 3 14 11 -0.17 0.00
 4 14 11 -0.32 0.00
 5 14 11 -0.08 0.00
 6 14 11 -2.18 0.00
 7 14 11 1.38 0.00
 8 14 11 0.41 0.00
 9 14 11 -2.06 0.00
 -6 15 11 -0.30 0.00
 -4 15 11 0.12 0.00
 -3 15 11 0.80 0.00
 -2 15 11 0.11 0.00
 -1 15 11 1.52 0.00
 0 15 11 -0.04 0.00
 1 15 11 -0.04 0.00
 2 15 11 0.11 0.00
 3 15 11 -1.43 0.00
 4 15 11 0.57 0.00
 5 15 11 -0.29 0.00
 6 15 11 -0.63 0.00
 7 15 11 0.79 0.00
 8 15 11 -0.36 0.00
 -4 16 11 -0.70 0.00
 -3 16 11 -0.02 0.00
 -2 16 11 1.47 0.00
 -1 16 11 1.70 0.00
 0 16 11 -0.54 0.00
 1 16 11 0.93 0.00
 2 16 11 0.52 0.00
 3 16 11 -0.56 0.00
 4 16 11 1.05 0.00
 5 16 11 -0.76 0.00
 6 16 11 0.03 0.00
 0 17 11 -1.19 0.00
 1 17 11 0.63 0.00
 2 17 11 -0.25 0.00
 -2 -13 12 0.61 0.00
 -1 -13 12 1.13 0.00
 0 -13 12 -1.53 0.00
 1 -13 12 -1.39 0.00
 2 -13 12 0.58 0.00
 3 -13 12 -0.44 0.00
 4 -13 12 -0.64 0.00
 5 -13 12 0.14 0.00
 6 -13 12 0.34 0.00
 -4 -12 12 -0.88 0.00
 -3 -12 12 -0.52 0.00
 -2 -12 12 0.97 0.00
 -1 -12 12 -0.07 0.00
 0 -12 12 -0.99 0.00
 1 -12 12 2.47 0.00
 2 -12 12 1.88 0.00
 3 -12 12 -0.95 0.00
 4 -12 12 -0.63 0.00
 5 -12 12 0.64 0.00
 6 -12 12 -0.21 0.00
 7 -12 12 -0.83 0.00
 8 -12 12 0.63 0.00
 -6 -11 12 0.42 0.00
 -5 -11 12 0.86 0.00
 -4 -11 12 -0.91 0.00
 -3 -11 12 0.49 0.00
 -2 -11 12 1.49 0.00
 -1 -11 12 -0.24 0.00
 0 -11 12 1.37 0.00
 1 -11 12 1.17 0.00
 2 -11 12 -2.23 0.00
 3 -11 12 -2.17 0.00
 4 -11 12 -0.54 0.00
 5 -11 12 0.94 0.00
 6 -11 12 0.23 0.00
 7 -11 12 0.26 0.00
 8 -11 12 0.43 0.00
 9 -11 12 -0.96 0.00
 10 -11 12 -0.05 0.00
 -7 -10 12 1.10 0.00
 -6 -10 12 -0.42 0.00
 -5 -10 12 0.70 0.00
 -4 -10 12 -0.49 0.00
 -3 -10 12 0.37 0.00
 -2 -10 12 -0.58 0.00
 -1 -10 12 -1.81 0.00
 0 -10 12 0.01 0.00
 1 -10 12 -2.40 0.00
 2 -10 12 -0.77 0.00
 3 -10 12 1.43 0.00
 4 -10 12 1.26 0.00
 5 -10 12 0.18 0.00
 6 -10 12 -0.71 0.00
 7 -10 12 -0.30 0.00
 8 -10 12 -0.61 0.00
 9 -10 12 -0.39 0.00
 10 -10 12 -0.35 0.00
 11 -10 12 -0.27 0.00
 -8 -9 12 1.00 0.00
 -7 -9 12 0.60 0.00
 -6 -9 12 -0.13 0.00
 -5 -9 12 0.40 0.00
 -4 -9 12 -0.46 0.00
 -3 -9 12 -0.76 0.00
 -2 -9 12 0.31 0.00
 -1 -9 12 1.14 0.00
 0 -9 12 1.02 0.00
 1 -9 12 -0.61 0.00
 2 -9 12 4.76 0.00
 3 -9 12 1.57 0.00
 4 -9 12 -0.71 0.00
 5 -9 12 -0.78 0.00
 6 -9 12 0.46 0.00
 7 -9 12 1.93 0.00
 8 -9 12 0.73 0.00
 9 -9 12 1.02 0.00
 10 -9 12 -0.13 0.00
 11 -9 12 -0.24 0.00
 12 -9 12 -0.21 0.00
 -9 -8 12 -0.53 0.00
 -8 -8 12 0.37 0.00
 -7 -8 12 0.09 0.00
 -6 -8 12 -1.39 0.00
 -5 -8 12 -0.95 0.00
 -4 -8 12 0.03 0.00
 -3 -8 12 -0.77 0.00
 -2 -8 12 2.99 0.00
 -1 -8 12 0.68 0.00
 0 -8 12 -2.77 0.00
 1 -8 12 -1.43 0.00
 2 -8 12 1.36 0.00
 3 -8 12 -6.50 0.00
 4 -8 12 -1.08 0.00
 5 -8 12 2.06 0.00
 6 -8 12 0.18 0.00
 7 -8 12 0.74 0.00
 8 -8 12 -1.32 0.00
 9 -8 12 0.43 0.00
 10 -8 12 -0.74 0.00
 11 -8 12 -0.84 0.00
 12 -8 12 0.24 0.00
 -9 -7 12 -0.33 0.00
 -8 -7 12 0.15 0.00
 -7 -7 12 -0.16 0.00
 -6 -7 12 -1.23 0.00
 -5 -7 12 1.18 0.00
 -4 -7 12 1.22 0.00
 -3 -7 12 -0.73 0.00
 -2 -7 12 2.22 0.00
 -1 -7 12 -3.69 0.00
 0 -7 12 -3.15 0.00
 1 -7 12 3.40 0.00
 2 -7 12 0.49 0.00
 3 -7 12 -2.38 0.00
 4 -7 12 6.32 0.00
 5 -7 12 0.80 0.00
 6 -7 12 -4.53 0.00
 7 -7 12 -0.99 0.00
 8 -7 12 -1.91 0.00
 9 -7 12 1.03 0.00
 10 -7 12 0.07 0.00
 11 -7 12 1.38 0.00
 12 -7 12 1.46 0.00
 13 -7 12 -0.33 0.00
 -10 -6 12 1.12 0.00
 -9 -6 12 -1.68 0.00
 -8 -6 12 -0.72 0.00
 -7 -6 12 0.59 0.00
 -6 -6 12 -1.11 0.00
 -5 -6 12 -1.37 0.00
 -4 -6 12 -4.14 0.00
 -3 -6 12 -4.62 0.00
 -2 -6 12 -0.84 0.00
 -1 -6 12 -3.69 0.00
 0 -6 12 0.44 0.00
 1 -6 12 2.21 0.00
 2 -6 12 -6.32 0.00
 3 -6 12 -0.78 0.00
 4 -6 12 0.16 0.00
 5 -6 12 -6.25 0.00
 6 -6 12 -3.81 0.00
 7 -6 12 2.28 0.00
 8 -6 12 0.36 0.00
 9 -6 12 1.43 0.00
 10 -6 12 -0.12 0.00
 11 -6 12 0.81 0.00
 12 -6 12 -0.25 0.00
 13 -6 12 -0.11 0.00
 14 -6 12 0.91 0.00
 -10 -5 12 1.78 0.00
 -9 -5 12 -1.47 0.00
 -8 -5 12 -0.02 0.00
 -7 -5 12 1.63 0.00
 -6 -5 12 -1.21 0.00
 -5 -5 12 0.07 0.00
 -4 -5 12 -0.67 0.00
 -3 -5 12 1.63 0.00
 -2 -5 12 3.42 0.00
 -1 -5 12 0.46 0.00
 0 -5 12 0.65 0.00
 1 -5 12 -1.93 0.00
 2 -5 12 -3.89 0.00
 3 -5 12 5.06 0.00
 4 -5 12 -1.91 0.00
 5 -5 12 1.46 0.00
 6 -5 12 6.34 0.00
 7 -5 12 5.92 0.00
 8 -5 12 -0.47 0.00
 9 -5 12 -1.21 0.00
 10 -5 12 -1.09 0.00
 11 -5 12 0.38 0.00
 12 -5 12 0.35 0.00
 13 -5 12 0.76 0.00
 14 -5 12 0.65 0.00
 -11 -4 12 -0.24 0.00
 -10 -4 12 -0.11 0.00
 -9 -4 12 -2.42 0.00
 -8 -4 12 -0.35 0.00
 -7 -4 12 1.24 0.00
 -6 -4 12 1.08 0.00
 -5 -4 12 5.10 0.00
 -4 -4 12 4.20 0.00
 -3 -4 12 4.21 0.00
 -2 -4 12 1.86 0.00
 -1 -4 12 0.42 0.00
 0 -4 12 -1.00 0.00
 1 -4 12 -0.77 0.00
 2 -4 12 2.96 0.00
 3 -4 12 2.71 0.00
 4 -4 12 -3.93 0.00
 5 -4 12 4.73 0.00
 6 -4 12 1.59 0.00
 7 -4 12 -3.60 0.00
 8 -4 12 -4.05 0.00
 9 -4 12 -0.29 0.00
 10 -4 12 0.17 0.00
 11 -4 12 -1.97 0.00
 12 -4 12 -2.59 0.00
 13 -4 12 -1.90 0.00
 14 -4 12 -0.55 0.00
 -11 -3 12 -0.46 0.00
 -10 -3 12 -0.11 0.00
 -9 -3 12 0.65 0.00
 -8 -3 12 1.98 0.00
 -7 -3 12 1.60 0.00
 -6 -3 12 1.65 0.00
 -5 -3 12 0.37 0.00
 -4 -3 12 -2.73 0.00
 -3 -3 12 -3.63 0.00
 -2 -3 12 -1.72 0.00
 -1 -3 12 -0.17 0.00
 0 -3 12 -1.73 0.00
 1 -3 12 1.03 0.00
 2 -3 12 1.19 0.00
 3 -3 12 -6.76 0.00
 4 -3 12 -3.80 0.00
 5 -3 12 0.63 0.00
 6 -3 12 -4.60 0.00
 7 -3 12 -3.63 0.00
 8 -3 12 3.18 0.00
 9 -3 12 2.53 0.00
 10 -3 12 -0.72 0.00
 11 -3 12 -3.07 0.00
 12 -3 12 -1.21 0.00
 13 -3 12 -0.85 0.00
 14 -3 12 -0.45 0.00
 15 -3 12 -0.47 0.00
 -11 -2 12 -0.50 0.00
 -10 -2 12 0.91 0.00
 -9 -2 12 1.81 0.00
 -8 -2 12 0.40 0.00
 -7 -2 12 0.06 0.00
 -6 -2 12 0.49 0.00
 -5 -2 12 -3.70 0.00
 -4 -2 12 -2.90 0.00
 -3 -2 12 -2.50 0.00
 -2 -2 12 1.95 0.00
 -1 -2 12 0.66 0.00
 0 -2 12 2.72 0.00
 1 -2 12 5.13 0.00
 2 -2 12 1.23 0.00
 3 -2 12 -2.30 0.00
 4 -2 12 6.58 0.00
 5 -2 12 0.94 0.00
 6 -2 12 -0.18 0.00
 7 -2 12 1.26 0.00
 8 -2 12 4.25 0.00
 9 -2 12 -2.19 0.00
 10 -2 12 -2.17 0.00
 11 -2 12 -0.13 0.00
 12 -2 12 1.75 0.00
 13 -2 12 0.38 0.00
 14 -2 12 0.21 0.00
 -11 -1 12 -0.67 0.00
 -10 -1 12 0.39 0.00
 -9 -1 12 -1.63 0.00
 -8 -1 12 -2.64 0.00
 -7 -1 12 -0.78 0.00
 -6 -1 12 0.97 0.00
 -5 -1 12 -2.35 0.00
 -4 -1 12 0.21 0.00
 -3 -1 12 -0.59 0.00
 -2 -1 12 1.63 0.00
 -1 -1 12 -1.40 0.00
 0 -1 12 5.80 0.00
 1 -1 12 4.35 0.00
 2 -1 12 4.45 0.00
 3 -1 12 10.22 0.00
 4 -1 12 12.61 0.00
 5 -1 12 1.13 0.00
 6 -1 12 4.16 0.00
 7 -1 12 1.43 0.00
 8 -1 12 0.95 0.00
 9 -1 12 -2.68 0.00
 10 -1 12 1.24 0.00
 11 -1 12 2.60 0.00
 12 -1 12 0.83 0.00
 13 -1 12 -0.55 0.00
 14 -1 12 0.07 0.00
 15 -1 12 -0.75 0.00
 -12 0 12 0.26 0.00
 -11 0 12 1.01 0.00
 -10 0 12 2.39 0.00
 -9 0 12 -0.41 0.00
 -8 0 12 0.64 0.00
 -7 0 12 2.54 0.00
 -6 0 12 2.74 0.00
 -5 0 12 -0.83 0.00
 -4 0 12 1.99 0.00
 -3 0 12 2.52 0.00
 -2 0 12 0.56 0.00
 -1 0 12 0.12 0.00
 0 0 12 8.35 0.00
 1 0 12 2.01 0.00
 2 0 12 7.30 0.00
 3 0 12 11.86 0.00
 4 0 12 3.22 0.00
 5 0 12 0.36 0.00
 6 0 12 5.11 0.00
 7 0 12 -0.93 0.00
 8 0 12 -1.60 0.00
 9 0 12 0.82 0.00
 10 0 12 1.59 0.00
 11 0 12 0.24 0.00
 12 0 12 -2.15 0.00
 13 0 12 -0.46 0.00
 14 0 12 2.45 0.00
 15 0 12 0.94 0.00
 -12 1 12 0.15 0.00
 -11 1 12 1.27 0.00
 -10 1 12 2.15 0.00
 -9 1 12 -0.89 0.00
 -8 1 12 -0.47 0.00
 -7 1 12 -0.51 0.00
 -6 1 12 -1.47 0.00
 -5 1 12 -1.09 0.00
 -4 1 12 2.33 0.00
 -3 1 12 1.70 0.00
 -2 1 12 -5.37 0.00
 -1 1 12 -1.41 0.00
 0 1 12 -0.09 0.00
 1 1 12 -9.82 0.00
 2 1 12 -2.68 0.00
 3 1 12 -2.50 0.00
 4 1 12 -11.87 0.00
 5 1 12 -2.91 0.00
 6 1 12 -4.02 0.00
 7 1 12 -6.79 0.00
 8 1 12 -2.78 0.00
 9 1 12 0.91 0.00
 10 1 12 -3.58 0.00
 11 1 12 -0.48 0.00
 12 1 12 -0.16 0.00
 13 1 12 1.95 0.00
 14 1 12 2.47 0.00
 15 1 12 -0.77 0.00
 -12 2 12 -0.20 0.00
 -11 2 12 -0.72 0.00
 -10 2 12 -1.00 0.00
 -9 2 12 -1.82 0.00
 -8 2 12 -0.75 0.00
 -7 2 12 0.15 0.00
 -6 2 12 -0.80 0.00
 -5 2 12 -0.29 0.00
 -4 2 12 -0.61 0.00
 -3 2 12 0.30 0.00
 -2 2 12 -3.12 0.00
 -1 2 12 6.43 0.00
 0 2 12 1.84 0.00
 1 2 12 -3.05 0.00
 2 2 12 6.09 0.00
 3 2 12 4.95 0.00
 4 2 12 -2.15 0.00
 5 2 12 8.35 0.00
 6 2 12 1.25 0.00
 7 2 12 3.65 0.00
 8 2 12 5.34 0.00
 9 2 12 3.27 0.00
 10 2 12 -1.24 0.00
 11 2 12 4.33 0.00
 12 2 12 1.10 0.00
 13 2 12 0.19 0.00
 14 2 12 0.30 0.00
 15 2 12 -0.68 0.00
 -12 3 12 -0.08 0.00
 -11 3 12 0.17 0.00
 -10 3 12 0.51 0.00
 -9 3 12 1.36 0.00
 -8 3 12 0.21 0.00
 -7 3 12 0.74 0.00
 -6 3 12 -1.67 0.00
 -5 3 12 -3.00 0.00
 -4 3 12 -2.39 0.00
 -3 3 12 2.41 0.00
 -2 3 12 0.55 0.00
 -1 3 12 7.64 0.00
 0 3 12 0.87 0.00
 1 3 12 -0.09 0.00
 2 3 12 4.16 0.00
 3 3 12 -0.19 0.00
 4 3 12 -4.57 0.00
 5 3 12 3.29 0.00
 6 3 12 -4.04 0.00
 7 3 12 0.09 0.00
 8 3 12 0.06 0.00
 9 3 12 -1.22 0.00
 10 3 12 -1.39 0.00
 11 3 12 1.19 0.00
 12 3 12 -2.85 0.00
 13 3 12 -0.44 0.00
 15 3 12 1.10 0.00
 -12 4 12 0.89 0.00
 -11 4 12 1.17 0.00
 -10 4 12 0.38 0.00
 -9 4 12 1.32 0.00
 -8 4 12 -0.73 0.00
 -7 4 12 3.06 0.00
 -6 4 12 2.07 0.00
 -5 4 12 1.61 0.00
 -4 4 12 5.77 0.00
 -3 4 12 7.52 0.00
 -2 4 12 0.82 0.00
 -1 4 12 3.68 0.00
 0 4 12 1.92 0.00
 1 4 12 0.41 0.00
 2 4 12 2.63 0.00
 3 4 12 1.09 0.00
 4 4 12 -1.47 0.00
 5 4 12 1.95 0.00
 6 4 12 -0.34 0.00
 7 4 12 1.59 0.00
 8 4 12 0.69 0.00
 9 4 12 -0.88 0.00
 10 4 12 -0.01 0.00
 11 4 12 -0.28 0.00
 12 4 12 -0.97 0.00
 13 4 12 1.41 0.00
 14 4 12 0.64 0.00
 15 4 12 -2.08 0.00
 -12 5 12 0.11 0.00
 -11 5 12 -2.01 0.00
 -10 5 12 -1.75 0.00
 -9 5 12 -0.61 0.00
 -8 5 12 -1.90 0.00
 -7 5 12 2.96 0.00
 -6 5 12 0.10 0.00
 -5 5 12 -1.28 0.00
 -4 5 12 2.02 0.00
 -3 5 12 -3.70 0.00
 -2 5 12 -8.61 0.00
 -1 5 12 -0.81 0.00
 0 5 12 2.77 0.00
 1 5 12 -4.19 0.00
 2 5 12 2.78 0.00
 3 5 12 3.15 0.00
 4 5 12 -0.90 0.00
 5 5 12 2.16 0.00
 6 5 12 1.98 0.00
 7 5 12 -2.17 0.00
 8 5 12 -0.61 0.00
 9 5 12 -1.44 0.00
 10 5 12 0.23 0.00
 11 5 12 -0.96 0.00
 12 5 12 0.25 0.00
 13 5 12 0.05 0.00
 14 5 12 -1.41 0.00
 15 5 12 -0.95 0.00
 -11 6 12 -0.88 0.00
 -10 6 12 0.20 0.00
 -9 6 12 -0.22 0.00
 -8 6 12 -1.39 0.00
 -7 6 12 0.21 0.00
 -6 6 12 -4.08 0.00
 -5 6 12 -4.20 0.00
 -4 6 12 -0.37 0.00
 -3 6 12 -6.36 0.00
 -2 6 12 -2.47 0.00
 -1 6 12 4.61 0.00
 0 6 12 0.23 0.00
 1 6 12 -9.82 0.00
 2 6 12 3.03 0.00
 3 6 12 -0.85 0.00
 4 6 12 -5.70 0.00
 5 6 12 -1.50 0.00
 6 6 12 -2.21 0.00
 7 6 12 -4.67 0.00
 8 6 12 1.09 0.00
 9 6 12 -0.32 0.00
 10 6 12 0.46 0.00
 11 6 12 -1.48 0.00
 12 6 12 -0.61 0.00
 13 6 12 -0.37 0.00
 14 6 12 0.18 0.00
 -11 7 12 -0.31 0.00
 -10 7 12 0.81 0.00
 -9 7 12 1.24 0.00
 -8 7 12 0.25 0.00
 -7 7 12 0.22 0.00
 -6 7 12 -1.37 0.00
 -5 7 12 1.03 0.00
 -4 7 12 5.49 0.00
 -3 7 12 0.42 0.00
 -2 7 12 4.79 0.00
 -1 7 12 2.55 0.00
 0 7 12 -4.52 0.00
 1 7 12 -4.00 0.00
 2 7 12 7.29 0.00
 3 7 12 -2.13 0.00
 4 7 12 -3.19 0.00
 5 7 12 3.50 0.00
 6 7 12 2.27 0.00
 7 7 12 0.23 0.00
 8 7 12 1.95 0.00
 9 7 12 -1.00 0.00
 10 7 12 -0.70 0.00
 11 7 12 -1.02 0.00
 12 7 12 -0.34 0.00
 13 7 12 0.80 0.00
 14 7 12 0.75 0.00
 -11 8 12 -0.64 0.00
 -10 8 12 -0.43 0.00
 -9 8 12 -0.13 0.00
 -8 8 12 -0.60 0.00
 -7 8 12 0.04 0.00
 -6 8 12 -0.90 0.00
 -5 8 12 0.04 0.00
 -4 8 12 1.89 0.00
 -3 8 12 -2.49 0.00
 -2 8 12 -0.52 0.00
 -1 8 12 -2.86 0.00
 0 8 12 -2.33 0.00
 1 8 12 2.41 0.00
 2 8 12 2.05 0.00
 3 8 12 -4.04 0.00
 4 8 12 -0.90 0.00
 5 8 12 2.54 0.00
 6 8 12 -1.19 0.00
 7 8 12 -1.75 0.00
 8 8 12 -0.70 0.00
 9 8 12 -0.84 0.00
 10 8 12 -0.03 0.00
 11 8 12 0.95 0.00
 12 8 12 -0.11 0.00
 13 8 12 0.34 0.00
 14 8 12 -0.10 0.00
 -10 9 12 -0.44 0.00
 -9 9 12 0.00 0.00
 -8 9 12 0.58 0.00
 -7 9 12 1.38 0.00
 -6 9 12 0.26 0.00
 -5 9 12 -0.12 0.00
 -4 9 12 0.73 0.00
 -3 9 12 -0.38 0.00
 -2 9 12 0.74 0.00
 -1 9 12 2.94 0.00
 0 9 12 3.04 0.00
 1 9 12 0.53 0.00
 2 9 12 -3.84 0.00
 3 9 12 -0.64 0.00
 4 9 12 -0.65 0.00
 5 9 12 -1.15 0.00
 6 9 12 -1.98 0.00
 7 9 12 0.25 0.00
 8 9 12 1.03 0.00
 9 9 12 1.12 0.00
 10 9 12 0.48 0.00
 11 9 12 0.80 0.00
 12 9 12 -0.85 0.00
 13 9 12 -0.07 0.00
 -10 10 12 -0.66 0.00
 -9 10 12 -0.44 0.00
 -8 10 12 1.08 0.00
 -7 10 12 0.87 0.00
 -6 10 12 -0.53 0.00
 -5 10 12 -0.06 0.00
 -4 10 12 1.62 0.00
 -3 10 12 0.99 0.00
 -2 10 12 -0.50 0.00
 -1 10 12 2.62 0.00
 0 10 12 -1.44 0.00
 1 10 12 -4.33 0.00
 2 10 12 -1.63 0.00
 3 10 12 3.03 0.00
 4 10 12 -2.59 0.00
 5 10 12 -1.12 0.00
 6 10 12 1.22 0.00
 7 10 12 0.88 0.00
 8 10 12 -0.57 0.00
 9 10 12 -1.01 0.00
 10 10 12 -0.97 0.00
 11 10 12 -0.37 0.00
 12 10 12 -0.11 0.00
 -9 11 12 0.47 0.00
 -8 11 12 0.93 0.00
 -7 11 12 -0.77 0.00
 -6 11 12 -0.17 0.00
 -5 11 12 2.37 0.00
 -4 11 12 1.85 0.00
 -3 11 12 -0.54 0.00
 -2 11 12 -1.01 0.00
 -1 11 12 1.97 0.00
 0 11 12 -2.51 0.00
 1 11 12 -0.71 0.00
 2 11 12 4.44 0.00
 3 11 12 1.30 0.00
 4 11 12 -3.56 0.00
 5 11 12 0.44 0.00
 6 11 12 1.33 0.00
 7 11 12 -1.28 0.00
 8 11 12 -0.73 0.00
 9 11 12 0.77 0.00
 10 11 12 0.13 0.00
 11 11 12 -0.64 0.00
 12 11 12 0.92 0.00
 -9 12 12 0.43 0.00
 -8 12 12 1.13 0.00
 -7 12 12 0.18 0.00
 -6 12 12 0.37 0.00
 -5 12 12 0.78 0.00
 -4 12 12 -1.87 0.00
 -3 12 12 -1.89 0.00
 -2 12 12 0.54 0.00
 -1 12 12 0.53 0.00
 0 12 12 -2.39 0.00
 1 12 12 0.59 0.00
 2 12 12 0.89 0.00
 3 12 12 -5.11 0.00
 4 12 12 -2.13 0.00
 5 12 12 0.80 0.00
 6 12 12 0.09 0.00
 7 12 12 -1.63 0.00
 8 12 12 0.45 0.00
 9 12 12 1.11 0.00
 10 12 12 -1.32 0.00
 11 12 12 -1.23 0.00
 -8 13 12 1.01 0.00
 -7 13 12 -0.59 0.00
 -6 13 12 -0.70 0.00
 -5 13 12 0.16 0.00
 -4 13 12 -0.59 0.00
 -3 13 12 0.77 0.00
 -2 13 12 1.70 0.00
 -1 13 12 -1.29 0.00
 0 13 12 -1.41 0.00
 1 13 12 0.17 0.00
 2 13 12 -0.93 0.00
 3 13 12 -1.31 0.00
 4 13 12 3.56 0.00
 5 13 12 0.96 0.00
 6 13 12 0.54 0.00
 7 13 12 0.02 0.00
 8 13 12 0.89 0.00
 9 13 12 0.51 0.00
 10 13 12 -1.02 0.00
 -7 14 12 -0.41 0.00
 -6 14 12 -0.18 0.00
 -5 14 12 0.27 0.00
 -4 14 12 0.59 0.00
 -3 14 12 0.28 0.00
 -2 14 12 0.29 0.00
 -1 14 12 -0.55 0.00
 0 14 12 1.44 0.00
 1 14 12 0.81 0.00
 2 14 12 0.24 0.00
 3 14 12 1.59 0.00
 4 14 12 0.96 0.00
 5 14 12 -1.95 0.00
 6 14 12 0.63 0.00
 7 14 12 -0.22 0.00
 8 14 12 -0.34 0.00
 9 14 12 0.52 0.00
 -5 15 12 0.04 0.00
 -4 15 12 0.03 0.00
 -3 15 12 -2.22 0.00
 -2 15 12 -1.29 0.00
 -1 15 12 -0.11 0.00
 0 15 12 1.02 0.00
 1 15 12 -0.96 0.00
 2 15 12 -0.78 0.00
 3 15 12 0.51 0.00
 4 15 12 -1.44 0.00
 5 15 12 -0.11 0.00
 6 15 12 1.33 0.00
 7 15 12 -0.90 0.00
 -3 16 12 0.04 0.00
 -2 16 12 0.37 0.00
 -1 16 12 0.04 0.00
 0 16 12 -0.28 0.00
 1 16 12 -1.96 0.00
 2 16 12 -0.49 0.00
 3 16 12 0.36 0.00
 4 16 12 -1.08 0.00
 5 16 12 1.07 0.00
 -1 -13 13 -0.09 0.00
 0 -13 13 -0.48 0.00
 1 -13 13 -0.08 0.00
 2 -13 13 0.27 0.00
 3 -13 13 1.23 0.00
 4 -13 13 0.21 0.00
 5 -13 13 0.19 0.00
 -3 -12 13 -1.00 0.00
 -1 -12 13 -1.33 0.00
 0 -12 13 0.08 0.00
 1 -12 13 0.77 0.00
 2 -12 13 -0.49 0.00
 3 -12 13 0.12 0.00
 4 -12 13 -0.29 0.00
 5 -12 13 0.07 0.00
 6 -12 13 0.04 0.00
 7 -12 13 -0.24 0.00
 8 -12 13 0.21 0.00
 -5 -11 13 -1.45 0.00
 -3 -11 13 -0.13 0.00
 -2 -11 13 0.08 0.00
 -1 -11 13 0.95 0.00
 0 -11 13 1.88 0.00
 1 -11 13 -0.27 0.00
 2 -11 13 -1.78 0.00
 3 -11 13 -0.25 0.00
 4 -11 13 0.45 0.00
 5 -11 13 -0.31 0.00
 6 -11 13 -1.19 0.00
 7 -11 13 -0.11 0.00
 8 -11 13 -0.46 0.00
 9 -11 13 0.17 0.00
 -6 -10 13 0.52 0.00
 -5 -10 13 -0.05 0.00
 -4 -10 13 1.95 0.00
 -3 -10 13 -0.35 0.00
 -2 -10 13 -0.43 0.00
 -1 -10 13 0.75 0.00
 0 -10 13 0.24 0.00
 1 -10 13 -1.74 0.00
 2 -10 13 -1.14 0.00
 3 -10 13 2.00 0.00
 4 -10 13 1.81 0.00
 5 -10 13 -1.02 0.00
 6 -10 13 -0.57 0.00
 7 -10 13 1.18 0.00
 8 -10 13 0.14 0.00
 9 -10 13 1.72 0.00
 10 -10 13 1.18 0.00
 -6 -9 13 0.48 0.00
 -5 -9 13 -0.60 0.00
 -4 -9 13 -0.20 0.00
 -3 -9 13 -2.42 0.00
 -2 -9 13 -1.03 0.00
 -1 -9 13 0.92 0.00
 0 -9 13 0.12 0.00
 1 -9 13 0.08 0.00
 2 -9 13 1.04 0.00
 3 -9 13 1.82 0.00
 4 -9 13 -4.03 0.00
 5 -9 13 -3.09 0.00
 6 -9 13 0.75 0.00
 7 -9 13 -0.41 0.00
 8 -9 13 -1.27 0.00
 9 -9 13 -0.32 0.00
 10 -9 13 -0.19 0.00
 11 -9 13 -0.42 0.00
 -7 -8 13 0.14 0.00
 -6 -8 13 0.68 0.00
 -5 -8 13 0.09 0.00
 -4 -8 13 0.48 0.00
 -3 -8 13 0.39 0.00
 -2 -8 13 0.88 0.00
 -1 -8 13 0.79 0.00
 0 -8 13 -1.00 0.00
 1 -8 13 0.07 0.00
 2 -8 13 0.05 0.00
 3 -8 13 -0.68 0.00
 4 -8 13 -3.62 0.00
 5 -8 13 4.75 0.00
 6 -8 13 3.81 0.00
 7 -8 13 -0.56 0.00
 8 -8 13 1.89 0.00
 9 -8 13 0.00 0.00
 10 -8 13 -0.51 0.00
 11 -8 13 -0.46 0.00
 12 -8 13 0.27 0.00
 -9 -7 13 0.83 0.00
 -8 -7 13 -1.45 0.00
 -7 -7 13 0.07 0.00
 -6 -7 13 1.27 0.00
 -5 -7 13 0.81 0.00
 -4 -7 13 0.03 0.00
 -3 -7 13 0.48 0.00
 -2 -7 13 -2.47 0.00
 -1 -7 13 -1.24 0.00
 0 -7 13 0.02 0.00
 1 -7 13 1.55 0.00
 2 -7 13 0.79 0.00
 3 -7 13 0.34 0.00
 4 -7 13 0.65 0.00
 5 -7 13 4.85 0.00
 6 -7 13 -1.70 0.00
 7 -7 13 -2.05 0.00
 8 -7 13 1.61 0.00
 9 -7 13 -3.81 0.00
 10 -7 13 -1.52 0.00
 11 -7 13 -0.25 0.00
 12 -7 13 -0.53 0.00
 13 -7 13 -0.74 0.00
 -9 -6 13 1.67 0.00
 -8 -6 13 -1.07 0.00
 -7 -6 13 0.45 0.00
 -6 -6 13 2.76 0.00
 -5 -6 13 0.68 0.00
 -4 -6 13 2.06 0.00
 -3 -6 13 3.06 0.00
 -2 -6 13 -0.03 0.00
 -1 -6 13 5.04 0.00
 0 -6 13 4.93 0.00
 1 -6 13 1.72 0.00
 2 -6 13 1.47 0.00
 3 -6 13 0.54 0.00
 4 -6 13 1.34 0.00
 5 -6 13 -0.53 0.00
 6 -6 13 -3.16 0.00
 7 -6 13 1.81 0.00
 8 -6 13 2.90 0.00
 9 -6 13 -1.54 0.00
 10 -6 13 2.87 0.00
 11 -6 13 0.76 0.00
 12 -6 13 0.19 0.00
 13 -6 13 0.39 0.00
 -9 -5 13 2.11 0.00
 -8 -5 13 -1.38 0.00
 -7 -5 13 -0.82 0.00
 -6 -5 13 -0.32 0.00
 -5 -5 13 -2.87 0.00
 -4 -5 13 1.27 0.00
 -3 -5 13 -0.15 0.00
 -2 -5 13 -2.66 0.00
 -1 -5 13 0.73 0.00
 0 -5 13 -2.86 0.00
 1 -5 13 -4.74 0.00
 2 -5 13 0.46 0.00
 3 -5 13 -0.86 0.00
 4 -5 13 0.78 0.00
 5 -5 13 -3.21 0.00
 6 -5 13 0.58 0.00
 7 -5 13 1.56 0.00
 8 -5 13 -2.64 0.00
 9 -5 13 -2.57 0.00
 10 -5 13 1.90 0.00
 11 -5 13 -0.76 0.00
 12 -5 13 0.58 0.00
 13 -5 13 -0.71 0.00
 14 -5 13 -1.18 0.00
 -10 -4 13 -1.45 0.00
 -9 -4 13 0.14 0.00
 -8 -4 13 -1.15 0.00
 -7 -4 13 -0.84 0.00
 -6 -4 13 -0.78 0.00
 -5 -4 13 -2.35 0.00
 -4 -4 13 -0.37 0.00
 -3 -4 13 -4.64 0.00
 -2 -4 13 -4.13 0.00
 -1 -4 13 -0.96 0.00
 0 -4 13 -1.71 0.00
 1 -4 13 1.07 0.00
 2 -4 13 5.04 0.00
 3 -4 13 0.62 0.00
 4 -4 13 1.31 0.00
 5 -4 13 -2.64 0.00
 6 -4 13 1.32 0.00
 7 -4 13 -3.93 0.00
 8 -4 13 -3.31 0.00
 9 -4 13 2.89 0.00
 10 -4 13 3.70 0.00
 11 -4 13 1.34 0.00
 12 -4 13 2.12 0.00
 13 -4 13 0.86 0.00
 -10 -3 13 -0.74 0.00
 -9 -3 13 1.61 0.00
 -8 -3 13 1.46 0.00
 -7 -3 13 -0.78 0.00
 -6 -3 13 -0.20 0.00
 -5 -3 13 0.30 0.00
 -4 -3 13 0.94 0.00
 -3 -3 13 0.43 0.00
 -2 -3 13 2.68 0.00
 -1 -3 13 1.76 0.00
 0 -3 13 0.99 0.00
 1 -3 13 2.73 0.00
 2 -3 13 0.89 0.00
 3 -3 13 -1.59 0.00
 4 -3 13 0.15 0.00
 5 -3 13 0.11 0.00
 6 -3 13 2.58 0.00
 7 -3 13 0.44 0.00
 8 -3 13 4.46 0.00
 9 -3 13 4.58 0.00
 10 -3 13 -0.97 0.00
 11 -3 13 -0.56 0.00
 12 -3 13 0.73 0.00
 13 -3 13 1.16 0.00
 14 -3 13 0.44 0.00
 -11 -2 13 0.44 0.00
 -10 -2 13 1.03 0.00
 -9 -2 13 0.88 0.00
 -8 -2 13 -1.10 0.00
 -7 -2 13 -3.69 0.00
 -6 -2 13 -0.99 0.00
 -5 -2 13 1.96 0.00
 -4 -2 13 1.26 0.00
 -3 -2 13 4.11 0.00
 -2 -2 13 1.90 0.00
 -1 -2 13 -1.75 0.00
 0 -2 13 -2.76 0.00
 1 -2 13 -3.58 0.00
 2 -2 13 -6.61 0.00
 3 -2 13 -2.11 0.00
 4 -2 13 0.53 0.00
 5 -2 13 1.85 0.00
 6 -2 13 -0.34 0.00
 7 -2 13 1.21 0.00
 8 -2 13 -0.12 0.00
 9 -2 13 -3.08 0.00
 10 -2 13 -4.72 0.00
 11 -2 13 0.14 0.00
 12 -2 13 0.20 0.00
 13 -2 13 0.76 0.00
 14 -2 13 0.11 0.00
 15 -2 13 0.58 0.00
 -11 -1 13 0.07 0.00
 -10 -1 13 -0.92 0.00
 -9 -1 13 -0.83 0.00
 -8 -1 13 -0.75 0.00
 -7 -1 13 -0.45 0.00
 -6 -1 13 2.65 0.00
 -5 -1 13 3.41 0.00
 -4 -1 13 -1.13 0.00
 -3 -1 13 3.07 0.00
 -2 -1 13 -1.53 0.00
 -1 -1 13 -2.40 0.00
 0 -1 13 -3.86 0.00
 1 -1 13 -3.63 0.00
 2 -1 13 -5.99 0.00
 3 -1 13 -2.63 0.00
 4 -1 13 -6.06 0.00
 5 -1 13 -7.54 0.00
 6 -1 13 -7.92 0.00
 7 -1 13 -0.02 0.00
 8 -1 13 -4.01 0.00
 9 -1 13 -1.35 0.00
 10 -1 13 1.98 0.00
 11 -1 13 3.47 0.00
 12 -1 13 -0.18 0.00
 13 -1 13 -1.01 0.00
 14 -1 13 -1.54 0.00
 -11 0 13 -0.93 0.00
 -10 0 13 -1.82 0.00
 -9 0 13 1.05 0.00
 -8 0 13 0.82 0.00
 -7 0 13 0.82 0.00
 -6 0 13 -0.24 0.00
 -5 0 13 -2.89 0.00
 -4 0 13 -5.27 0.00
 -3 0 13 0.34 0.00
 -2 0 13 -3.03 0.00
 -1 0 13 -1.73 0.00
 0 0 13 -2.92 0.00
 1 0 13 -0.44 0.00
 2 0 13 -6.28 0.00
 3 0 13 -5.85 0.00
 4 0 13 -7.31 0.00
 5 0 13 -5.58 0.00
 6 0 13 -0.01 0.00
 7 0 13 4.49 0.00
 8 0 13 -1.76 0.00
 9 0 13 3.05 0.00
 10 0 13 2.24 0.00
 11 0 13 -2.66 0.00
 12 0 13 -3.02 0.00
 13 0 13 -1.94 0.00
 14 0 13 -1.65 0.00
 15 0 13 0.46 0.00
 -11 1 13 -0.16 0.00
 -10 1 13 -0.87 0.00
 -9 1 13 0.78 0.00
 -8 1 13 -1.76 0.00
 -7 1 13 -1.40 0.00
 -6 1 13 -1.91 0.00
 -5 1 13 -0.20 0.00
 -4 1 13 0.64 0.00
 -3 1 13 2.20 0.00
 -2 1 13 2.44 0.00
 -1 1 13 2.38 0.00
 0 1 13 2.84 0.00
 1 1 13 6.01 0.00
 2 1 13 -0.46 0.00
 3 1 13 3.87 0.00
 4 1 13 6.90 0.00
 5 1 13 4.55 0.00
 6 1 13 6.83 0.00
 7 1 13 2.63 0.00
 8 1 13 0.34 0.00
 9 1 13 2.95 0.00
 10 1 13 -0.35 0.00
 11 1 13 -3.23 0.00
 12 1 13 2.54 0.00
 13 1 13 1.36 0.00
 14 1 13 -0.72 0.00
 15 1 13 0.57 0.00
 -11 2 13 -0.92 0.00
 -10 2 13 -1.37 0.00
 -9 2 13 -0.30 0.00
 -8 2 13 -0.89 0.00
 -7 2 13 0.77 0.00
 -6 2 13 3.38 0.00
 -5 2 13 5.13 0.00
 -4 2 13 0.53 0.00
 -3 2 13 -1.81 0.00
 -2 2 13 0.92 0.00
 -1 2 13 -6.56 0.00
 0 2 13 -3.13 0.00
 1 2 13 0.13 0.00
 2 2 13 -5.09 0.00
 3 2 13 -1.25 0.00
 4 2 13 0.32 0.00
 5 2 13 -5.86 0.00
 6 2 13 -2.39 0.00
 7 2 13 -5.40 0.00
 8 2 13 -1.73 0.00
 9 2 13 -1.64 0.00
 10 2 13 -0.96 0.00
 11 2 13 -1.55 0.00
 12 2 13 2.58 0.00
 13 2 13 -2.53 0.00
 14 2 13 -2.47 0.00
 15 2 13 0.57 0.00
 -11 3 13 -0.38 0.00
 -10 3 13 0.30 0.00
 -9 3 13 1.45 0.00
 -8 3 13 1.49 0.00
 -7 3 13 0.30 0.00
 -6 3 13 3.35 0.00
 -5 3 13 0.68 0.00
 -4 3 13 -4.59 0.00
 -3 3 13 -1.53 0.00
 -2 3 13 2.22 0.00
 -1 3 13 -8.77 0.00
 0 3 13 1.11 0.00
 1 3 13 3.35 0.00
 2 3 13 -3.42 0.00
 3 3 13 -0.05 0.00
 4 3 13 4.01 0.00
 5 3 13 -2.67 0.00
 6 3 13 1.99 0.00
 7 3 13 1.03 0.00
 8 3 13 2.18 0.00
 9 3 13 -0.60 0.00
 10 3 13 1.09 0.00
 11 3 13 -1.27 0.00
 12 3 13 0.75 0.00
 13 3 13 -1.94 0.00
 14 3 13 -0.30 0.00
 15 3 13 -0.01 0.00
 -11 4 13 -0.37 0.00
 -10 4 13 -0.78 0.00
 -9 4 13 -0.15 0.00
 -8 4 13 -1.51 0.00
 -7 4 13 -4.64 0.00
 -6 4 13 -1.20 0.00
 -5 4 13 -4.85 0.00
 -4 4 13 -4.39 0.00
 -3 4 13 2.10 0.00
 -2 4 13 0.21 0.00
 -1 4 13 -9.86 0.00
 0 4 13 2.62 0.00
 1 4 13 -0.32 0.00
 2 4 13 -9.48 0.00
 3 4 13 -1.54 0.00
 4 4 13 2.59 0.00
 5 4 13 -4.97 0.00
 6 4 13 1.46 0.00
 7 4 13 1.05 0.00
 8 4 13 -1.98 0.00
 9 4 13 -1.13 0.00
 10 4 13 1.40 0.00
 11 4 13 -0.42 0.00
 12 4 13 1.93 0.00
 13 4 13 1.74 0.00
 14 4 13 0.76 0.00
 15 4 13 0.01 0.00
 -11 5 13 -0.44 0.00
 -10 5 13 0.90 0.00
 -9 5 13 1.46 0.00
 -8 5 13 0.23 0.00
 -7 5 13 -1.04 0.00
 -6 5 13 2.75 0.00
 -5 5 13 0.47 0.00
 -4 5 13 1.92 0.00
 -3 5 13 4.57 0.00
 -2 5 13 -1.12 0.00
 -1 5 13 -2.81 0.00
 0 5 13 7.22 0.00
 1 5 13 0.23 0.00
 2 5 13 -6.62 0.00
 3 5 13 4.62 0.00
 4 5 13 3.09 0.00
 5 5 13 -3.37 0.00
 6 5 13 1.88 0.00
 7 5 13 -0.03 0.00
 8 5 13 -2.96 0.00
 9 5 13 2.61 0.00
 10 5 13 2.02 0.00
 11 5 13 0.33 0.00
 12 5 13 0.75 0.00
 13 5 13 -0.06 0.00
 14 5 13 -1.34 0.00
 -11 6 13 -0.09 0.00
 -10 6 13 -0.03 0.00
 -9 6 13 0.18 0.00
 -8 6 13 1.65 0.00
 -7 6 13 1.33 0.00
 -6 6 13 3.00 0.00
 -5 6 13 0.27 0.00
 -4 6 13 -0.70 0.00
 -3 6 13 2.66 0.00
 -2 6 13 0.67 0.00
 -1 6 13 3.89 0.00
 0 6 13 5.06 0.00
 1 6 13 0.85 0.00
 2 6 13 -0.78 0.00
 3 6 13 6.95 0.00
 4 6 13 0.18 0.00
 5 6 13 -2.36 0.00
 6 6 13 2.65 0.00
 7 6 13 1.81 0.00
 8 6 13 -0.28 0.00
 9 6 13 3.67 0.00
 10 6 13 -0.59 0.00
 12 6 13 0.07 0.00
 13 6 13 -0.13 0.00
 14 6 13 -0.45 0.00
 -11 7 13 0.72 0.00
 -10 7 13 0.09 0.00
 -9 7 13 0.10 0.00
 -8 7 13 -0.22 0.00
 -7 7 13 -1.74 0.00
 -6 7 13 0.27 0.00
 -5 7 13 -1.16 0.00
 -4 7 13 -2.64 0.00
 -3 7 13 2.41 0.00
 -2 7 13 -1.05 0.00
 -1 7 13 -1.91 0.00
 0 7 13 -3.29 0.00
 1 7 13 0.46 0.00
 2 7 13 -1.78 0.00
 3 7 13 0.06 0.00
 4 7 13 -2.78 0.00
 5 7 13 -0.69 0.00
 6 7 13 1.68 0.00
 7 7 13 -0.12 0.00
 8 7 13 -0.70 0.00
 9 7 13 1.09 0.00
 10 7 13 -1.92 0.00
 11 7 13 0.78 0.00
 12 7 13 -0.32 0.00
 13 7 13 -0.08 0.00
 14 7 13 -0.42 0.00
 -10 8 13 0.20 0.00
 -9 8 13 -0.32 0.00
 -8 8 13 -1.02 0.00
 -7 8 13 -0.07 0.00
 -6 8 13 2.70 0.00
 -5 8 13 0.90 0.00
 -4 8 13 -1.40 0.00
 -3 8 13 2.79 0.00
 -2 8 13 -2.71 0.00
 -1 8 13 -2.85 0.00
 0 8 13 2.26 0.00
 1 8 13 5.58 0.00
 2 8 13 -1.67 0.00
 3 8 13 0.27 0.00
 4 8 13 4.31 0.00
 5 8 13 2.42 0.00
 6 8 13 -0.15 0.00
 7 8 13 -1.18 0.00
 8 8 13 -0.41 0.00
 9 8 13 -0.50 0.00
 10 8 13 -0.19 0.00
 11 8 13 1.09 0.00
 12 8 13 -0.02 0.00
 13 8 13 0.38 0.00
 -10 9 13 0.70 0.00
 -9 9 13 -0.18 0.00
 -8 9 13 -0.90 0.00
 -7 9 13 0.30 0.00
 -6 9 13 0.80 0.00
 -5 9 13 -1.71 0.00
 -4 9 13 -2.48 0.00
 -3 9 13 1.50 0.00
 -2 9 13 -2.75 0.00
 -1 9 13 -1.26 0.00
 0 9 13 4.34 0.00
 1 9 13 0.23 0.00
 2 9 13 -4.73 0.00
 3 9 13 1.09 0.00
 4 9 13 4.90 0.00
 5 9 13 -3.30 0.00
 6 9 13 -2.45 0.00
 7 9 13 0.97 0.00
 8 9 13 1.12 0.00
 9 9 13 0.15 0.00
 10 9 13 1.25 0.00
 11 9 13 -0.37 0.00
 12 9 13 -0.40 0.00
 13 9 13 0.23 0.00
 -9 10 13 -0.87 0.00
 -8 10 13 -0.15 0.00
 -7 10 13 0.72 0.00
 -6 10 13 -0.53 0.00
 -5 10 13 -1.78 0.00
 -4 10 13 -0.59 0.00
 -3 10 13 1.23 0.00
 -2 10 13 -1.28 0.00
 -1 10 13 -0.32 0.00
 0 10 13 2.22 0.00
 1 10 13 -3.57 0.00
 2 10 13 -1.31 0.00
 3 10 13 3.90 0.00
 4 10 13 3.10 0.00
 5 10 13 -3.63 0.00
 6 10 13 2.84 0.00
 7 10 13 3.97 0.00
 8 10 13 0.11 0.00
 9 10 13 -0.28 0.00
 10 10 13 0.78 0.00
 11 10 13 -0.89 0.00
 12 10 13 -0.20 0.00
 -9 11 13 -0.53 0.00
 -8 11 13 0.18 0.00
 -7 11 13 0.33 0.00
 -6 11 13 -0.41 0.00
 -5 11 13 -0.66 0.00
 -4 11 13 -0.55 0.00
 -3 11 13 -0.75 0.00
 -2 11 13 -0.33 0.00
 -1 11 13 -0.35 0.00
 0 11 13 0.68 0.00
 1 11 13 -1.23 0.00
 2 11 13 2.40 0.00
 3 11 13 1.76 0.00
 4 11 13 -1.29 0.00
 5 11 13 -2.07 0.00
 6 11 13 2.51 0.00
 7 11 13 -1.24 0.00
 8 11 13 -3.60 0.00
 9 11 13 -0.84 0.00
 10 11 13 0.39 0.00
 11 11 13 0.16 0.00
 12 11 13 -0.01 0.00
 -8 12 13 -0.45 0.00
 -7 12 13 -0.11 0.00
 -6 12 13 -0.26 0.00
 -5 12 13 -0.21 0.00
 -4 12 13 0.29 0.00
 -3 12 13 0.64 0.00
 -2 12 13 1.07 0.00
 -1 12 13 -0.44 0.00
 0 12 13 1.21 0.00
 1 12 13 1.43 0.00
 2 12 13 0.43 0.00
 3 12 13 -1.32 0.00
 4 12 13 -0.52 0.00
 5 12 13 2.55 0.00
 6 12 13 1.66 0.00
 7 12 13 -0.46 0.00
 8 12 13 1.12 0.00
 9 12 13 2.07 0.00
 10 12 13 1.41 0.00
 11 12 13 1.03 0.00
 -7 13 13 -0.23 0.00
 -6 13 13 0.04 0.00
 -5 13 13 -0.38 0.00
 -4 13 13 -0.09 0.00
 -3 13 13 -0.09 0.00
 -2 13 13 -0.93 0.00
 -1 13 13 -0.88 0.00
 0 13 13 1.05 0.00
 1 13 13 0.16 0.00
 2 13 13 -1.74 0.00
 3 13 13 0.40 0.00
 4 13 13 1.84 0.00
 5 13 13 1.31 0.00
 6 13 13 -2.56 0.00
 7 13 13 -0.29 0.00
 8 13 13 0.08 0.00
 9 13 13 -1.71 0.00
 10 13 13 -0.98 0.00
 -6 14 13 0.72 0.00
 -5 14 13 -0.06 0.00
 -4 14 13 0.64 0.00
 -3 14 13 0.40 0.00
 -2 14 13 -1.30 0.00
 -1 14 13 -0.06 0.00
 0 14 13 0.42 0.00
 1 14 13 0.24 0.00
 2 14 13 0.03 0.00
 3 14 13 0.93 0.00
 4 14 13 -0.46 0.00
 5 14 13 -2.05 0.00
 6 14 13 -1.98 0.00
 7 14 13 1.13 0.00
 8 14 13 -1.13 0.00
 9 14 13 -1.35 0.00
 -5 15 13 -0.39 0.00
 -4 15 13 0.14 0.00
 -3 15 13 0.93 0.00
 -2 15 13 0.27 0.00
 -1 15 13 1.10 0.00
 0 15 13 0.05 0.00
 1 15 13 0.35 0.00
 2 15 13 -0.23 0.00
 3 15 13 -0.25 0.00
 4 15 13 -0.29 0.00
 5 15 13 -0.76 0.00
 6 15 13 0.49 0.00
 7 15 13 1.01 0.00
 -3 16 13 0.43 0.00
 -2 16 13 -0.44 0.00
 -1 16 13 0.06 0.00
 0 16 13 -0.15 0.00
 1 16 13 0.48 0.00
 2 16 13 0.20 0.00
 3 16 13 0.87 0.00
 4 16 13 0.84 0.00
 5 16 13 -0.23 0.00
 2 -13 14 1.62 0.00
 3 -13 14 -0.30 0.00
 -2 -12 14 0.79 0.00
 0 -12 14 0.24 0.00
 1 -12 14 1.60 0.00
 2 -12 14 1.39 0.00
 3 -12 14 -1.56 0.00
 4 -12 14 0.08 0.00
 5 -12 14 0.13 0.00
 6 -12 14 -0.38 0.00
 7 -12 14 -0.68 0.00
 -4 -11 14 -0.28 0.00
 -3 -11 14 1.10 0.00
 -2 -11 14 0.98 0.00
 -1 -11 14 -0.11 0.00
 0 -11 14 -0.75 0.00
 1 -11 14 0.45 0.00
 2 -11 14 -1.25 0.00
 3 -11 14 -1.75 0.00
 4 -11 14 0.76 0.00
 5 -11 14 0.40 0.00
 6 -11 14 -0.22 0.00
 7 -11 14 -0.18 0.00
 8 -11 14 0.27 0.00
 9 -11 14 -0.98 0.00
 -5 -10 14 0.79 0.00
 -4 -10 14 -0.46 0.00
 -3 -10 14 1.15 0.00
 -2 -10 14 -0.92 0.00
 -1 -10 14 -1.93 0.00
 0 -10 14 -1.64 0.00
 1 -10 14 -0.69 0.00
 2 -10 14 -0.88 0.00
 3 -10 14 2.20 0.00
 4 -10 14 1.80 0.00
 5 -10 14 -0.84 0.00
 6 -10 14 -0.51 0.00
 7 -10 14 0.25 0.00
 8 -10 14 1.14 0.00
 9 -10 14 -1.06 0.00
 10 -10 14 -0.31 0.00
 -5 -9 14 0.62 0.00
 -4 -9 14 -0.09 0.00
 -3 -9 14 1.25 0.00
 -2 -9 14 0.05 0.00
 -1 -9 14 1.39 0.00
 0 -9 14 1.30 0.00
 1 -9 14 0.97 0.00
 2 -9 14 2.35 0.00
 3 -9 14 1.99 0.00
 4 -9 14 -1.76 0.00
 5 -9 14 -1.40 0.00
 6 -9 14 1.44 0.00
 7 -9 14 1.35 0.00
 8 -9 14 1.35 0.00
 9 -9 14 -0.37 0.00
 10 -9 14 0.35 0.00
 11 -9 14 0.02 0.00
 -7 -8 14 -1.57 0.00
 -6 -8 14 -0.88 0.00
 -5 -8 14 -0.07 0.00
 -4 -8 14 -0.25 0.00
 -3 -8 14 0.54 0.00
 -2 -8 14 1.17 0.00
 -1 -8 14 0.38 0.00
 0 -8 14 -2.07 0.00
 1 -8 14 -1.78 0.00
 2 -8 14 -0.53 0.00
 3 -8 14 -3.54 0.00
 4 -8 14 -0.41 0.00
 5 -8 14 0.68 0.00
 6 -8 14 0.16 0.00
 7 -8 14 -1.01 0.00
 8 -8 14 -0.68 0.00
 9 -8 14 0.49 0.00
 10 -8 14 -0.21 0.00
 11 -8 14 -0.10 0.00
 12 -8 14 0.35 0.00
 -7 -7 14 -1.60 0.00
 -6 -7 14 0.33 0.00
 -5 -7 14 0.91 0.00
 -4 -7 14 -0.39 0.00
 -3 -7 14 -0.30 0.00
 -2 -7 14 0.20 0.00
 -1 -7 14 -2.90 0.00
 0 -7 14 -1.49 0.00
 1 -7 14 1.46 0.00
 2 -7 14 0.68 0.00
 3 -7 14 0.39 0.00
 4 -7 14 5.05 0.00
 5 -7 14 -1.13 0.00
 6 -7 14 -1.62 0.00
 7 -7 14 -1.78 0.00
 8 -7 14 -1.57 0.00
 9 -7 14 0.82 0.00
 10 -7 14 -0.77 0.00
 11 -7 14 1.26 0.00
 12 -7 14 0.58 0.00
 -9 -6 14 -0.97 0.00
 -8 -6 14 0.47 0.00
 -7 -6 14 -1.47 0.00
 -6 -6 14 -0.15 0.00
 -5 -6 14 -1.62 0.00
 -4 -6 14 -3.65 0.00
 -3 -6 14 -2.44 0.00
 -2 -6 14 -0.11 0.00
 -1 -6 14 -2.10 0.00
 0 -6 14 1.17 0.00
 1 -6 14 -0.38 0.00
 2 -6 14 -3.75 0.00
 3 -6 14 -0.04 0.00
 4 -6 14 -0.86 0.00
 5 -6 14 -5.30 0.00
 6 -6 14 -0.41 0.00
 7 -6 14 0.18 0.00
 8 -6 14 0.35 0.00
 9 -6 14 1.30 0.00
 10 -6 14 -0.96 0.00
 11 -6 14 0.73 0.00
 12 -6 14 -0.97 0.00
 13 -6 14 0.38 0.00
 -9 -5 14 -2.62 0.00
 -8 -5 14 0.58 0.00
 -7 -5 14 0.30 0.00
 -6 -5 14 0.30 0.00
 -5 -5 14 1.28 0.00
 -4 -5 14 0.22 0.00
 -3 -5 14 2.49 0.00
 -2 -5 14 3.06 0.00
 -1 -5 14 -0.38 0.00
 0 -5 14 1.08 0.00
 1 -5 14 -2.04 0.00
 2 -5 14 -1.40 0.00
 3 -5 14 3.34 0.00
 4 -5 14 -2.46 0.00
 5 -5 14 1.61 0.00
 6 -5 14 5.34 0.00
 7 -5 14 2.53 0.00
 8 -5 14 0.18 0.00
 9 -5 14 0.04 0.00
 10 -5 14 -0.75 0.00
 11 -5 14 0.35 0.00
 12 -5 14 -1.64 0.00
 13 -5 14 0.58 0.00
 -10 -4 14 -1.45 0.00
 -9 -4 14 -2.68 0.00
 -8 -4 14 2.49 0.00
 -7 -4 14 1.95 0.00
 -6 -4 14 0.69 0.00
 -5 -4 14 3.45 0.00
 -4 -4 14 1.00 0.00
 -3 -4 14 3.27 0.00
 -2 -4 14 2.43 0.00
 -1 -4 14 1.07 0.00
 0 -4 14 0.70 0.00
 1 -4 14 -0.85 0.00
 2 -4 14 1.53 0.00
 3 -4 14 1.04 0.00
 4 -4 14 -4.18 0.00
 5 -4 14 4.09 0.00
 6 -4 14 -0.70 0.00
 7 -4 14 -3.02 0.00
 8 -4 14 -1.59 0.00
 9 -4 14 0.47 0.00
 10 -4 14 -0.68 0.00
 11 -4 14 -1.84 0.00
 12 -4 14 -2.97 0.00
 13 -4 14 -0.04 0.00
 14 -4 14 -0.48 0.00
 -10 -3 14 -0.15 0.00
 -9 -3 14 0.75 0.00
 -8 -3 14 3.03 0.00
 -7 -3 14 0.35 0.00
 -6 -3 14 -1.84 0.00
 -5 -3 14 -0.25 0.00
 -4 -3 14 -3.14 0.00
 -3 -3 14 -1.75 0.00
 -2 -3 14 -1.40 0.00
 -1 -3 14 -0.70 0.00
 0 -3 14 -2.00 0.00
 1 -3 14 0.02 0.00
 2 -3 14 -0.14 0.00
 3 -3 14 -4.59 0.00
 4 -3 14 -3.05 0.00
 5 -3 14 2.85 0.00
 6 -3 14 -4.83 0.00
 7 -3 14 -1.13 0.00
 8 -3 14 1.63 0.00
 9 -3 14 0.80 0.00
 10 -3 14 -1.10 0.00
 11 -3 14 -1.74 0.00
 12 -3 14 -0.84 0.00
 13 -3 14 -0.25 0.00
 -10 -2 14 0.22 0.00
 -9 -2 14 0.56 0.00
 -8 -2 14 -0.15 0.00
 -7 -2 14 -0.11 0.00
 -6 -2 14 -0.83 0.00
 -5 -2 14 0.29 0.00
 -4 -2 14 -1.44 0.00
 -3 -2 14 -3.14 0.00
 -2 -2 14 -0.22 0.00
 -1 -2 14 0.49 0.00
 0 -2 14 0.92 0.00
 1 -2 14 4.12 0.00
 2 -2 14 2.18 0.00
 3 -2 14 1.07 0.00
 4 -2 14 6.94 0.00
 5 -2 14 3.93 0.00
 6 -2 14 -2.24 0.00
 7 -2 14 1.46 0.00
 8 -2 14 1.41 0.00
 9 -2 14 -2.01 0.00
 10 -2 14 -0.72 0.00
 11 -2 14 0.60 0.00
 12 -2 14 2.29 0.00
 13 -2 14 0.11 0.00
 14 -2 14 -0.50 0.00
 -11 -1 14 0.01 0.00
 -10 -1 14 -0.06 0.00
 -9 -1 14 -0.27 0.00
 -8 -1 14 -0.60 0.00
 -7 -1 14 0.87 0.00
 -6 -1 14 -0.42 0.00
 -5 -1 14 -0.58 0.00
 -4 -1 14 -0.70 0.00
 -3 -1 14 -2.91 0.00
 -2 -1 14 2.57 0.00
 -1 -1 14 0.47 0.00
 0 -1 14 2.24 0.00
 1 -1 14 3.84 0.00
 2 -1 14 4.91 0.00
 3 -1 14 5.98 0.00
 4 -1 14 7.61 0.00
 5 -1 14 0.77 0.00
 6 -1 14 1.73 0.00
 7 -1 14 2.72 0.00
 8 -1 14 1.67 0.00
 9 -1 14 -1.77 0.00
 10 -1 14 2.17 0.00
 11 -1 14 1.70 0.00
 12 -1 14 1.68 0.00
 13 -1 14 -0.63 0.00
 14 -1 14 0.19 0.00
 15 -1 14 -0.41 0.00
 -10 0 14 2.03 0.00
 -9 0 14 1.19 0.00
 -8 0 14 1.44 0.00
 -7 0 14 1.36 0.00
 -6 0 14 -0.50 0.00
 -5 0 14 0.00 0.00
 -4 0 14 3.55 0.00
 -3 0 14 0.52 0.00
 -2 0 14 3.27 0.00
 -1 0 14 0.21 0.00
 0 0 14 2.68 0.00
 1 0 14 1.20 0.00
 2 0 14 5.20 0.00
 3 0 14 3.60 0.00
 4 0 14 3.45 0.00
 5 0 14 2.73 0.00
 6 0 14 4.62 0.00
 7 0 14 -0.58 0.00
 8 0 14 -0.29 0.00
 9 0 14 -1.20 0.00
 10 0 14 1.73 0.00
 11 0 14 -1.08 0.00
 12 0 14 -1.20 0.00
 13 0 14 0.61 0.00
 14 0 14 2.65 0.00
 -11 1 14 0.37 0.00
 -10 1 14 0.57 0.00
 -9 1 14 -0.72 0.00
 -8 1 14 0.51 0.00
 -7 1 14 -1.30 0.00
 -6 1 14 -2.23 0.00
 -5 1 14 0.63 0.00
 -4 1 14 3.82 0.00
 -3 1 14 -2.92 0.00
 -2 1 14 -1.12 0.00
 -1 1 14 0.29 0.00
 0 1 14 -2.03 0.00
 1 1 14 -5.59 0.00
 2 1 14 0.75 0.00
 3 1 14 -4.87 0.00
 4 1 14 -4.55 0.00
 5 1 14 -0.95 0.00
 6 1 14 -4.15 0.00
 7 1 14 -6.61 0.00
 8 1 14 -1.58 0.00
 9 1 14 -1.76 0.00
 10 1 14 -0.85 0.00
 11 1 14 -0.69 0.00
 12 1 14 -0.05 0.00
 13 1 14 2.87 0.00
 14 1 14 1.20 0.00
 15 1 14 -1.38 0.00
 -11 2 14 0.11 0.00
 -10 2 14 -0.25 0.00
 -9 2 14 -0.46 0.00
 -8 2 14 0.93 0.00
 -7 2 14 -1.51 0.00
 -6 2 14 -1.83 0.00
 -5 2 14 0.74 0.00
 -4 2 14 0.45 0.00
 -3 2 14 -4.47 0.00
 -2 2 14 1.88 0.00
 -1 2 14 6.87 0.00
 0 2 14 -2.29 0.00
 1 2 14 0.04 0.00
 2 2 14 6.76 0.00
 3 2 14 -2.69 0.00
 4 2 14 0.88 0.00
 5 2 14 6.60 0.00
 6 2 14 -0.71 0.00
 7 2 14 2.66 0.00
 8 2 14 4.71 0.00
 9 2 14 1.35 0.00
 10 2 14 0.98 0.00
 11 2 14 2.92 0.00
 12 2 14 0.49 0.00
 13 2 14 2.17 0.00
 14 2 14 -0.37 0.00
 15 2 14 -0.65 0.00
 -11 3 14 0.60 0.00
 -10 3 14 0.36 0.00
 -9 3 14 0.55 0.00
 -8 3 14 0.98 0.00
 -7 3 14 -0.52 0.00
 -6 3 14 -1.66 0.00
 -5 3 14 -0.21 0.00
 -4 3 14 -1.49 0.00
 -3 3 14 -2.06 0.00
 -2 3 14 4.39 0.00
 -1 3 14 6.47 0.00
 0 3 14 -5.28 0.00
 1 3 14 4.44 0.00
 2 3 14 4.82 0.00
 3 3 14 -5.17 0.00
 4 3 14 1.41 0.00
 5 3 14 3.12 0.00
 6 3 14 -5.36 0.00
 7 3 14 1.64 0.00
 8 3 14 -0.20 0.00
 9 3 14 -2.10 0.00
 10 3 14 -1.29 0.00
 12 3 14 -3.30 0.00
 13 3 14 0.18 0.00
 14 3 14 -0.10 0.00
 15 3 14 0.54 0.00
 -11 4 14 0.13 0.00
 -10 4 14 0.16 0.00
 -9 4 14 0.65 0.00
 -8 4 14 0.78 0.00
 -7 4 14 1.39 0.00
 -6 4 14 0.02 0.00
 -5 4 14 3.14 0.00
 -4 4 14 3.23 0.00
 -3 4 14 2.73 0.00
 -2 4 14 3.94 0.00
 -1 4 14 3.73 0.00
 0 4 14 -3.35 0.00
 1 4 14 6.99 0.00
 2 4 14 2.06 0.00
 3 4 14 -2.99 0.00
 4 4 14 3.03 0.00
 5 4 14 2.11 0.00
 6 4 14 -2.31 0.00
 7 4 14 2.69 0.00
 8 4 14 -0.58 0.00
 9 4 14 -0.86 0.00
 10 4 14 0.04 0.00
 11 4 14 1.06 0.00
 12 4 14 -1.55 0.00
 13 4 14 0.54 0.00
 14 4 14 -0.62 0.00
 -11 5 14 0.16 0.00
 -10 5 14 0.09 0.00
 -9 5 14 -1.91 0.00
 -8 5 14 -1.96 0.00
 -7 5 14 0.34 0.00
 -6 5 14 -1.09 0.00
 -5 5 14 2.42 0.00
 -4 5 14 -0.01 0.00
 -3 5 14 -5.12 0.00
 -2 5 14 -4.38 0.00
 -1 5 14 -0.69 0.00
 0 5 14 -4.08 0.00
 1 5 14 0.61 0.00
 2 5 14 -0.01 0.00
 3 5 14 -0.24 0.00
 4 5 14 2.69 0.00
 5 5 14 1.18 0.00
 6 5 14 -1.67 0.00
 7 5 14 0.75 0.00
 8 5 14 0.81 0.00
 9 5 14 -0.55 0.00
 10 5 14 -0.27 0.00
 11 5 14 0.10 0.00
 12 5 14 -0.54 0.00
 13 5 14 -0.74 0.00
 14 5 14 -0.12 0.00
 -11 6 14 0.64 0.00
 -10 6 14 -0.03 0.00
 -9 6 14 -1.24 0.00
 -8 6 14 0.45 0.00
 -7 6 14 0.19 0.00
 -6 6 14 -3.28 0.00
 -5 6 14 -0.31 0.00
 -4 6 14 -2.66 0.00
 -3 6 14 -6.08 0.00
 -2 6 14 1.36 0.00
 -1 6 14 3.51 0.00
 0 6 14 -4.16 0.00
 1 6 14 -2.66 0.00
 2 6 14 2.79 0.00
 3 6 14 -2.28 0.00
 4 6 14 -2.40 0.00
 5 6 14 -2.07 0.00
 6 6 14 -3.19 0.00
 7 6 14 -1.33 0.00
 8 6 14 0.05 0.00
 9 6 14 -2.48 0.00
 10 6 14 -0.35 0.00
 11 6 14 -0.40 0.00
 12 6 14 -0.54 0.00
 13 6 14 -1.97 0.00
 14 6 14 1.10 0.00
 -10 7 14 -0.03 0.00
 -9 7 14 0.47 0.00
 -8 7 14 1.09 0.00
 -7 7 14 -1.07 0.00
 -6 7 14 -1.70 0.00
 -5 7 14 2.81 0.00
 -4 7 14 2.14 0.00
 -3 7 14 0.13 0.00
 -2 7 14 7.51 0.00
 -1 7 14 0.87 0.00
 0 7 14 -5.59 0.00
 1 7 14 0.37 0.00
 2 7 14 4.98 0.00
 3 7 14 -5.20 0.00
 4 7 14 -1.06 0.00
 5 7 14 2.87 0.00
 6 7 14 1.09 0.00
 7 7 14 1.29 0.00
 8 7 14 1.63 0.00
 9 7 14 -1.16 0.00
 11 7 14 -0.50 0.00
 12 7 14 -0.84 0.00
 13 7 14 -1.43 0.00
 14 7 14 2.12 0.00
 -10 8 14 -1.37 0.00
 -9 8 14 -0.69 0.00
 -8 8 14 -0.29 0.00
 -7 8 14 -1.24 0.00
 -6 8 14 -0.01 0.00
 -5 8 14 1.62 0.00
 -4 8 14 -0.48 0.00
 -3 8 14 -3.22 0.00
 -2 8 14 1.81 0.00
 -1 8 14 -4.78 0.00
 0 8 14 -2.89 0.00
 1 8 14 3.28 0.00
 2 8 14 1.50 0.00
 3 8 14 -5.58 0.00
 4 8 14 1.58 0.00
 5 8 14 2.70 0.00
 6 8 14 -2.50 0.00
 7 8 14 -1.06 0.00
 8 8 14 0.11 0.00
 9 8 14 -1.27 0.00
 10 8 14 0.18 0.00
 11 8 14 -0.59 0.00
 12 8 14 -0.22 0.00
 13 8 14 0.40 0.00
 -10 9 14 -0.01 0.00
 -9 9 14 1.11 0.00
 -8 9 14 1.04 0.00
 -7 9 14 0.73 0.00
 -6 9 14 1.59 0.00
 -5 9 14 0.47 0.00
 -4 9 14 -0.23 0.00
 -3 9 14 -1.20 0.00
 -2 9 14 3.37 0.00
 -1 9 14 0.98 0.00
 0 9 14 2.62 0.00
 1 9 14 2.40 0.00
 2 9 14 -1.66 0.00
 3 9 14 -2.10 0.00
 4 9 14 0.77 0.00
 5 9 14 -0.86 0.00
 6 9 14 -4.32 0.00
 7 9 14 0.74 0.00
 8 9 14 1.13 0.00
 9 9 14 -0.58 0.00
 10 9 14 -0.05 0.00
 11 9 14 0.41 0.00
 12 9 14 0.37 0.00
 13 9 14 0.48 0.00
 -9 10 14 0.30 0.00
 -8 10 14 -0.40 0.00
 -7 10 14 -0.62 0.00
 -6 10 14 -0.57 0.00
 -5 10 14 -0.49 0.00
 -4 10 14 1.53 0.00
 -3 10 14 -0.09 0.00
 -2 10 14 1.83 0.00
 -1 10 14 0.78 0.00
 0 10 14 -1.94 0.00
 1 10 14 -1.75 0.00
 2 10 14 -1.22 0.00
 3 10 14 0.54 0.00
 4 10 14 -1.63 0.00
 5 10 14 0.04 0.00
 6 10 14 -0.63 0.00
 7 10 14 1.84 0.00
 8 10 14 -1.26 0.00
 9 10 14 -1.83 0.00
 10 10 14 -0.71 0.00
 11 10 14 0.16 0.00
 12 10 14 0.12 0.00
 -8 11 14 -0.38 0.00
 -7 11 14 -0.48 0.00
 -6 11 14 -0.39 0.00
 -5 11 14 1.07 0.00
 -4 11 14 1.81 0.00
 -3 11 14 -0.68 0.00
 -2 11 14 0.92 0.00
 -1 11 14 0.25 0.00
 0 11 14 -3.41 0.00
 1 11 14 1.58 0.00
 2 11 14 2.80 0.00
 3 11 14 0.51 0.00
 4 11 14 -2.41 0.00
 5 11 14 1.24 0.00
 6 11 14 -0.76 0.00
 7 11 14 -0.81 0.00
 8 11 14 -0.40 0.00
 9 11 14 1.90 0.00
 10 11 14 0.83 0.00
 11 11 14 0.24 0.00
 -8 12 14 0.47 0.00
 -7 12 14 0.80 0.00
 -6 12 14 0.65 0.00
 -5 12 14 0.96 0.00
 -4 12 14 -0.57 0.00
 -3 12 14 -1.18 0.00
 -2 12 14 0.76 0.00
 -1 12 14 -0.04 0.00
 0 12 14 -1.25 0.00
 1 12 14 3.08 0.00
 2 12 14 -0.85 0.00
 3 12 14 -4.09 0.00
 4 12 14 -2.11 0.00
 5 12 14 1.16 0.00
 6 12 14 -1.43 0.00
 7 12 14 -1.05 0.00
 8 12 14 1.27 0.00
 9 12 14 0.60 0.00
 10 12 14 -1.87 0.00
 11 12 14 -1.07 0.00
 -7 13 14 -0.17 0.00
 -6 13 14 -0.19 0.00
 -5 13 14 -0.74 0.00
 -4 13 14 -1.10 0.00
 -3 13 14 0.82 0.00
 -2 13 14 1.05 0.00
 -1 13 14 -0.70 0.00
 0 13 14 -0.73 0.00
 1 13 14 -0.24 0.00
 2 13 14 -2.48 0.00
 3 13 14 -0.28 0.00
 4 13 14 3.10 0.00
 5 13 14 1.91 0.00
 6 13 14 -0.19 0.00
 7 13 14 0.96 0.00
 8 13 14 1.67 0.00
 9 13 14 -0.23 0.00
 10 13 14 -0.08 0.00
 -6 14 14 -0.64 0.00
 -5 14 14 -0.47 0.00
 -4 14 14 0.48 0.00
 -3 14 14 1.09 0.00
 -2 14 14 0.28 0.00
 -1 14 14 0.12 0.00
 0 14 14 1.19 0.00
 1 14 14 -0.11 0.00
 2 14 14 0.24 0.00
 3 14 14 1.42 0.00
 4 14 14 1.12 0.00
 5 14 14 -0.77 0.00
 6 14 14 -0.39 0.00
 7 14 14 0.16 0.00
 8 14 14 0.03 0.00
 -4 15 14 -0.11 0.00
 -3 15 14 -0.97 0.00
 -2 15 14 -0.60 0.00
 -1 15 14 -0.17 0.00
 0 15 14 0.65 0.00
 1 15 14 -1.08 0.00
 2 15 14 -0.62 0.00
 3 15 14 -0.87 0.00
 4 15 14 -0.75 0.00
 5 15 14 -0.20 0.00
 6 15 14 0.27 0.00
 7 15 14 -0.04 0.00
 -2 16 14 0.66 0.00
 -1 16 14 0.21 0.00
 0 16 14 0.36 0.00
 1 16 14 -0.81 0.00
 2 16 14 -0.19 0.00
 3 16 14 -0.69 0.00
 4 16 14 -0.53 0.00
 -1 -12 15 -0.27 0.00
 0 -12 15 0.07 0.00
 2 -12 15 -1.26 0.00
 3 -12 15 0.48 0.00
 4 -12 15 -0.88 0.00
 5 -12 15 -0.06 0.00
 6 -12 15 0.24 0.00
 -3 -11 15 -0.47 0.00
 -1 -11 15 0.95 0.00
 0 -11 15 0.62 0.00
 1 -11 15 -1.24 0.00
 2 -11 15 0.06 0.00
 3 -11 15 -0.07 0.00
 4 -11 15 -0.26 0.00
 5 -11 15 0.61 0.00
 6 -11 15 -0.43 0.00
 7 -11 15 -0.17 0.00
 8 -11 15 -0.47 0.00
 -5 -10 15 -0.08 0.00
 -4 -10 15 0.77 0.00
 -3 -10 15 0.13 0.00
 -2 -10 15 0.24 0.00
 -1 -10 15 0.10 0.00
 0 -10 15 -0.07 0.00
 1 -10 15 -0.76 0.00
 2 -10 15 0.90 0.00
 3 -10 15 0.07 0.00
 4 -10 15 1.37 0.00
 5 -10 15 -0.46 0.00
 6 -10 15 -0.33 0.00
 7 -10 15 0.67 0.00
 8 -10 15 -0.32 0.00
 9 -10 15 1.88 0.00
 -6 -9 15 0.29 0.00
 -5 -9 15 -0.57 0.00
 -4 -9 15 0.07 0.00
 -3 -9 15 -1.35 0.00
 -2 -9 15 -1.11 0.00
 -1 -9 15 -0.49 0.00
 0 -9 15 0.10 0.00
 1 -9 15 0.39 0.00
 2 -9 15 1.18 0.00
 3 -9 15 -1.20 0.00
 4 -9 15 -1.00 0.00
 5 -9 15 -0.78 0.00
 6 -9 15 1.23 0.00
 7 -9 15 -0.82 0.00
 8 -9 15 -2.86 0.00
 9 -9 15 0.31 0.00
 10 -9 15 -0.98 0.00
 -7 -8 15 1.40 0.00
 -6 -8 15 -0.70 0.00
 -5 -8 15 0.08 0.00
 -4 -8 15 0.95 0.00
 -3 -8 15 0.01 0.00
 -2 -8 15 0.38 0.00
 -1 -8 15 -0.36 0.00
 0 -8 15 -0.59 0.00
 1 -8 15 0.10 0.00
 2 -8 15 -0.96 0.00
 3 -8 15 -1.92 0.00
 4 -8 15 0.05 0.00
 5 -8 15 2.81 0.00
 6 -8 15 1.35 0.00
 7 -8 15 -0.80 0.00
 8 -8 15 0.46 0.00
 9 -8 15 1.95 0.00
 10 -8 15 -0.76 0.00
 11 -8 15 -0.42 0.00
 -7 -7 15 0.92 0.00
 -6 -7 15 -0.79 0.00
 -5 -7 15 0.68 0.00
 -4 -7 15 -0.20 0.00
 -3 -7 15 -0.74 0.00
 -2 -7 15 -1.73 0.00
 -1 -7 15 -0.78 0.00
 0 -7 15 1.48 0.00
 1 -7 15 2.22 0.00
 2 -7 15 -0.15 0.00
 3 -7 15 0.70 0.00
 4 -7 15 0.68 0.00
 5 -7 15 1.73 0.00
 6 -7 15 -1.87 0.00
 7 -7 15 0.03 0.00
 8 -7 15 1.86 0.00
 9 -7 15 -0.67 0.00
 10 -7 15 -1.27 0.00
 11 -7 15 -0.19 0.00
 12 -7 15 -0.24 0.00
 -7 -6 15 1.63 0.00
 -6 -6 15 -0.01 0.00
 -5 -6 15 0.41 0.00
 -4 -6 15 1.36 0.00
 -3 -6 15 2.21 0.00
 -2 -6 15 1.04 0.00
 -1 -6 15 4.24 0.00
 0 -6 15 3.76 0.00
 1 -6 15 1.22 0.00
 2 -6 15 -0.38 0.00
 3 -6 15 1.14 0.00
 4 -6 15 0.73 0.00
 5 -6 15 0.00 0.00
 6 -6 15 -2.17 0.00
 7 -6 15 2.40 0.00
 8 -6 15 0.90 0.00
 9 -6 15 -1.57 0.00
 10 -6 15 1.63 0.00
 11 -6 15 1.50 0.00
 12 -6 15 0.91 0.00
 13 -6 15 0.22 0.00
 -9 -5 15 0.59 0.00
 -8 -5 15 -2.09 0.00
 -7 -5 15 1.22 0.00
 -6 -5 15 -1.42 0.00
 -5 -5 15 -1.79 0.00
 -4 -5 15 0.71 0.00
 -3 -5 15 -1.33 0.00
 -2 -5 15 -2.73 0.00
 -1 -5 15 0.40 0.00
 0 -5 15 -2.38 0.00
 1 -5 15 -3.11 0.00
 2 -5 15 -1.06 0.00
 3 -5 15 0.52 0.00
 4 -5 15 1.03 0.00
 5 -5 15 -2.21 0.00
 6 -5 15 -0.26 0.00
 7 -5 15 0.68 0.00
 8 -5 15 -3.48 0.00
 9 -5 15 -1.29 0.00
 10 -5 15 1.76 0.00
 11 -5 15 -0.63 0.00
 12 -5 15 -0.48 0.00
 -9 -4 15 -0.23 0.00
 -8 -4 15 -1.23 0.00
 -7 -4 15 2.26 0.00
 -6 -4 15 -0.66 0.00
 -5 -4 15 -2.26 0.00
 -4 -4 15 0.13 0.00
 -3 -4 15 -3.93 0.00
 -2 -4 15 -2.78 0.00
 -1 -4 15 -0.19 0.00
 0 -4 15 -1.59 0.00
 1 -4 15 0.64 0.00
 2 -4 15 3.08 0.00
 3 -4 15 2.04 0.00
 4 -4 15 0.87 0.00
 5 -4 15 -2.99 0.00
 6 -4 15 1.97 0.00
 7 -4 15 -1.79 0.00
 8 -4 15 -1.09 0.00
 9 -4 15 2.83 0.00
 10 -4 15 1.73 0.00
 11 -4 15 0.01 0.00
 12 -4 15 2.44 0.00
 13 -4 15 1.67 0.00
 14 -4 15 1.29 0.00
 -10 -3 15 0.07 0.00
 -9 -3 15 0.99 0.00
 -8 -3 15 0.40 0.00
 -7 -3 15 0.47 0.00
 -6 -3 15 -0.92 0.00
 -5 -3 15 -1.08 0.00
 -4 -3 15 3.17 0.00
 -3 -3 15 0.51 0.00
 -2 -3 15 2.28 0.00
 -1 -3 15 1.98 0.00
 0 -3 15 1.60 0.00
 1 -3 15 1.43 0.00
 2 -3 15 0.42 0.00
 3 -3 15 -1.27 0.00
 4 -3 15 -0.59 0.00
 5 -3 15 0.22 0.00
 6 -3 15 5.17 0.00
 7 -3 15 0.13 0.00
 8 -3 15 3.79 0.00
 9 -3 15 2.47 0.00
 10 -3 15 -1.26 0.00
 11 -3 15 -0.64 0.00
 12 -3 15 1.85 0.00
 13 -3 15 0.62 0.00
 14 -3 15 0.12 0.00
 -9 -2 15 -0.15 0.00
 -8 -2 15 -1.53 0.00
 -7 -2 15 -1.88 0.00
 -6 -2 15 0.76 0.00
 -5 -2 15 0.75 0.00
 -4 -2 15 2.64 0.00
 -3 -2 15 1.80 0.00
 -2 -2 15 1.46 0.00
 -1 -2 15 0.10 0.00
 0 -2 15 -0.89 0.00
 1 -2 15 -5.21 0.00
 2 -2 15 -5.26 0.00
 3 -2 15 -2.37 0.00
 4 -2 15 -0.94 0.00
 5 -2 15 -0.48 0.00
 6 -2 15 -0.33 0.00
 7 -2 15 -2.50 0.00
 8 -2 15 0.89 0.00
 9 -2 15 -2.25 0.00
 10 -2 15 -3.40 0.00
 11 -2 15 -0.51 0.00
 12 -2 15 -0.08 0.00
 13 -2 15 -0.01 0.00
 -10 -1 15 -0.68 0.00
 -9 -1 15 -1.13 0.00
 -8 -1 15 -0.68 0.00
 -7 -1 15 0.36 0.00
 -6 -1 15 3.12 0.00
 -5 -1 15 -0.43 0.00
 -4 -1 15 -0.66 0.00
 -3 -1 15 2.19 0.00
 -2 -1 15 -2.08 0.00
 -1 -1 15 -1.07 0.00
 0 -1 15 -1.26 0.00
 1 -1 15 -4.27 0.00
 2 -1 15 -2.84 0.00
 3 -1 15 -1.44 0.00
 4 -1 15 -5.42 0.00
 5 -1 15 -5.64 0.00
 6 -1 15 -4.39 0.00
 7 -1 15 -1.42 0.00
 8 -1 15 -1.59 0.00
 9 -1 15 -1.06 0.00
 10 -1 15 0.79 0.00
 11 -1 15 2.18 0.00
 12 -1 15 -1.56 0.00
 13 -1 15 -1.19 0.00
 14 -1 15 -0.82 0.00
 -10 0 15 -1.31 0.00
 -9 0 15 -1.03 0.00
 -8 0 15 -0.22 0.00
 -7 0 15 0.69 0.00
 -6 0 15 0.38 0.00
 -5 0 15 -4.13 0.00
 -4 0 15 -2.33 0.00
 -3 0 15 1.43 0.00
 -2 0 15 -6.02 0.00
 -1 0 15 0.00 0.00
 0 0 15 0.50 0.00
 1 0 15 -2.00 0.00
 2 0 15 -3.38 0.00
 3 0 15 -2.27 0.00
 4 0 15 -6.03 0.00
 5 0 15 -3.07 0.00
 6 0 15 0.65 0.00
 7 0 15 2.55 0.00
 8 0 15 -1.35 0.00
 9 0 15 2.11 0.00
 10 0 15 0.12 0.00
 11 0 15 -0.83 0.00
 12 0 15 -2.91 0.00
 13 0 15 -0.75 0.00
 14 0 15 -1.25 0.00
 -10 1 15 -0.43 0.00
 -9 1 15 -0.17 0.00
 -8 1 15 -0.42 0.00
 -7 1 15 0.39 0.00
 -6 1 15 -0.72 0.00
 -5 1 15 -1.83 0.00
 -4 1 15 0.81 0.00
 -3 1 15 2.48 0.00
 -2 1 15 -3.84 0.00
 -1 1 15 3.79 0.00
 0 1 15 3.53 0.00
 1 1 15 1.06 0.00
 2 1 15 1.04 0.00
 3 1 15 5.66 0.00
 4 1 15 0.89 0.00
 5 1 15 2.93 0.00
 6 1 15 5.39 0.00
 7 1 15 2.65 0.00
 8 1 15 0.02 0.00
 9 1 15 3.52 0.00
 10 1 15 -1.45 0.00
 11 1 15 -0.32 0.00
 12 1 15 0.75 0.00
 13 1 15 0.65 0.00
 14 1 15 -0.62 0.00
 15 1 15 0.58 0.00
 -11 2 15 -0.62 0.00
 -10 2 15 -0.42 0.00
 -9 2 15 -0.88 0.00
 -8 2 15 -0.99 0.00
 -7 2 15 1.20 0.00
 -6 2 15 2.10 0.00
 -5 2 15 2.19 0.00
 -4 2 15 1.72 0.00
 -3 2 15 1.59 0.00
 -2 2 15 -3.81 0.00
 -1 2 15 -1.08 0.00
 0 2 15 -1.02 0.00
 1 2 15 -4.38 0.00
 2 2 15 -2.28 0.00
 3 2 15 1.68 0.00
 4 2 15 -4.32 0.00
 5 2 15 -2.50 0.00
 6 2 15 -0.75 0.00
 7 2 15 -4.45 0.00
 8 2 15 -1.99 0.00
 9 2 15 0.25 0.00
 10 2 15 -2.44 0.00
 11 2 15 0.61 0.00
 12 2 15 0.75 0.00
 13 2 15 -2.33 0.00
 15 2 15 0.49 0.00
 -11 3 15 0.22 0.00
 -10 3 15 -0.17 0.00
 -9 3 15 -0.61 0.00
 -8 3 15 0.76 0.00
 -7 3 15 2.40 0.00
 -6 3 15 2.88 0.00
 -5 3 15 -0.49 0.00
 -4 3 15 -1.45 0.00
 -3 3 15 1.05 0.00
 -2 3 15 -3.20 0.00
 -1 3 15 -3.72 0.00
 0 3 15 1.73 0.00
 1 3 15 -2.62 0.00
 2 3 15 0.68 0.00
 3 3 15 2.95 0.00
 4 3 15 -2.37 0.00
 5 3 15 -0.67 0.00
 6 3 15 2.88 0.00
 7 3 15 -0.19 0.00
 8 3 15 1.60 0.00
 9 3 15 -0.01 0.00
 10 3 15 -0.30 0.00
 11 3 15 1.03 0.00
 12 3 15 0.71 0.00
 13 3 15 -1.32 0.00
 14 3 15 0.74 0.00
 -10 4 15 -0.02 0.00
 -9 4 15 0.77 0.00
 -8 4 15 0.03 0.00
 -7 4 15 -1.82 0.00
 -6 4 15 -2.27 0.00
 -5 4 15 -5.84 0.00
 -4 4 15 -1.32 0.00
 -3 4 15 2.29 0.00
 -2 4 15 -4.00 0.00
 -1 4 15 -4.01 0.00
 0 4 15 4.91 0.00
 1 4 15 -5.44 0.00
 2 4 15 -3.51 0.00
 3 4 15 -1.02 0.00
 4 4 15 -4.29 0.00
 5 4 15 -1.27 0.00
 6 4 15 2.51 0.00
 7 4 15 -2.51 0.00
 8 4 15 -1.53 0.00
 9 4 15 -0.88 0.00
 10 4 15 1.04 0.00
 11 4 15 0.10 0.00
 12 4 15 1.48 0.00
 13 4 15 0.79 0.00
 14 4 15 1.17 0.00
 -10 5 15 0.68 0.00
 -9 5 15 0.40 0.00
 -8 5 15 -0.66 0.00
 -7 5 15 0.34 0.00
 -6 5 15 1.54 0.00
 -5 5 15 -1.30 0.00
 -4 5 15 3.95 0.00
 -3 5 15 3.16 0.00
 -2 5 15 -2.70 0.00
 -1 5 15 2.24 0.00
 0 5 15 7.46 0.00
 1 5 15 -6.32 0.00
 2 5 15 -0.78 0.00
 3 5 15 3.80 0.00
 4 5 15 -1.06 0.00
 5 5 15 0.52 0.00
 6 5 15 2.33 0.00
 7 5 15 -1.75 0.00
 8 5 15 -0.09 0.00
 9 5 15 2.29 0.00
 11 5 15 -0.30 0.00
 12 5 15 1.43 0.00
 13 5 15 0.23 0.00
 14 5 15 -0.66 0.00
 -9 6 15 -0.34 0.00
 -8 6 15 1.41 0.00
 -7 6 15 3.04 0.00
 -6 6 15 1.51 0.00
 -5 6 15 -1.81 0.00
 -4 6 15 2.17 0.00
 -3 6 15 0.71 0.00
 -2 6 15 -1.31 0.00
 -1 6 15 4.81 0.00
 0 6 15 3.46 0.00
 1 6 15 -3.60 0.00
 2 6 15 4.13 0.00
 3 6 15 4.88 0.00
 4 6 15 -3.19 0.00
 5 6 15 0.78 0.00
 6 6 15 3.37 0.00
 7 6 15 0.09 0.00
 8 6 15 0.57 0.00
 9 6 15 2.43 0.00
 10 6 15 -0.41 0.00
 11 6 15 -0.25 0.00
 12 6 15 1.20 0.00
 13 6 15 0.42 0.00
 14 6 15 -1.03 0.00
 -10 7 15 0.54 0.00
 -9 7 15 0.44 0.00
 -8 7 15 0.10 0.00
 -7 7 15 -0.70 0.00
 -6 7 15 -1.84 0.00
 -5 7 15 -1.55 0.00
 -4 7 15 1.58 0.00
 -3 7 15 0.65 0.00
 -2 7 15 -2.35 0.00
 -1 7 15 0.38 0.00
 0 7 15 -2.55 0.00
 1 7 15 -1.86 0.00
 2 7 15 1.08 0.00
 3 7 15 0.16 0.00
 4 7 15 -4.46 0.00
 5 7 15 1.73 0.00
 6 7 15 1.14 0.00
 7 7 15 -2.45 0.00
 8 7 15 -0.54 0.00
 9 7 15 1.06 0.00
 10 7 15 -1.66 0.00
 11 7 15 0.19 0.00
 12 7 15 -0.41 0.00
 13 7 15 -0.04 0.00
 -10 8 15 -0.08 0.00
 -9 8 15 -0.18 0.00
 -8 8 15 -0.18 0.00
 -7 8 15 0.45 0.00
 -6 8 15 1.12 0.00
 -5 8 15 1.78 0.00
 -4 8 15 1.01 0.00
 -3 8 15 0.73 0.00
 -2 8 15 -3.47 0.00
 -1 8 15 0.11 0.00
 0 8 15 0.81 0.00
 1 8 15 2.64 0.00
 2 8 15 0.58 0.00
 3 8 15 2.24 0.00
 4 8 15 1.08 0.00
 5 8 15 3.94 0.00
 6 8 15 0.93 0.00
 7 8 15 -1.47 0.00
 8 8 15 0.53 0.00
 9 8 15 0.47 0.00
 10 8 15 -0.81 0.00
 11 8 15 0.80 0.00
 12 8 15 -0.10 0.00
 13 8 15 1.24 0.00
 -9 9 15 0.10 0.00
 -8 9 15 0.07 0.00
 -7 9 15 0.12 0.00
 -6 9 15 -0.94 0.00
 -5 9 15 -1.88 0.00
 -4 9 15 -2.60 0.00
 -3 9 15 0.34 0.00
 -2 9 15 -3.72 0.00
 -1 9 15 1.02 0.00
 0 9 15 1.94 0.00
 1 9 15 -0.92 0.00
 2 9 15 -2.50 0.00
 3 9 15 1.68 0.00
 4 9 15 0.08 0.00
 5 9 15 -1.20 0.00
 6 9 15 -0.41 0.00
 7 9 15 -0.33 0.00
 8 9 15 0.79 0.00
 9 9 15 0.44 0.00
 10 9 15 0.59 0.00
 11 9 15 0.59 0.00
 12 9 15 0.05 0.00
 13 9 15 0.43 0.00
 -9 10 15 -0.42 0.00
 -8 10 15 0.21 0.00
 -7 10 15 0.18 0.00
 -6 10 15 -0.61 0.00
 -5 10 15 -0.27 0.00
 -4 10 15 0.26 0.00
 -3 10 15 1.94 0.00
 -2 10 15 -2.39 0.00
 -1 10 15 1.90 0.00
 0 10 15 0.59 0.00
 1 10 15 -4.32 0.00
 2 10 15 -0.03 0.00
 3 10 15 3.04 0.00
 4 10 15 0.00 0.00
 5 10 15 -1.16 0.00
 6 10 15 3.37 0.00
 7 10 15 1.02 0.00
 8 10 15 0.24 0.00
 9 10 15 1.23 0.00
 10 10 15 1.49 0.00
 11 10 15 -0.20 0.00
 12 10 15 -0.16 0.00
 -8 11 15 0.25 0.00
 -7 11 15 0.36 0.00
 -6 11 15 0.61 0.00
 -5 11 15 0.73 0.00
 -4 11 15 -0.15 0.00
 -3 11 15 -0.57 0.00
 -2 11 15 -2.60 0.00
 -1 11 15 0.58 0.00
 0 11 15 -0.26 0.00
 1 11 15 -1.44 0.00
 2 11 15 4.67 0.00
 3 11 15 1.10 0.00
 4 11 15 -1.74 0.00
 5 11 15 -0.53 0.00
 6 11 15 2.94 0.00
 7 11 15 -1.97 0.00
 8 11 15 -1.76 0.00
 9 11 15 -0.21 0.00
 10 11 15 -0.68 0.00
 11 11 15 -1.39 0.00
 -7 12 15 -0.97 0.00
 -6 12 15 -0.26 0.00
 -5 12 15 -0.16 0.00
 -4 12 15 -0.56 0.00
 -3 12 15 -0.17 0.00
 -2 12 15 -0.19 0.00
 -1 12 15 1.09 0.00
 0 12 15 1.19 0.00
 1 12 15 0.45 0.00
 2 12 15 1.77 0.00
 3 12 15 -2.92 0.00
 4 12 15 -0.18 0.00
 5 12 15 2.14 0.00
 6 12 15 1.72 0.00
 7 12 15 -1.41 0.00
 8 12 15 0.73 0.00
 9 12 15 0.83 0.00
 10 12 15 0.11 0.00
 -6 13 15 0.74 0.00
 -5 13 15 -0.07 0.00
 -4 13 15 -0.20 0.00
 -3 13 15 -0.07 0.00
 -2 13 15 -0.51 0.00
 -1 13 15 -0.45 0.00
 0 13 15 -0.11 0.00
 1 13 15 -0.57 0.00
 2 13 15 0.00 0.00
 3 13 15 -0.52 0.00
 4 13 15 1.92 0.00
 5 13 15 -0.14 0.00
 6 13 15 -1.73 0.00
 7 13 15 -1.12 0.00
 8 13 15 -0.09 0.00
 9 13 15 -1.03 0.00
 -5 14 15 0.28 0.00
 -4 14 15 0.37 0.00
 -3 14 15 -0.94 0.00
 -2 14 15 -1.07 0.00
 -1 14 15 -0.59 0.00
 0 14 15 -0.33 0.00
 1 14 15 0.80 0.00
 2 14 15 1.18 0.00
 3 14 15 0.78 0.00
 4 14 15 -0.60 0.00
 5 14 15 -2.33 0.00
 6 14 15 -0.78 0.00
 7 14 15 0.11 0.00
 8 14 15 -0.33 0.00
 -3 15 15 -0.11 0.00
 -2 15 15 1.18 0.00
 -1 15 15 0.58 0.00
 0 15 15 -0.72 0.00
 1 15 15 0.51 0.00
 2 15 15 0.54 0.00
 3 15 15 0.82 0.00
 4 15 15 -0.47 0.00
 5 15 15 -0.25 0.00
 6 15 15 0.75 0.00
 -1 16 15 -0.37 0.00
 0 16 15 -0.99 0.00
 1 16 15 0.15 0.00
 2 16 15 0.34 0.00
 3 16 15 0.60 0.00
 4 16 15 0.00 0.00
 2 -12 16 0.54 0.00
 -2 -11 16 0.91 0.00
 -1 -11 16 -0.51 0.00
 0 -11 16 -0.49 0.00
 1 -11 16 0.64 0.00
 2 -11 16 -0.83 0.00
 3 -11 16 -0.53 0.00
 4 -11 16 0.29 0.00
 5 -11 16 0.31 0.00
 6 -11 16 0.03 0.00
 7 -11 16 0.07 0.00
 -4 -10 16 -0.26 0.00
 -3 -10 16 1.20 0.00
 -2 -10 16 0.60 0.00
 -1 -10 16 -1.78 0.00
 0 -10 16 -0.37 0.00
 1 -10 16 0.13 0.00
 2 -10 16 -1.09 0.00
 3 -10 16 1.82 0.00
 4 -10 16 -0.57 0.00
 5 -10 16 -0.67 0.00
 6 -10 16 -0.17 0.00
 7 -10 16 1.03 0.00
 8 -10 16 0.96 0.00
 9 -10 16 -0.86 0.00
 -5 -9 16 0.55 0.00
 -4 -9 16 0.28 0.00
 -3 -9 16 0.73 0.00
 -2 -9 16 0.07 0.00
 -1 -9 16 0.87 0.00
 0 -9 16 2.47 0.00
 1 -9 16 0.85 0.00
 2 -9 16 0.50 0.00
 3 -9 16 1.43 0.00
 4 -9 16 -2.66 0.00
 5 -9 16 0.87 0.00
 6 -9 16 0.90 0.00
 7 -9 16 1.26 0.00
 8 -9 16 0.50 0.00
 9 -9 16 -1.14 0.00
 10 -9 16 1.00 0.00
 -6 -8 16 -0.18 0.00
 -5 -8 16 -0.35 0.00
 -4 -8 16 -1.06 0.00
 -3 -8 16 -0.83 0.00
 -2 -8 16 0.15 0.00
 -1 -8 16 0.72 0.00
 0 -8 16 -0.94 0.00
 1 -8 16 -1.93 0.00
 2 -8 16 -0.67 0.00
 3 -8 16 -0.64 0.00
 4 -8 16 -0.42 0.00
 5 -8 16 1.20 0.00
 6 -8 16 -1.28 0.00
 7 -8 16 -1.12 0.00
 8 -8 16 -1.12 0.00
 9 -8 16 -0.86 0.00
 10 -8 16 1.12 0.00
 11 -8 16 -0.04 0.00
 -7 -7 16 -0.84 0.00
 -6 -7 16 1.45 0.00
 -5 -7 16 0.51 0.00
 -4 -7 16 -0.52 0.00
 -3 -7 16 -0.32 0.00
 -2 -7 16 0.79 0.00
 -1 -7 16 -0.53 0.00
 0 -7 16 -1.48 0.00
 1 -7 16 -0.11 0.00
 2 -7 16 0.50 0.00
 3 -7 16 0.17 0.00
 4 -7 16 2.11 0.00
 5 -7 16 0.04 0.00
 6 -7 16 -0.19 0.00
 7 -7 16 -0.36 0.00
 8 -7 16 -0.16 0.00
 9 -7 16 -0.13 0.00
 10 -7 16 0.29 0.00
 11 -7 16 0.15 0.00
 12 -7 16 0.26 0.00
 -8 -6 16 -0.33 0.00
 -7 -6 16 -1.73 0.00
 -6 -6 16 1.20 0.00
 -5 -6 16 -1.85 0.00
 -4 -6 16 -1.98 0.00
 -3 -6 16 -1.53 0.00
 -2 -6 16 0.30 0.00
 -1 -6 16 -1.55 0.00
 0 -6 16 -0.55 0.00
 1 -6 16 -0.30 0.00
 2 -6 16 -1.43 0.00
 3 -6 16 -1.50 0.00
 4 -6 16 -0.22 0.00
 5 -6 16 -2.01 0.00
 6 -6 16 0.37 0.00
 7 -6 16 0.14 0.00
 8 -6 16 0.12 0.00
 9 -6 16 -0.96 0.00
 10 -6 16 -0.34 0.00
 11 -6 16 0.06 0.00
 12 -6 16 -0.52 0.00
 -7 -5 16 -1.18 0.00
 -6 -5 16 2.62 0.00
 -5 -5 16 1.03 0.00
 -4 -5 16 1.12 0.00
 -3 -5 16 1.83 0.00
 -2 -5 16 2.39 0.00
 -1 -5 16 -0.61 0.00
 0 -5 16 0.81 0.00
 1 -5 16 -0.56 0.00
 2 -5 16 -0.35 0.00
 3 -5 16 0.42 0.00
 4 -5 16 -0.01 0.00
 5 -5 16 0.89 0.00
 6 -5 16 1.89 0.00
 7 -5 16 0.43 0.00
 8 -5 16 -0.08 0.00
 9 -5 16 0.47 0.00
 10 -5 16 1.71 0.00
 11 -5 16 0.13 0.00
 12 -5 16 -1.22 0.00
 13 -5 16 -0.05 0.00
 -8 -4 16 2.01 0.00
 -7 -4 16 0.02 0.00
 -6 -4 16 2.08 0.00
 -5 -4 16 0.85 0.00
 -4 -4 16 -0.20 0.00
 -3 -4 16 2.63 0.00
 -2 -4 16 1.54 0.00
 -1 -4 16 0.08 0.00
 0 -4 16 1.10 0.00
 1 -4 16 0.16 0.00
 2 -4 16 1.14 0.00
 3 -4 16 -0.99 0.00
 4 -4 16 -2.50 0.00
 5 -4 16 0.97 0.00
 6 -4 16 -1.62 0.00
 7 -4 16 -0.60 0.00
 8 -4 16 0.02 0.00
 9 -4 16 0.93 0.00
 10 -4 16 -0.13 0.00
 11 -4 16 -2.28 0.00
 12 -4 16 -1.72 0.00
 -8 -3 16 1.49 0.00
 -7 -3 16 -2.54 0.00
 -6 -3 16 -1.73 0.00
 -5 -3 16 -0.25 0.00
 -4 -3 16 -2.21 0.00
 -3 -3 16 -0.92 0.00
 -2 -3 16 -3.02 0.00
 -1 -3 16 -1.52 0.00
 0 -3 16 -0.89 0.00
 1 -3 16 1.01 0.00
 2 -3 16 -0.56 0.00
 3 -3 16 -3.86 0.00
 4 -3 16 -0.83 0.00
 5 -3 16 2.41 0.00
 6 -3 16 -3.13 0.00
 7 -3 16 -0.09 0.00
 8 -3 16 -1.62 0.00
 9 -3 16 -0.70 0.00
 10 -3 16 -1.32 0.00
 11 -3 16 -0.84 0.00
 12 -3 16 -0.67 0.00
 13 -3 16 -1.28 0.00
 14 -3 16 -1.98 0.00
 -9 -2 16 0.69 0.00
 -8 -2 16 -0.38 0.00
 -7 -2 16 -1.80 0.00
 -6 -2 16 0.04 0.00
 -5 -2 16 2.91 0.00
 -4 -2 16 -2.25 0.00
 -3 -2 16 -2.19 0.00
 -2 -2 16 -0.95 0.00
 -1 -2 16 -0.71 0.00
 0 -2 16 -0.25 0.00
 1 -2 16 4.92 0.00
 2 -2 16 1.82 0.00
 3 -2 16 2.61 0.00
 4 -2 16 6.78 0.00
 5 -2 16 3.13 0.00
 6 -2 16 -1.82 0.00
 7 -2 16 2.10 0.00
 8 -2 16 -0.89 0.00
 9 -2 16 -0.22 0.00
 10 -2 16 0.67 0.00
 11 -2 16 2.77 0.00
 12 -2 16 1.50 0.00
 13 -2 16 -0.22 0.00
 14 -2 16 -0.18 0.00
 -10 -1 16 0.71 0.00
 -9 -1 16 0.26 0.00
 -8 -1 16 -0.27 0.00
 -7 -1 16 0.68 0.00
 -6 -1 16 0.81 0.00
 -5 -1 16 1.78 0.00
 -4 -1 16 -2.79 0.00
 -3 -1 16 -0.25 0.00
 -2 -1 16 2.79 0.00
 -1 -1 16 -1.70 0.00
 0 -1 16 1.55 0.00
 1 -1 16 6.66 0.00
 2 -1 16 2.12 0.00
 3 -1 16 3.93 0.00
 4 -1 16 4.48 0.00
 5 -1 16 -0.47 0.00
 6 -1 16 1.18 0.00
 7 -1 16 3.98 0.00
 8 -1 16 0.98 0.00
 9 -1 16 0.49 0.00
 10 -1 16 1.78 0.00
 11 -1 16 1.11 0.00
 12 -1 16 -0.24 0.00
 13 -1 16 -0.25 0.00
 -10 0 16 2.33 0.00
 -9 0 16 1.57 0.00
 -8 0 16 1.55 0.00
 -7 0 16 1.00 0.00
 -6 0 16 -0.41 0.00
 -5 0 16 1.41 0.00
 -4 0 16 0.62 0.00
 -3 0 16 2.26 0.00
 -2 0 16 4.59 0.00
 -1 0 16 -2.25 0.00
 0 0 16 2.30 0.00
 1 0 16 2.60 0.00
 2 0 16 -0.89 0.00
 3 0 16 1.81 0.00
 4 0 16 3.02 0.00
 5 0 16 1.14 0.00
 6 0 16 2.87 0.00
 7 0 16 0.21 0.00
 8 0 16 -1.08 0.00
 9 0 16 -1.37 0.00
 10 0 16 1.14 0.00
 11 0 16 -1.48 0.00
 12 0 16 -0.57 0.00
 13 0 16 0.77 0.00
 14 0 16 2.59 0.00
 -9 1 16 -0.11 0.00
 -8 1 16 -0.43 0.00
 -7 1 16 -2.32 0.00
 -6 1 16 -1.50 0.00
 -5 1 16 1.99 0.00
 -4 1 16 0.54 0.00
 -3 1 16 -1.21 0.00
 -2 1 16 2.48 0.00
 -1 1 16 -3.99 0.00
 0 1 16 -0.80 0.00
 1 1 16 -2.32 0.00
 2 1 16 -2.90 0.00
 3 1 16 -2.97 0.00
 4 1 16 -1.33 0.00
 5 1 16 -1.73 0.00
 6 1 16 -2.98 0.00
 7 1 16 -4.86 0.00
 8 1 16 -1.95 0.00
 9 1 16 -1.80 0.00
 10 1 16 1.26 0.00
 11 1 16 -1.72 0.00
 12 1 16 0.98 0.00
 13 1 16 1.24 0.00
 14 1 16 1.43 0.00
 -9 2 16 -0.09 0.00
 -8 2 16 -0.87 0.00
 -7 2 16 -2.14 0.00
 -6 2 16 -0.23 0.00
 -5 2 16 1.34 0.00
 -4 2 16 -2.68 0.00
 -3 2 16 -3.38 0.00
 -2 2 16 4.39 0.00
 -1 2 16 -0.47 0.00
 0 2 16 0.71 0.00
 1 2 16 3.01 0.00
 2 2 16 2.19 0.00
 3 2 16 -0.77 0.00
 4 2 16 3.77 0.00
 5 2 16 2.67 0.00
 6 2 16 -0.29 0.00
 7 2 16 3.31 0.00
 8 2 16 4.61 0.00
 9 2 16 0.98 0.00
 10 2 16 1.40 0.00
 11 2 16 -1.07 0.00
 12 2 16 1.92 0.00
 13 2 16 1.07 0.00
 14 2 16 0.32 0.00
 -9 3 16 0.42 0.00
 -8 3 16 0.58 0.00
 -7 3 16 0.28 0.00
 -6 3 16 0.51 0.00
 -5 3 16 0.11 0.00
 -4 3 16 -3.55 0.00
 -3 3 16 -0.89 0.00
 -2 3 16 6.47 0.00
 -1 3 16 -0.55 0.00
 0 3 16 -1.12 0.00
 1 3 16 6.63 0.00
 2 3 16 0.46 0.00
 3 3 16 -2.21 0.00
 4 3 16 3.30 0.00
 5 3 16 -0.96 0.00
 6 3 16 -2.50 0.00
 7 3 16 2.92 0.00
 8 3 16 -0.58 0.00
 9 3 16 -2.30 0.00
 10 3 16 -0.67 0.00
 11 3 16 -1.56 0.00
 12 3 16 -0.90 0.00
 13 3 16 -1.43 0.00
 14 3 16 -1.18 0.00
 -10 4 16 0.33 0.00
 -9 4 16 1.35 0.00
 -8 4 16 0.20 0.00
 -7 4 16 0.18 0.00
 -6 4 16 0.63 0.00
 -5 4 16 2.52 0.00
 -4 4 16 0.75 0.00
 -3 4 16 2.91 0.00
 -2 4 16 4.61 0.00
 -1 4 16 -2.20 0.00
 0 4 16 -0.17 0.00
 1 4 16 8.16 0.00
 2 4 16 -3.74 0.00
 3 4 16 -1.00 0.00
 4 4 16 4.66 0.00
 5 4 16 -0.61 0.00
 6 4 16 -1.26 0.00
 7 4 16 2.09 0.00
 8 4 16 -1.30 0.00
 9 4 16 0.01 0.00
 10 4 16 0.62 0.00
 11 4 16 -0.06 0.00
 12 4 16 -1.23 0.00
 13 4 16 -0.37 0.00
 14 4 16 -0.13 0.00
 -10 5 16 0.35 0.00
 -9 5 16 -1.36 0.00
 -8 5 16 -2.80 0.00
 -7 5 16 -0.90 0.00
 -6 5 16 0.11 0.00
 -5 5 16 2.17 0.00
 -4 5 16 -1.89 0.00
 -3 5 16 -2.28 0.00
 -2 5 16 -2.22 0.00
 -1 5 16 -4.56 0.00
 0 5 16 -2.17 0.00
 1 5 16 2.62 0.00
 2 5 16 -5.03 0.00
 3 5 16 3.04 0.00
 4 5 16 4.19 0.00
 5 5 16 -2.67 0.00
 6 5 16 -1.47 0.00
 7 5 16 2.32 0.00
 8 5 16 0.32 0.00
 9 5 16 0.14 0.00
 10 5 16 -0.54 0.00
 11 5 16 -0.63 0.00
 12 5 16 -1.33 0.00
 13 5 16 0.75 0.00
 14 5 16 0.48 0.00
 -10 6 16 -0.02 0.00
 -9 6 16 0.17 0.00
 -8 6 16 0.67 0.00
 -7 6 16 0.16 0.00
 -6 6 16 -1.45 0.00
 -5 6 16 -0.30 0.00
 -4 6 16 -3.92 0.00
 -3 6 16 -1.36 0.00
 -2 6 16 1.55 0.00
 -1 6 16 -0.49 0.00
 0 6 16 -1.28 0.00
 1 6 16 1.03 0.00
 2 6 16 -1.87 0.00
 3 6 16 0.85 0.00
 4 6 16 -0.77 0.00
 5 6 16 -4.17 0.00
 6 6 16 -0.94 0.00
 7 6 16 -0.03 0.00
 8 6 16 -2.20 0.00
 10 6 16 -1.02 0.00
 11 6 16 -0.47 0.00
 12 6 16 -0.69 0.00
 13 6 16 -0.11 0.00
 14 6 16 -0.42 0.00
 -9 7 16 0.12 0.00
 -8 7 16 -0.51 0.00
 -7 7 16 -1.84 0.00
 -6 7 16 -0.59 0.00
 -5 7 16 1.93 0.00
 -4 7 16 -0.23 0.00
 -3 7 16 2.76 0.00
 -2 7 16 4.49 0.00
 -1 7 16 -1.26 0.00
 0 7 16 -1.42 0.00
 1 7 16 1.12 0.00
 2 7 16 -0.42 0.00
 3 7 16 -2.41 0.00
 4 7 16 0.86 0.00
 5 7 16 -0.20 0.00
 6 7 16 1.73 0.00
 7 7 16 1.12 0.00
 8 7 16 0.32 0.00
 9 7 16 0.31 0.00
 10 7 16 0.96 0.00
 11 7 16 0.26 0.00
 12 7 16 -0.07 0.00
 13 7 16 -0.49 0.00
 -9 8 16 -0.26 0.00
 -8 8 16 -0.76 0.00
 -7 8 16 -0.21 0.00
 -6 8 16 2.01 0.00
 -5 8 16 1.05 0.00
 -4 8 16 -1.63 0.00
 -3 8 16 -0.38 0.00
 -2 8 16 0.67 0.00
 -1 8 16 -4.96 0.00
 0 8 16 -0.24 0.00
 1 8 16 2.03 0.00
 2 8 16 -0.66 0.00
 3 8 16 -2.89 0.00
 4 8 16 3.01 0.00
 5 8 16 -1.63 0.00
 6 8 16 -1.96 0.00
 7 8 16 -0.54 0.00
 8 8 16 -0.05 0.00
 9 8 16 -0.59 0.00
 10 8 16 -0.24 0.00
 11 8 16 -0.89 0.00
 12 8 16 0.33 0.00
 13 8 16 0.36 0.00
 -9 9 16 0.80 0.00
 -8 9 16 0.21 0.00
 -7 9 16 1.17 0.00
 -6 9 16 1.40 0.00
 -5 9 16 -1.24 0.00
 -4 9 16 -0.25 0.00
 -3 9 16 0.76 0.00
 -2 9 16 2.61 0.00
 -1 9 16 -0.80 0.00
 0 9 16 4.67 0.00
 1 9 16 2.18 0.00
 2 9 16 -2.15 0.00
 3 9 16 -1.19 0.00
 4 9 16 2.74 0.00
 5 9 16 -3.89 0.00
 6 9 16 -2.64 0.00
 7 9 16 1.53 0.00
 8 9 16 -0.28 0.00
 9 9 16 -1.58 0.00
 10 9 16 -0.09 0.00
 11 9 16 0.00 0.00
 12 9 16 1.18 0.00
 -8 10 16 -1.15 0.00
 -7 10 16 -0.54 0.00
 -6 10 16 -1.06 0.00
 -5 10 16 -1.44 0.00
 -4 10 16 1.56 0.00
 -3 10 16 0.43 0.00
 -2 10 16 1.91 0.00
 -1 10 16 -1.33 0.00
 0 10 16 0.39 0.00
 1 10 16 -2.27 0.00
 2 10 16 -2.42 0.00
 3 10 16 1.59 0.00
 4 10 16 0.86 0.00
 5 10 16 -2.95 0.00
 6 10 16 0.23 0.00
 7 10 16 2.49 0.00
 8 10 16 -1.81 0.00
 9 10 16 -1.22 0.00
 10 10 16 0.37 0.00
 11 10 16 -0.15 0.00
 12 10 16 0.04 0.00
 -7 11 16 0.38 0.00
 -6 11 16 -0.96 0.00
 -5 11 16 -0.41 0.00
 -4 11 16 1.03 0.00
 -3 11 16 -0.21 0.00
 -2 11 16 1.26 0.00
 -1 11 16 -1.58 0.00
 0 11 16 -0.28 0.00
 1 11 16 1.06 0.00
 2 11 16 0.54 0.00
 3 11 16 1.64 0.00
 4 11 16 -1.90 0.00
 5 11 16 -0.80 0.00
 6 11 16 1.15 0.00
 7 11 16 0.51 0.00
 8 11 16 -0.72 0.00
 9 11 16 1.71 0.00
 10 11 16 1.19 0.00
 11 11 16 0.48 0.00
 -7 12 16 0.39 0.00
 -6 12 16 0.02 0.00
 -5 12 16 1.24 0.00
 -4 12 16 0.57 0.00
 -3 12 16 0.13 0.00
 -2 12 16 1.04 0.00
 -1 12 16 -0.14 0.00
 0 12 16 1.09 0.00
 1 12 16 0.78 0.00
 2 12 16 -2.97 0.00
 3 12 16 -0.97 0.00
 4 12 16 -1.70 0.00
 5 12 16 1.13 0.00
 6 12 16 -0.83 0.00
 7 12 16 -1.62 0.00
 8 12 16 0.07 0.00
 9 12 16 0.01 0.00
 10 12 16 -1.37 0.00
 -6 13 16 -0.01 0.00
 -5 13 16 -0.09 0.00
 -4 13 16 -0.59 0.00
 -3 13 16 0.47 0.00
 -2 13 16 0.28 0.00
 -1 13 16 -0.22 0.00
 0 13 16 -0.29 0.00
 1 13 16 -1.66 0.00
 2 13 16 -2.42 0.00
 3 13 16 1.75 0.00
 4 13 16 1.19 0.00
 5 13 16 1.70 0.00
 6 13 16 -0.38 0.00
 7 13 16 1.29 0.00
 8 13 16 1.81 0.00
 9 13 16 0.26 0.00
 -4 14 16 0.16 0.00
 -3 14 16 0.72 0.00
 -2 14 16 0.37 0.00
 -1 14 16 1.59 0.00
 0 14 16 1.12 0.00
 1 14 16 -0.93 0.00
 2 14 16 -0.80 0.00
 3 14 16 0.98 0.00
 4 14 16 0.36 0.00
 5 14 16 0.60 0.00
 6 14 16 -0.16 0.00
 7 14 16 0.63 0.00
 8 14 16 -0.27 0.00
 -3 15 16 0.37 0.00
 -2 15 16 -0.55 0.00
 -1 15 16 0.42 0.00
 0 15 16 0.25 0.00
 1 15 16 -0.95 0.00
 2 15 16 -0.24 0.00
 3 15 16 -0.16 0.00
 4 15 16 -0.36 0.00
 5 15 16 -0.19 0.00
 6 15 16 -0.09 0.00
 1 16 16 0.11 0.00
 2 16 16 0.48 0.00
 0 -11 17 -0.77 0.00
 2 -11 17 0.27 0.00
 3 -11 17 -0.67 0.00
 4 -11 17 0.59 0.00
 5 -11 17 0.53 0.00
 -2 -10 17 -0.30 0.00
 -1 -10 17 -0.69 0.00
 0 -10 17 -1.30 0.00
 1 -10 17 0.99 0.00
 2 -10 17 0.91 0.00
 3 -10 17 -0.23 0.00
 4 -10 17 1.38 0.00
 5 -10 17 -1.16 0.00
 6 -10 17 -0.03 0.00
 7 -10 17 0.30 0.00
 8 -10 17 0.16 0.00
 -4 -9 17 1.18 0.00
 -2 -9 17 -2.35 0.00
 -1 -9 17 -0.86 0.00
 0 -9 17 -0.01 0.00
 1 -9 17 1.01 0.00
 2 -9 17 -0.37 0.00
 3 -9 17 -1.59 0.00
 4 -9 17 1.16 0.00
 5 -9 17 -0.61 0.00
 6 -9 17 1.42 0.00
 7 -9 17 -1.08 0.00
 8 -9 17 -1.47 0.00
 9 -9 17 -0.35 0.00
 -5 -8 17 -0.16 0.00
 -4 -8 17 1.01 0.00
 -3 -8 17 -1.02 0.00
 -2 -8 17 -0.53 0.00
 -1 -8 17 0.69 0.00
 0 -8 17 0.38 0.00
 1 -8 17 -0.07 0.00
 2 -8 17 -0.48 0.00
 3 -8 17 -0.38 0.00
 4 -8 17 0.67 0.00
 5 -8 17 -1.55 0.00
 6 -8 17 0.11 0.00
 7 -8 17 -1.00 0.00
 8 -8 17 1.16 0.00
 9 -8 17 1.92 0.00
 10 -8 17 -0.49 0.00
 -6 -7 17 -0.95 0.00
 -5 -7 17 0.12 0.00
 -4 -7 17 -0.17 0.00
 -3 -7 17 -1.13 0.00
 -2 -7 17 -1.04 0.00
 -1 -7 17 0.28 0.00
 0 -7 17 1.05 0.00
 1 -7 17 1.43 0.00
 2 -7 17 2.21 0.00
 3 -7 17 0.83 0.00
 4 -7 17 -1.31 0.00
 5 -7 17 -0.70 0.00
 6 -7 17 0.02 0.00
 7 -7 17 0.61 0.00
 8 -7 17 2.46 0.00
 9 -7 17 0.63 0.00
 10 -7 17 -1.67 0.00
 11 -7 17 -0.06 0.00
 -7 -6 17 0.68 0.00
 -6 -6 17 -0.64 0.00
 -5 -6 17 1.02 0.00
 -4 -6 17 1.11 0.00
 -3 -6 17 2.10 0.00
 -2 -6 17 1.13 0.00
 -1 -6 17 3.08 0.00
 0 -6 17 1.90 0.00
 1 -6 17 1.13 0.00
 2 -6 17 0.92 0.00
 3 -6 17 -0.58 0.00
 4 -6 17 -0.87 0.00
 5 -6 17 1.04 0.00
 6 -6 17 -0.44 0.00
 7 -6 17 0.82 0.00
 8 -6 17 -0.56 0.00
 9 -6 17 -2.17 0.00
 10 -6 17 -0.78 0.00
 11 -6 17 1.34 0.00
 12 -6 17 0.53 0.00
 -6 -5 17 -1.99 0.00
 -5 -5 17 0.14 0.00
 -4 -5 17 -0.83 0.00
 -3 -5 17 -0.70 0.00
 -2 -5 17 -2.06 0.00
 -1 -5 17 -0.25 0.00
 0 -5 17 -2.86 0.00
 1 -5 17 -1.89 0.00
 2 -5 17 -0.92 0.00
 3 -5 17 0.32 0.00
 4 -5 17 0.42 0.00
 5 -5 17 -0.14 0.00
 6 -5 17 -0.67 0.00
 7 -5 17 -0.66 0.00
 8 -5 17 -1.90 0.00
 9 -5 17 0.20 0.00
 10 -5 17 1.17 0.00
 11 -5 17 0.05 0.00
 12 -5 17 -0.98 0.00
 -8 -4 17 -0.16 0.00
 -7 -4 17 1.89 0.00
 -6 -4 17 -2.61 0.00
 -5 -4 17 -0.84 0.00
 -4 -4 17 -0.46 0.00
 -3 -4 17 -0.59 0.00
 -2 -4 17 -1.71 0.00
 -1 -4 17 -1.40 0.00
 0 -4 17 -2.26 0.00
 1 -4 17 1.25 0.00
 2 -4 17 2.56 0.00
 3 -4 17 2.65 0.00
 4 -4 17 -0.23 0.00
 5 -4 17 -0.85 0.00
 6 -4 17 1.50 0.00
 7 -4 17 -0.22 0.00
 8 -4 17 0.99 0.00
 9 -4 17 1.64 0.00
 10 -4 17 -0.42 0.00
 11 -4 17 -0.49 0.00
 12 -4 17 2.06 0.00
 13 -4 17 2.71 0.00
 -8 -3 17 0.50 0.00
 -7 -3 17 1.36 0.00
 -6 -3 17 -1.38 0.00
 -5 -3 17 0.85 0.00
 -4 -3 17 3.90 0.00
 -3 -3 17 1.58 0.00
 -2 -3 17 1.62 0.00
 -1 -3 17 1.47 0.00
 0 -3 17 1.13 0.00
 1 -3 17 0.82 0.00
 2 -3 17 -0.28 0.00
 3 -3 17 -1.25 0.00
 4 -3 17 -1.57 0.00
 5 -3 17 1.35 0.00
 6 -3 17 3.57 0.00
 7 -3 17 0.14 0.00
 8 -3 17 3.26 0.00
 9 -3 17 0.56 0.00
 10 -3 17 -1.60 0.00
 11 -3 17 0.69 0.00
 12 -3 17 2.98 0.00
 -9 -2 17 1.38 0.00
 -8 -2 17 -0.57 0.00
 -7 -2 17 -0.27 0.00
 -6 -2 17 0.11 0.00
 -5 -2 17 0.00 0.00
 -4 -2 17 2.06 0.00
 -3 -2 17 -0.65 0.00
 -2 -2 17 1.28 0.00
 -1 -2 17 0.54 0.00
 0 -2 17 -1.51 0.00
 1 -2 17 -5.09 0.00
 2 -2 17 -3.35 0.00
 3 -2 17 -2.34 0.00
 4 -2 17 -1.46 0.00
 5 -2 17 -0.87 0.00
 6 -2 17 -1.98 0.00
 7 -2 17 -3.30 0.00
 8 -2 17 1.92 0.00
 9 -2 17 -1.87 0.00
 10 -2 17 -1.35 0.00
 11 -2 17 0.53 0.00
 12 -2 17 -0.65 0.00
 13 -2 17 -2.36 0.00
 14 -2 17 0.13 0.00
 -9 -1 17 -0.13 0.00
 -8 -1 17 -2.14 0.00
 -7 -1 17 -0.24 0.00
 -6 -1 17 0.76 0.00
 -5 -1 17 -2.46 0.00
 -4 -1 17 0.51 0.00
 -3 -1 17 -0.53 0.00
 -2 -1 17 -0.82 0.00
 -1 -1 17 0.73 0.00
 0 -1 17 -0.87 0.00
 1 -1 17 -3.29 0.00
 2 -1 17 0.71 0.00
 3 -1 17 -1.45 0.00
 4 -1 17 -3.13 0.00
 5 -1 17 -3.37 0.00
 6 -1 17 -3.16 0.00
 7 -1 17 -1.47 0.00
 8 -1 17 0.49 0.00
 9 -1 17 -2.61 0.00
 10 -1 17 0.00 0.00
 11 -1 17 0.23 0.00
 12 -1 17 -1.83 0.00
 13 -1 17 -1.73 0.00
 14 -1 17 -0.53 0.00
 -9 0 17 -0.91 0.00
 -8 0 17 -0.86 0.00
 -7 0 17 0.82 0.00
 -6 0 17 -0.78 0.00
 -5 0 17 -3.26 0.00
 -4 0 17 1.35 0.00
 -3 0 17 -1.32 0.00
 -2 0 17 -4.22 0.00
 -1 0 17 2.22 0.00
 0 0 17 -0.99 0.00
 1 0 17 -1.91 0.00
 2 0 17 0.94 0.00
 3 0 17 -2.77 0.00
 4 0 17 -3.81 0.00
 5 0 17 -1.77 0.00
 6 0 17 0.97 0.00
 7 0 17 1.86 0.00
 8 0 17 -0.54 0.00
 9 0 17 -0.51 0.00
 10 0 17 0.62 0.00
 11 0 17 0.48 0.00
 12 0 17 -0.12 0.00
 13 0 17 -0.07 0.00
 14 0 17 -1.83 0.00
 -9 1 17 0.56 0.00
 -8 1 17 0.23 0.00
 -7 1 17 1.05 0.00
 -6 1 17 -1.04 0.00
 -5 1 17 -0.75 0.00
 -4 1 17 2.61 0.00
 -3 1 17 -1.51 0.00
 -2 1 17 -3.44 0.00
 -1 1 17 5.27 0.00
 0 1 17 -1.06 0.00
 1 1 17 0.27 0.00
 2 1 17 3.40 0.00
 3 1 17 1.98 0.00
 4 1 17 0.59 0.00
 5 1 17 2.64 0.00
 6 1 17 3.61 0.00
 7 1 17 0.99 0.00
 8 1 17 0.32 0.00
 9 1 17 3.70 0.00
 10 1 17 0.47 0.00
 11 1 17 0.60 0.00
 12 1 17 0.18 0.00
 13 1 17 -0.06 0.00
 -10 2 17 -0.25 0.00
 -9 2 17 -0.67 0.00
 -8 2 17 -0.67 0.00
 -7 2 17 1.38 0.00
 -6 2 17 0.09 0.00
 -5 2 17 1.31 0.00
 -4 2 17 3.13 0.00
 -3 2 17 -0.20 0.00
 -2 2 17 -1.90 0.00
 -1 2 17 3.87 0.00
 0 2 17 -4.94 0.00
 1 2 17 -3.18 0.00
 2 2 17 0.48 0.00
 3 2 17 -0.42 0.00
 4 2 17 -2.92 0.00
 5 2 17 -0.68 0.00
 6 2 17 -1.27 0.00
 7 2 17 -4.37 0.00
 8 2 17 -1.71 0.00
 9 2 17 0.35 0.00
 10 2 17 -2.70 0.00
 11 2 17 1.26 0.00
 12 2 17 -0.19 0.00
 13 2 17 -0.86 0.00
 -10 3 17 0.04 0.00
 -9 3 17 -0.52 0.00
 -8 3 17 0.94 0.00
 -7 3 17 1.68 0.00
 -6 3 17 0.23 0.00
 -5 3 17 0.17 0.00
 -4 3 17 1.65 0.00
 -3 3 17 0.13 0.00
 -2 3 17 -2.35 0.00
 -1 3 17 1.03 0.00
 0 3 17 -4.18 0.00
 1 3 17 -2.01 0.00
 2 3 17 2.84 0.00
 3 3 17 -0.54 0.00
 4 3 17 -2.71 0.00
 5 3 17 1.61 0.00
 6 3 17 1.18 0.00
 7 3 17 -2.25 0.00
 8 3 17 0.48 0.00
 9 3 17 0.02 0.00
 10 3 17 -0.48 0.00
 11 3 17 2.75 0.00
 12 3 17 -0.27 0.00
 13 3 17 0.06 0.00
 -9 4 17 0.48 0.00
 -8 4 17 0.52 0.00
 -7 4 17 -1.52 0.00
 -6 4 17 -2.67 0.00
 -5 4 17 -3.88 0.00
 -4 4 17 -0.33 0.00
 -3 4 17 -0.80 0.00
 -2 4 17 -3.72 0.00
 -1 4 17 0.79 0.00
 0 4 17 -0.50 0.00
 1 4 17 -3.55 0.00
 2 4 17 0.78 0.00
 3 4 17 -3.85 0.00
 4 4 17 -2.27 0.00
 5 4 17 1.83 0.00
 6 4 17 -0.88 0.00
 7 4 17 -2.92 0.00
 8 4 17 0.97 0.00
 10 4 17 0.45 0.00
 11 4 17 1.13 0.00
 12 4 17 -0.10 0.00
 13 4 17 0.86 0.00
 -9 5 17 -0.59 0.00
 -8 5 17 0.34 0.00
 -7 5 17 0.71 0.00
 -6 5 17 1.05 0.00
 -5 5 17 -0.45 0.00
 -4 5 17 3.45 0.00
 -3 5 17 0.45 0.00
 -2 5 17 -0.65 0.00
 -1 5 17 5.32 0.00
 0 5 17 2.06 0.00
 1 5 17 -4.44 0.00
 2 5 17 3.19 0.00
 3 5 17 -0.97 0.00
 4 5 17 0.29 0.00
 5 5 17 1.51 0.00
 6 5 17 -0.18 0.00
 7 5 17 0.33 0.00
 8 5 17 1.97 0.00
 9 5 17 0.88 0.00
 10 5 17 1.42 0.00
 11 5 17 0.94 0.00
 12 5 17 1.07 0.00
 13 5 17 0.23 0.00
 -9 6 17 -0.51 0.00
 -8 6 17 1.69 0.00
 -7 6 17 1.72 0.00
 -6 6 17 0.56 0.00
 -5 6 17 -0.65 0.00
 -4 6 17 2.49 0.00
 -3 6 17 -1.71 0.00
 -2 6 17 0.45 0.00
 -1 6 17 4.26 0.00
 0 6 17 -0.75 0.00
 1 6 17 -1.92 0.00
 2 6 17 6.24 0.00
 3 6 17 -0.39 0.00
 4 6 17 -1.03 0.00
 5 6 17 1.66 0.00
 6 6 17 1.18 0.00
 7 6 17 0.98 0.00
 8 6 17 0.88 0.00
 9 6 17 0.58 0.00
 10 6 17 -0.17 0.00
 11 6 17 -0.34 0.00
 12 6 17 0.06 0.00
 13 6 17 -0.98 0.00
 -9 7 17 0.08 0.00
 -8 7 17 0.73 0.00
 -7 7 17 -0.86 0.00
 -6 7 17 -1.42 0.00
 -5 7 17 -0.51 0.00
 -4 7 17 1.49 0.00
 -3 7 17 -2.22 0.00
 -2 7 17 0.16 0.00
 -1 7 17 0.57 0.00
 0 7 17 -3.69 0.00
 1 7 17 -0.44 0.00
 2 7 17 2.70 0.00
 3 7 17 -2.47 0.00
 4 7 17 -1.73 0.00
 5 7 17 2.57 0.00
 6 7 17 -1.02 0.00
 7 7 17 -1.71 0.00
 8 7 17 -0.70 0.00
 9 7 17 -0.47 0.00
 10 7 17 -0.76 0.00
 11 7 17 -0.16 0.00
 12 7 17 -1.07 0.00
 13 7 17 -0.67 0.00
 -9 8 17 0.72 0.00
 -8 8 17 0.73 0.00
 -7 8 17 0.20 0.00
 -6 8 17 1.15 0.00
 -5 8 17 1.23 0.00
 -4 8 17 0.46 0.00
 -3 8 17 -1.04 0.00
 -2 8 17 -0.10 0.00
 -1 8 17 0.28 0.00
 0 8 17 -1.66 0.00
 1 8 17 2.59 0.00
 2 8 17 1.34 0.00
 3 8 17 0.23 0.00
 4 8 17 1.20 0.00
 5 8 17 4.55 0.00
 6 8 17 -0.99 0.00
 7 8 17 0.25 0.00
 8 8 17 1.69 0.00
 9 8 17 0.08 0.00
 10 8 17 0.33 0.00
 11 8 17 0.88 0.00
 12 8 17 -0.45 0.00
 13 8 17 1.25 0.00
 -8 9 17 -0.13 0.00
 -7 9 17 -0.64 0.00
 -6 9 17 -0.68 0.00
 -5 9 17 -1.68 0.00
 -4 9 17 -1.91 0.00
 -3 9 17 -0.82 0.00
 -2 9 17 -2.22 0.00
 -1 9 17 0.74 0.00
 0 9 17 -0.80 0.00
 1 9 17 0.50 0.00
 2 9 17 -1.83 0.00
 3 9 17 0.01 0.00
 4 9 17 -0.61 0.00
 5 9 17 1.24 0.00
 6 9 17 -1.88 0.00
 7 9 17 0.93 0.00
 8 9 17 1.12 0.00
 9 9 17 -0.70 0.00
 10 9 17 0.90 0.00
 11 9 17 0.74 0.00
 12 9 17 -0.64 0.00
 -8 10 17 -0.10 0.00
 -7 10 17 0.26 0.00
 -6 10 17 0.97 0.00
 -5 10 17 1.12 0.00
 -4 10 17 0.49 0.00
 -3 10 17 0.36 0.00
 -2 10 17 -1.28 0.00
 -1 10 17 2.88 0.00
 0 10 17 -1.50 0.00
 1 10 17 -1.23 0.00
 2 10 17 0.11 0.00
 3 10 17 1.22 0.00
 4 10 17 -0.78 0.00
 5 10 17 0.46 0.00
 6 10 17 -0.01 0.00
 7 10 17 1.17 0.00
 8 10 17 0.85 0.00
 9 10 17 0.80 0.00
 10 10 17 1.19 0.00
 11 10 17 0.00 0.00
 -7 11 17 0.38 0.00
 -6 11 17 0.59 0.00
 -5 11 17 0.58 0.00
 -4 11 17 -0.75 0.00
 -3 11 17 -1.22 0.00
 -2 11 17 -1.19 0.00
 -1 11 17 1.20 0.00
 0 11 17 -1.91 0.00
 1 11 17 1.47 0.00
 2 11 17 3.15 0.00
 3 11 17 -0.59 0.00
 4 11 17 -0.85 0.00
 5 11 17 1.12 0.00
 6 11 17 1.58 0.00
 7 11 17 0.27 0.00
 8 11 17 -0.77 0.00
 9 11 17 -0.80 0.00
 10 11 17 -1.89 0.00
 11 11 17 -1.72 0.00
 -6 12 17 -0.40 0.00
 -5 12 17 -0.29 0.00
 -4 12 17 -0.92 0.00
 -3 12 17 -0.56 0.00
 -2 12 17 0.59 0.00
 -1 12 17 0.67 0.00
 0 12 17 -0.46 0.00
 1 12 17 1.80 0.00
 2 12 17 1.02 0.00
 3 12 17 -2.62 0.00
 4 12 17 1.25 0.00
 5 12 17 1.26 0.00
 6 12 17 0.15 0.00
 7 12 17 -0.82 0.00
 8 12 17 -0.47 0.00
 9 12 17 0.38 0.00
 10 12 17 -0.31 0.00
 -5 13 17 -0.52 0.00
 -4 13 17 -0.32 0.00
 -3 13 17 -0.03 0.00
 -2 13 17 0.06 0.00
 -1 13 17 -1.36 0.00
 0 13 17 -0.49 0.00
 1 13 17 1.19 0.00
 2 13 17 0.32 0.00
 3 13 17 -1.76 0.00
 4 13 17 1.13 0.00
 5 13 17 -1.51 0.00
 6 13 17 -1.09 0.00
 7 13 17 -0.32 0.00
 8 13 17 -0.39 0.00
 9 13 17 0.17 0.00
 -4 14 17 0.17 0.00
 -3 14 17 -0.29 0.00
 -2 14 17 -0.59 0.00
 -1 14 17 -1.95 0.00
 0 14 17 -0.47 0.00
 1 14 17 0.59 0.00
 2 14 17 0.35 0.00
 3 14 17 -0.02 0.00
 4 14 17 0.84 0.00
 5 14 17 -1.46 0.00
 6 14 17 0.00 0.00
 7 14 17 0.16 0.00
 -2 15 17 0.66 0.00
 -1 15 17 -0.71 0.00
 0 15 17 -0.06 0.00
 1 15 17 0.45 0.00
 2 15 17 0.84 0.00
 3 15 17 0.95 0.00
 4 15 17 0.21 0.00
 5 15 17 -0.80 0.00
 -1 -10 18 -0.69 0.00
 1 -10 18 -0.89 0.00
 2 -10 18 0.02 0.00
 3 -10 18 1.04 0.00
 4 -10 18 -1.07 0.00
 5 -10 18 -0.48 0.00
 6 -10 18 0.17 0.00
 -3 -9 18 0.24 0.00
 -1 -9 18 0.75 0.00
 0 -9 18 1.97 0.00
 1 -9 18 -0.56 0.00
 2 -9 18 0.50 0.00
 3 -9 18 0.97 0.00
 4 -9 18 -0.73 0.00
 5 -9 18 2.15 0.00
 6 -9 18 0.05 0.00
 7 -9 18 0.20 0.00
 8 -9 18 -0.39 0.00
 -4 -8 18 -1.74 0.00
 -3 -8 18 -0.32 0.00
 -2 -8 18 0.28 0.00
 -1 -8 18 0.89 0.00
 0 -8 18 -1.06 0.00
 1 -8 18 -2.49 0.00
 2 -8 18 -0.36 0.00
 3 -8 18 1.47 0.00
 4 -8 18 0.28 0.00
 5 -8 18 0.88 0.00
 6 -8 18 -2.00 0.00
 7 -8 18 -0.65 0.00
 8 -8 18 -0.96 0.00
 9 -8 18 0.14 0.00
 -5 -7 18 0.58 0.00
 -4 -7 18 -1.00 0.00
 -3 -7 18 1.54 0.00
 -2 -7 18 1.80 0.00
 -1 -7 18 -0.35 0.00
 0 -7 18 -2.20 0.00
 1 -7 18 -0.82 0.00
 2 -7 18 -0.28 0.00
 3 -7 18 0.25 0.00
 4 -7 18 -0.37 0.00
 5 -7 18 0.59 0.00
 6 -7 18 0.43 0.00
 7 -7 18 1.20 0.00
 8 -7 18 0.46 0.00
 9 -7 18 0.08 0.00
 10 -7 18 0.01 0.00
 11 -7 18 0.00 0.00
 -6 -6 18 0.05 0.00
 -5 -6 18 -1.79 0.00
 -4 -6 18 -1.28 0.00
 -3 -6 18 0.00 0.00
 -2 -6 18 0.24 0.00
 -1 -6 18 -2.22 0.00
 0 -6 18 -0.38 0.00
 1 -6 18 0.54 0.00
 2 -6 18 -1.55 0.00
 3 -6 18 -0.38 0.00
 4 -6 18 0.69 0.00
 5 -6 18 -0.09 0.00
 6 -6 18 0.19 0.00
 7 -6 18 0.10 0.00
 8 -6 18 -0.60 0.00
 9 -6 18 -1.07 0.00
 10 -6 18 0.35 0.00
 11 -6 18 0.44 0.00
 -7 -5 18 -0.39 0.00
 -6 -5 18 2.01 0.00
 -5 -5 18 -0.05 0.00
 -4 -5 18 1.36 0.00
 -3 -5 18 1.27 0.00
 -2 -5 18 2.16 0.00
 -1 -5 18 -1.00 0.00
 0 -5 18 1.35 0.00
 1 -5 18 -0.81 0.00
 2 -5 18 -0.93 0.00
 3 -5 18 1.53 0.00
 4 -5 18 1.02 0.00
 5 -5 18 -0.96 0.00
 6 -5 18 0.22 0.00
 7 -5 18 0.32 0.00
 8 -5 18 0.41 0.00
 9 -5 18 0.50 0.00
 10 -5 18 1.70 0.00
 11 -5 18 0.21 0.00
 12 -5 18 -1.09 0.00
 -6 -4 18 1.53 0.00
 -5 -4 18 -1.65 0.00
 -4 -4 18 0.20 0.00
 -3 -4 18 0.82 0.00
 -2 -4 18 1.05 0.00
 -1 -4 18 0.13 0.00
 0 -4 18 2.79 0.00
 1 -4 18 -0.06 0.00
 2 -4 18 1.12 0.00
 3 -4 18 -0.51 0.00
 4 -4 18 -1.98 0.00
 5 -4 18 -1.70 0.00
 6 -4 18 -0.62 0.00
 7 -4 18 0.02 0.00
 8 -4 18 -0.55 0.00
 9 -4 18 -0.39 0.00
 10 -4 18 -0.12 0.00
 11 -4 18 -1.88 0.00
 12 -4 18 -1.29 0.00
 -8 -3 18 0.83 0.00
 -7 -3 18 -2.03 0.00
 -6 -3 18 -0.24 0.00
 -5 -3 18 -0.90 0.00
 -4 -3 18 -0.91 0.00
 -3 -3 18 -1.68 0.00
 -2 -3 18 -2.04 0.00
 -1 -3 18 -0.23 0.00
 0 -3 18 -0.05 0.00
 1 -3 18 -1.39 0.00
 2 -3 18 -0.56 0.00
 3 -3 18 -2.39 0.00
 4 -3 18 0.18 0.00
 5 -3 18 0.62 0.00
 6 -3 18 -1.02 0.00
 7 -3 18 -1.07 0.00
 8 -3 18 -2.81 0.00
 9 -3 18 -0.75 0.00
 10 -3 18 -0.56 0.00
 11 -3 18 -0.23 0.00
 12 -3 18 0.45 0.00
 13 -3 18 -1.01 0.00
 -8 -2 18 1.54 0.00
 -7 -2 18 -1.73 0.00
 -6 -2 18 0.78 0.00
 -5 -2 18 1.69 0.00
 -4 -2 18 -2.51 0.00
 -3 -2 18 -0.67 0.00
 -2 -2 18 -0.49 0.00
 -1 -2 18 -0.81 0.00
 0 -2 18 -0.93 0.00
 1 -2 18 2.29 0.00
 2 -2 18 2.61 0.00
 3 -2 18 3.73 0.00
 4 -2 18 5.49 0.00
 5 -2 18 2.35 0.00
 6 -2 18 0.71 0.00
 7 -2 18 1.62 0.00
 8 -2 18 -0.75 0.00
 9 -2 18 1.52 0.00
 10 -2 18 1.00 0.00
 11 -2 18 1.90 0.00
 12 -2 18 1.07 0.00
 -8 -1 18 0.47 0.00
 -7 -1 18 0.10 0.00
 -6 -1 18 2.34 0.00
 -5 -1 18 1.48 0.00
 -4 -1 18 -2.62 0.00
 -3 -1 18 3.26 0.00
 -2 -1 18 1.56 0.00
 -1 -1 18 -1.32 0.00
 0 -1 18 1.32 0.00
 1 -1 18 3.67 0.00
 2 -1 18 1.12 0.00
 3 -1 18 3.30 0.00
 4 -1 18 1.69 0.00
 5 -1 18 -1.08 0.00
 6 -1 18 0.70 0.00
 7 -1 18 2.85 0.00
 8 -1 18 0.46 0.00
 9 -1 18 1.94 0.00
 10 -1 18 -0.39 0.00
 11 -1 18 -1.27 0.00
 12 -1 18 -0.65 0.00
 13 -1 18 1.79 0.00
 -9 0 18 0.81 0.00
 -8 0 18 2.14 0.00
 -7 0 18 1.46 0.00
 -6 0 18 0.70 0.00
 -5 0 18 -0.77 0.00
 -4 0 18 -0.99 0.00
 -3 0 18 4.29 0.00
 -2 0 18 1.28 0.00
 -1 0 18 -1.99 0.00
 0 0 18 2.30 0.00
 1 0 18 -0.10 0.00
 2 0 18 -2.55 0.00
 3 0 18 1.65 0.00
 4 0 18 0.74 0.00
 5 0 18 0.72 0.00
 6 0 18 2.14 0.00
 7 0 18 0.57 0.00
 8 0 18 -2.47 0.00
 9 0 18 -0.20 0.00
 10 0 18 -0.31 0.00
 11 0 18 -0.74 0.00
 12 0 18 0.44 0.00
 13 0 18 2.00 0.00
 14 0 18 1.26 0.00
 -9 1 18 -0.60 0.00
 -8 1 18 -0.71 0.00
 -7 1 18 -1.95 0.00
 -6 1 18 -0.98 0.00
 -5 1 18 -0.74 0.00
 -4 1 18 -0.56 0.00
 -3 1 18 1.26 0.00
 -2 1 18 -0.11 0.00
 -1 1 18 -2.60 0.00
 0 1 18 2.43 0.00
 1 1 18 -3.26 0.00
 2 1 18 -2.94 0.00
 3 1 18 -0.12 0.00
 4 1 18 -1.05 0.00
 5 1 18 -1.03 0.00
 6 1 18 -1.84 0.00
 7 1 18 -2.92 0.00
 8 1 18 -2.31 0.00
 9 1 18 -0.28 0.00
 10 1 18 -0.24 0.00
 11 1 18 -1.50 0.00
 12 1 18 0.11 0.00
 13 1 18 1.16 0.00
 14 1 18 1.20 0.00
 -9 2 18 -0.64 0.00
 -8 2 18 -0.22 0.00
 -7 2 18 -0.71 0.00
 -6 2 18 0.94 0.00
 -5 2 18 -0.63 0.00
 -4 2 18 -2.49 0.00
 -3 2 18 -0.51 0.00
 -2 2 18 1.50 0.00
 -1 2 18 -0.80 0.00
 0 2 18 4.26 0.00
 1 2 18 0.12 0.00
 2 2 18 2.42 0.00
 3 2 18 1.98 0.00
 4 2 18 1.38 0.00
 5 2 18 0.29 0.00
 6 2 18 0.98 0.00
 7 2 18 4.27 0.00
 8 2 18 3.52 0.00
 9 2 18 0.81 0.00
 10 2 18 -0.10 0.00
 11 2 18 -1.07 0.00
 12 2 18 1.30 0.00
 13 2 18 1.05 0.00
 14 2 18 0.59 0.00
 -9 3 18 0.46 0.00
 -8 3 18 1.65 0.00
 -7 3 18 0.65 0.00
 -6 3 18 1.58 0.00
 -5 3 18 -0.62 0.00
 -4 3 18 -2.34 0.00
 -3 3 18 0.86 0.00
 -2 3 18 2.65 0.00
 -1 3 18 -1.87 0.00
 0 3 18 3.38 0.00
 1 3 18 2.46 0.00
 2 3 18 0.48 0.00
 3 3 18 -0.79 0.00
 4 3 18 0.28 0.00
 5 3 18 -0.97 0.00
 6 3 18 0.50 0.00
 7 3 18 2.19 0.00
 8 3 18 -1.24 0.00
 9 3 18 -1.55 0.00
 10 3 18 -0.22 0.00
 11 3 18 -1.18 0.00
 12 3 18 0.00 0.00
 13 3 18 -1.42 0.00
 14 3 18 -0.63 0.00
 -9 4 18 0.81 0.00
 -8 4 18 -0.18 0.00
 -7 4 18 -0.73 0.00
 -6 4 18 0.66 0.00
 -5 4 18 0.94 0.00
 -4 4 18 0.53 0.00
 -3 4 18 2.90 0.00
 -2 4 18 2.06 0.00
 -1 4 18 -2.54 0.00
 0 4 18 3.79 0.00
 1 4 18 2.71 0.00
 2 4 18 -4.36 0.00
 3 4 18 1.02 0.00
 4 4 18 2.34 0.00
 5 4 18 -0.50 0.00
 6 4 18 0.18 0.00
 7 4 18 0.92 0.00
 8 4 18 -1.42 0.00
 9 4 18 0.13 0.00
 10 4 18 0.84 0.00
 11 4 18 -0.50 0.00
 12 4 18 0.06 0.00
 13 4 18 -0.69 0.00
 14 4 18 0.23 0.00
 -9 5 18 -0.44 0.00
 -8 5 18 -1.93 0.00
 -7 5 18 -0.89 0.00
 -6 5 18 -0.34 0.00
 -5 5 18 1.02 0.00
 -4 5 18 -1.13 0.00
 -3 5 18 -0.61 0.00
 -2 5 18 -2.50 0.00
 -1 5 18 -4.48 0.00
 0 5 18 0.65 0.00
 1 5 18 -1.05 0.00
 2 5 18 -4.95 0.00
 3 5 18 5.94 0.00
 4 5 18 0.91 0.00
 5 5 18 -1.99 0.00
 6 5 18 0.61 0.00
 7 5 18 0.88 0.00
 9 5 18 0.51 0.00
 10 5 18 0.01 0.00
 11 5 18 -1.60 0.00
 12 5 18 -0.34 0.00
 13 5 18 0.08 0.00
 -9 6 18 0.94 0.00
 -8 6 18 0.30 0.00
 -7 6 18 0.16 0.00
 -6 6 18 -0.62 0.00
 -5 6 18 0.32 0.00
 -4 6 18 -2.69 0.00
 -3 6 18 0.13 0.00
 -2 6 18 -0.40 0.00
 -1 6 18 -0.15 0.00
 0 6 18 1.69 0.00
 1 6 18 -0.85 0.00
 2 6 18 -2.57 0.00
 3 6 18 4.05 0.00
 4 6 18 -3.47 0.00
 5 6 18 -1.77 0.00
 6 6 18 0.86 0.00
 7 6 18 -1.49 0.00
 8 6 18 -1.90 0.00
 9 6 18 -0.87 0.00
 10 6 18 -1.51 0.00
 11 6 18 -1.16 0.00
 12 6 18 0.95 0.00
 13 6 18 0.32 0.00
 -8 7 18 -1.45 0.00
 -7 7 18 -1.60 0.00
 -6 7 18 0.06 0.00
 -5 7 18 1.36 0.00
 -4 7 18 -0.73 0.00
 -3 7 18 2.94 0.00
 -2 7 18 1.08 0.00
 -1 7 18 0.74 0.00
 0 7 18 0.63 0.00
 1 7 18 -1.10 0.00
 2 7 18 -1.09 0.00
 3 7 18 1.17 0.00
 4 7 18 -1.94 0.00
 5 7 18 1.04 0.00
 6 7 18 2.13 0.00
 7 7 18 -1.04 0.00
 8 7 18 0.54 0.00
 9 7 18 0.96 0.00
 10 7 18 0.01 0.00
 11 7 18 0.93 0.00
 12 7 18 1.57 0.00
 -8 8 18 -0.77 0.00
 -7 8 18 0.17 0.00
 -6 8 18 1.50 0.00
 -5 8 18 0.44 0.00
 -4 8 18 -1.23 0.00
 -3 8 18 1.12 0.00
 -2 8 18 -1.52 0.00
 -1 8 18 -2.36 0.00
 0 8 18 0.48 0.00
 1 8 18 0.22 0.00
 2 8 18 0.02 0.00
 3 8 18 -0.38 0.00
 4 8 18 -0.10 0.00
 5 8 18 -1.41 0.00
 6 8 18 -1.16 0.00
 7 8 18 -2.60 0.00
 8 8 18 0.59 0.00
 9 8 18 0.60 0.00
 10 8 18 -0.78 0.00
 11 8 18 0.12 0.00
 12 8 18 0.31 0.00
 -7 9 18 0.48 0.00
 -6 9 18 -0.09 0.00
 -5 9 18 -0.37 0.00
 -4 9 18 0.58 0.00
 -3 9 18 1.09 0.00
 -2 9 18 -0.23 0.00
 -1 9 18 0.10 0.00
 0 9 18 4.83 0.00
 1 9 18 0.42 0.00
 2 9 18 -0.49 0.00
 3 9 18 0.01 0.00
 4 9 18 1.00 0.00
 5 9 18 -2.77 0.00
 6 9 18 -0.12 0.00
 7 9 18 -0.78 0.00
 8 9 18 -0.19 0.00
 9 9 18 0.00 0.00
 10 9 18 -0.81 0.00
 11 9 18 -0.27 0.00
 12 9 18 0.16 0.00
 -7 10 18 -0.35 0.00
 -6 10 18 -0.97 0.00
 -5 10 18 -0.24 0.00
 -4 10 18 0.32 0.00
 -3 10 18 -0.52 0.00
 -2 10 18 0.65 0.00
 -1 10 18 -0.17 0.00
 0 10 18 1.34 0.00
 1 10 18 -3.74 0.00
 2 10 18 -0.11 0.00
 3 10 18 1.05 0.00
 4 10 18 -0.27 0.00
 5 10 18 -2.12 0.00
 6 10 18 1.86 0.00
 7 10 18 -0.28 0.00
 8 10 18 -0.80 0.00
 9 10 18 0.51 0.00
 10 10 18 -0.66 0.00
 11 10 18 -0.62 0.00
 -6 11 18 -0.74 0.00
 -5 11 18 -0.61 0.00
 -4 11 18 0.06 0.00
 -3 11 18 0.46 0.00
 -2 11 18 1.27 0.00
 -1 11 18 -0.67 0.00
 0 11 18 0.27 0.00
 1 11 18 -1.58 0.00
 2 11 18 1.43 0.00
 3 11 18 -0.06 0.00
 4 11 18 -1.81 0.00
 5 11 18 0.51 0.00
 6 11 18 1.67 0.00
 7 11 18 -1.74 0.00
 8 11 18 -0.01 0.00
 9 11 18 1.43 0.00
 10 11 18 0.94 0.00
 -5 12 18 0.98 0.00
 -4 12 18 1.31 0.00
 -3 12 18 1.05 0.00
 -2 12 18 0.24 0.00
 -1 12 18 0.19 0.00
 0 12 18 0.28 0.00
 1 12 18 -1.09 0.00
 2 12 18 -0.20 0.00
 3 12 18 -0.59 0.00
 4 12 18 -1.09 0.00
 5 12 18 1.36 0.00
 6 12 18 -1.62 0.00
 7 12 18 -2.36 0.00
 8 12 18 1.31 0.00
 9 12 18 -0.25 0.00
 -4 13 18 -0.11 0.00
 -3 13 18 -0.41 0.00
 -2 13 18 -0.52 0.00
 -1 13 18 0.92 0.00
 0 13 18 -0.46 0.00
 1 13 18 -0.90 0.00
 2 13 18 -0.51 0.00
 3 13 18 0.30 0.00
 4 13 18 0.16 0.00
 5 13 18 1.91 0.00
 6 13 18 -0.56 0.00
 7 13 18 1.38 0.00
 8 13 18 2.73 0.00
 -3 14 18 -0.15 0.00
 -2 14 18 0.81 0.00
 -1 14 18 1.81 0.00
 0 14 18 -0.01 0.00
 1 14 18 -0.26 0.00
 2 14 18 -0.68 0.00
 3 14 18 0.66 0.00
 4 14 18 0.71 0.00
 5 14 18 1.15 0.00
 6 14 18 -0.73 0.00
 7 14 18 0.57 0.00
 0 15 18 -0.02 0.00
 1 15 18 0.60 0.00
 2 15 18 0.45 0.00
 3 15 18 0.55 0.00
 4 15 18 -0.66 0.00
 2 -10 19 -0.52 0.00
 3 -10 19 0.09 0.00
 4 -10 19 -0.10 0.00
 -1 -9 19 -0.28 0.00
 0 -9 19 0.36 0.00
 1 -9 19 0.64 0.00
 2 -9 19 -1.19 0.00
 3 -9 19 -0.77 0.00
 4 -9 19 0.44 0.00
 5 -9 19 0.16 0.00
 6 -9 19 1.08 0.00
 7 -9 19 -0.52 0.00
 -3 -8 19 -1.17 0.00
 -2 -8 19 0.44 0.00
 -1 -8 19 1.04 0.00
 0 -8 19 0.71 0.00
 1 -8 19 0.20 0.00
 2 -8 19 0.28 0.00
 3 -8 19 0.05 0.00
 4 -8 19 -0.25 0.00
 5 -8 19 -1.79 0.00
 6 -8 19 -0.26 0.00
 7 -8 19 -1.04 0.00
 8 -8 19 0.80 0.00
 9 -8 19 0.68 0.00
 -3 -7 19 -1.61 0.00
 -2 -7 19 0.04 0.00
 -1 -7 19 -0.13 0.00
 0 -7 19 -0.23 0.00
 1 -7 19 1.10 0.00
 2 -7 19 2.76 0.00
 3 -7 19 -0.90 0.00
 4 -7 19 -1.14 0.00
 5 -7 19 -0.31 0.00
 6 -7 19 0.24 0.00
 7 -7 19 -0.29 0.00
 8 -7 19 1.18 0.00
 9 -7 19 -0.17 0.00
 10 -7 19 -0.98 0.00
 -5 -6 19 0.54 0.00
 -4 -6 19 1.90 0.00
 -3 -6 19 0.49 0.00
 -2 -6 19 1.30 0.00
 -1 -6 19 1.81 0.00
 0 -6 19 0.85 0.00
 1 -6 19 1.35 0.00
 2 -6 19 0.22 0.00
 3 -6 19 -2.97 0.00
 4 -6 19 0.56 0.00
 5 -6 19 1.54 0.00
 6 -6 19 -0.51 0.00
 7 -6 19 -0.84 0.00
 8 -6 19 -0.41 0.00
 9 -6 19 -0.41 0.00
 10 -6 19 -0.35 0.00
 11 -6 19 0.36 0.00
 -6 -5 19 -0.18 0.00
 -5 -5 19 0.86 0.00
 -4 -5 19 -0.82 0.00
 -3 -5 19 -1.83 0.00
 -2 -5 19 -1.61 0.00
 -1 -5 19 -0.54 0.00
 0 -5 19 -2.41 0.00
 1 -5 19 -0.97 0.00
 2 -5 19 -1.32 0.00
 3 -5 19 -0.24 0.00
 4 -5 19 1.91 0.00
 5 -5 19 0.80 0.00
 6 -5 19 -0.92 0.00
 7 -5 19 -0.17 0.00
 8 -5 19 0.62 0.00
 9 -5 19 1.35 0.00
 10 -5 19 -0.23 0.00
 11 -5 19 -0.61 0.00
 -7 -4 19 0.60 0.00
 -5 -4 19 -0.02 0.00
 -4 -4 19 -0.96 0.00
 -3 -4 19 -0.14 0.00
 -2 -4 19 -1.40 0.00
 -1 -4 19 -0.49 0.00
 0 -4 19 -1.50 0.00
 1 -4 19 0.90 0.00
 2 -4 19 0.81 0.00
 3 -4 19 2.07 0.00
 4 -4 19 0.80 0.00
 5 -4 19 0.71 0.00
 6 -4 19 0.57 0.00
 7 -4 19 0.46 0.00
 8 -4 19 -0.08 0.00
 9 -4 19 0.44 0.00
 10 -4 19 -1.37 0.00
 11 -4 19 -0.68 0.00
 12 -4 19 1.61 0.00
 -7 -3 19 1.58 0.00
 -6 -3 19 -0.79 0.00
 -5 -3 19 2.46 0.00
 -4 -3 19 2.62 0.00
 -3 -3 19 0.92 0.00
 -2 -3 19 1.03 0.00
 -1 -3 19 1.98 0.00
 0 -3 19 0.57 0.00
 1 -3 19 0.74 0.00
 2 -3 19 -0.74 0.00
 3 -3 19 -0.32 0.00
 4 -3 19 -1.71 0.00
 5 -3 19 0.34 0.00
 6 -3 19 1.18 0.00
 7 -3 19 1.11 0.00
 8 -3 19 2.19 0.00
 9 -3 19 2.09 0.00
 10 -3 19 -0.27 0.00
 11 -3 19 1.19 0.00
 12 -3 19 1.78 0.00
 -7 -2 19 1.19 0.00
 -6 -2 19 -0.78 0.00
 -5 -2 19 0.92 0.00
 -4 -2 19 0.01 0.00
 -3 -2 19 -3.14 0.00
 -2 -2 19 1.18 0.00
 -1 -2 19 1.35 0.00
 0 -2 19 0.14 0.00
 1 -2 19 -1.69 0.00
 2 -2 19 -3.04 0.00
 3 -2 19 -2.59 0.00
 4 -2 19 -2.85 0.00
 5 -2 19 -0.71 0.00
 6 -2 19 -1.53 0.00
 7 -2 19 -1.74 0.00
 8 -2 19 0.63 0.00
 9 -2 19 -0.90 0.00
 10 -2 19 -0.01 0.00
 11 -2 19 0.16 0.00
 12 -2 19 -3.26 0.00
 13 -2 19 -2.81 0.00
 -8 -1 19 -1.93 0.00
 -7 -1 19 -0.04 0.00
 -6 -1 19 -0.99 0.00
 -5 -1 19 -0.90 0.00
 -4 -1 19 -0.65 0.00
 -3 -1 19 -3.03 0.00
 -2 -1 19 1.70 0.00
 -1 -1 19 0.89 0.00
 0 -1 19 0.04 0.00
 1 -1 19 -0.87 0.00
 2 -1 19 -0.47 0.00
 3 -1 19 -1.58 0.00
 4 -1 19 -1.46 0.00
 5 -1 19 -0.56 0.00
 6 -1 19 -2.09 0.00
 7 -1 19 -1.07 0.00
 8 -1 19 -0.05 0.00
 9 -1 19 -2.90 0.00
 10 -1 19 0.72 0.00
 11 -1 19 -0.83 0.00
 12 -1 19 -2.39 0.00
 13 -1 19 -0.04 0.00
 -8 0 19 -0.39 0.00
 -7 0 19 -0.07 0.00
 -6 0 19 -0.40 0.00
 -5 0 19 -0.12 0.00
 -4 0 19 0.73 0.00
 -3 0 19 -2.58 0.00
 -2 0 19 -0.76 0.00
 -1 0 19 -0.72 0.00
 0 0 19 -0.87 0.00
 1 0 19 0.85 0.00
 2 0 19 0.22 0.00
 3 0 19 -2.15 0.00
 4 0 19 -1.18 0.00
 5 0 19 -0.41 0.00
 6 0 19 0.03 0.00
 7 0 19 1.12 0.00
 8 0 19 0.40 0.00
 9 0 19 -0.62 0.00
 10 0 19 2.60 0.00
 11 0 19 0.28 0.00
 12 0 19 0.65 0.00
 -7 1 19 -0.01 0.00
 -6 1 19 0.42 0.00
 -5 1 19 1.23 0.00
 -4 1 19 0.83 0.00
 -3 1 19 -2.08 0.00
 -2 1 19 -0.49 0.00
 -1 1 19 1.65 0.00
 0 1 19 -0.73 0.00
 1 1 19 1.57 0.00
 2 1 19 0.35 0.00
 3 1 19 0.88 0.00
 4 1 19 1.73 0.00
 5 1 19 1.80 0.00
 6 1 19 0.79 0.00
 7 1 19 -0.01 0.00
 8 1 19 1.59 0.00
 9 1 19 2.46 0.00
 10 1 19 1.05 0.00
 11 1 19 -0.92 0.00
 12 1 19 0.04 0.00
 -7 2 19 -0.02 0.00
 -6 2 19 0.04 0.00
 -5 2 19 1.73 0.00
 -4 2 19 1.19 0.00
 -3 2 19 -0.17 0.00
 -2 2 19 0.91 0.00
 -1 2 19 1.45 0.00
 0 2 19 -4.52 0.00
 1 2 19 -0.62 0.00
 2 2 19 -1.34 0.00
 3 2 19 -0.20 0.00
 4 2 19 -1.11 0.00
 5 2 19 0.02 0.00
 6 2 19 -1.83 0.00
 7 2 19 -3.12 0.00
 8 2 19 -0.75 0.00
 9 2 19 -0.96 0.00
 10 2 19 -2.06 0.00
 11 2 19 0.33 0.00
 12 2 19 0.49 0.00
 13 2 19 -0.75 0.00
 -8 3 19 -0.51 0.00
 -7 3 19 0.15 0.00
 -6 3 19 -0.43 0.00
 -5 3 19 0.98 0.00
 -4 3 19 0.22 0.00
 -3 3 19 -0.40 0.00
 -2 3 19 -0.31 0.00
 -1 3 19 -0.28 0.00
 0 3 19 -4.55 0.00
 1 3 19 1.51 0.00
 2 3 19 0.18 0.00
 3 3 19 -1.16 0.00
 4 3 19 -0.58 0.00
 5 3 19 2.22 0.00
 6 3 19 -1.05 0.00
 7 3 19 -1.73 0.00
 8 3 19 1.12 0.00
 9 3 19 -0.42 0.00
 10 3 19 -0.62 0.00
 11 3 19 1.68 0.00
 12 3 19 -0.01 0.00
 13 3 19 0.26 0.00
 -8 4 19 -0.41 0.00
 -7 4 19 0.07 0.00
 -6 4 19 -1.27 0.00
 -5 4 19 -1.69 0.00
 -4 4 19 -1.30 0.00
 -3 4 19 -1.48 0.00
 -2 4 19 -1.70 0.00
 -1 4 19 0.40 0.00
 0 4 19 -1.84 0.00
 1 4 19 1.04 0.00
 2 4 19 -0.84 0.00
 3 4 19 -3.03 0.00
 4 4 19 1.21 0.00
 5 4 19 0.37 0.00
 6 4 19 -3.26 0.00
 7 4 19 -0.47 0.00
 8 4 19 1.63 0.00
 9 4 19 -1.02 0.00
 10 4 19 0.18 0.00
 11 4 19 1.12 0.00
 12 4 19 -0.75 0.00
 -8 5 19 0.56 0.00
 -7 5 19 1.35 0.00
 -6 5 19 0.55 0.00
 -5 5 19 0.49 0.00
 -4 5 19 2.22 0.00
 -3 5 19 0.22 0.00
 -2 5 19 0.56 0.00
 -1 5 19 3.39 0.00
 0 5 19 0.26 0.00
 1 5 19 0.55 0.00
 2 5 19 1.14 0.00
 3 5 19 -2.56 0.00
 4 5 19 2.27 0.00
 5 5 19 -1.52 0.00
 6 5 19 -0.84 0.00
 8 5 19 1.23 0.00
 9 5 19 0.12 0.00
 10 5 19 1.46 0.00
 11 5 19 0.63 0.00
 12 5 19 -0.51 0.00
 -8 6 19 0.53 0.00
 -7 6 19 -0.12 0.00
 -6 6 19 -0.53 0.00
 -5 6 19 -0.07 0.00
 -4 6 19 1.14 0.00
 -3 6 19 -1.66 0.00
 -2 6 19 0.79 0.00
 -1 6 19 1.39 0.00
 0 6 19 -0.88 0.00
 1 6 19 1.29 0.00
 2 6 19 3.08 0.00
 3 6 19 -2.03 0.00
 4 6 19 2.99 0.00
 5 6 19 -1.10 0.00
 6 6 19 1.29 0.00
 7 6 19 1.99 0.00
 8 6 19 -0.42 0.00
 9 6 19 0.08 0.00
 10 6 19 0.26 0.00
 11 6 19 -0.37 0.00
 12 6 19 -1.16 0.00
 13 6 19 -0.17 0.00
 -8 7 19 0.49 0.00
 -7 7 19 -0.10 0.00
 -6 7 19 -0.03 0.00
 -5 7 19 0.21 0.00
 -4 7 19 0.37 0.00
 -3 7 19 -1.63 0.00
 -2 7 19 1.15 0.00
 -1 7 19 -1.87 0.00
 0 7 19 -2.38 0.00
 1 7 19 0.80 0.00
 2 7 19 1.10 0.00
 3 7 19 -2.61 0.00
 4 7 19 1.83 0.00
 5 7 19 -1.23 0.00
 6 7 19 -0.18 0.00
 7 7 19 -0.79 0.00
 8 7 19 -2.49 0.00
 9 7 19 -0.06 0.00
 10 7 19 0.49 0.00
 11 7 19 -0.09 0.00
 12 7 19 -1.15 0.00
 -7 8 19 1.15 0.00
 -6 8 19 0.63 0.00
 -5 8 19 -0.11 0.00
 -4 8 19 0.21 0.00
 -3 8 19 -0.08 0.00
 -2 8 19 1.18 0.00
 -1 8 19 -1.78 0.00
 0 8 19 0.01 0.00
 1 8 19 2.53 0.00
 2 8 19 -0.05 0.00
 3 8 19 -1.00 0.00
 4 8 19 2.28 0.00
 5 8 19 0.87 0.00
 6 8 19 0.12 0.00
 7 8 19 1.82 0.00
 8 8 19 0.42 0.00
 9 8 19 0.89 0.00
 10 8 19 1.26 0.00
 11 8 19 0.28 0.00
 -7 9 19 0.15 0.00
 -6 9 19 -0.98 0.00
 -5 9 19 -1.28 0.00
 -4 9 19 -0.03 0.00
 -3 9 19 -0.91 0.00
 -2 9 19 -1.45 0.00
 -1 9 19 -0.47 0.00
 0 9 19 -0.15 0.00
 1 9 19 0.06 0.00
 2 9 19 -2.57 0.00
 3 9 19 0.11 0.00
 4 9 19 0.71 0.00
 5 9 19 -0.21 0.00
 6 9 19 -0.53 0.00
 7 9 19 3.18 0.00
 8 9 19 -0.06 0.00
 9 9 19 -0.52 0.00
 10 9 19 1.15 0.00
 11 9 19 -0.60 0.00
 -6 10 19 0.38 0.00
 -5 10 19 0.32 0.00
 -4 10 19 0.45 0.00
 -3 10 19 -0.65 0.00
 -2 10 19 -0.05 0.00
 -1 10 19 2.29 0.00
 0 10 19 -1.00 0.00
 1 10 19 0.63 0.00
 2 10 19 -0.41 0.00
 3 10 19 1.38 0.00
 4 10 19 -0.78 0.00
 5 10 19 -0.62 0.00
 6 10 19 0.43 0.00
 7 10 19 2.52 0.00
 8 10 19 -1.25 0.00
 9 10 19 -0.63 0.00
 10 10 19 0.95 0.00
 -6 11 19 -0.50 0.00
 -5 11 19 -0.16 0.00
 -4 11 19 -0.04 0.00
 -3 11 19 0.14 0.00
 -2 11 19 0.18 0.00
 -1 11 19 0.48 0.00
 0 11 19 -1.35 0.00
 1 11 19 1.88 0.00
 2 11 19 -0.19 0.00
 3 11 19 0.49 0.00
 4 11 19 -0.01 0.00
 5 11 19 0.81 0.00
 6 11 19 1.69 0.00
 7 11 19 0.79 0.00
 8 11 19 -1.92 0.00
 9 11 19 -0.47 0.00
 -5 12 19 0.10 0.00
 -4 12 19 -0.13 0.00
 -3 12 19 0.15 0.00
 -2 12 19 -0.55 0.00
 -1 12 19 -0.87 0.00
 0 12 19 -0.11 0.00
 1 12 19 1.08 0.00
 2 12 19 -0.56 0.00
 3 12 19 0.53 0.00
 4 12 19 0.71 0.00
 5 12 19 -0.37 0.00
 6 12 19 0.55 0.00
 7 12 19 -0.57 0.00
 8 12 19 -1.24 0.00
 -3 13 19 -0.05 0.00
 -2 13 19 -0.58 0.00
 -1 13 19 -0.76 0.00
 0 13 19 0.81 0.00
 1 13 19 0.04 0.00
 2 13 19 -0.67 0.00
 3 13 19 -0.57 0.00
 4 13 19 -0.20 0.00
 5 13 19 -1.22 0.00
 6 13 19 0.40 0.00
 7 13 19 -1.02 0.00
 8 13 19 -1.29 0.00
 -2 14 19 -0.45 0.00
 -1 14 19 -1.11 0.00
 0 14 19 -0.34 0.00
 1 14 19 -1.30 0.00
 2 14 19 -0.03 0.00
 3 14 19 0.64 0.00
 4 14 19 0.97 0.00
 5 14 19 -0.77 0.00
 6 14 19 0.10 0.00
 1 -9 20 -0.37 0.00
 2 -9 20 1.31 0.00
 3 -9 20 0.45 0.00
 4 -9 20 0.54 0.00
 5 -9 20 1.08 0.00
 -2 -8 20 0.27 0.00
 -1 -8 20 0.50 0.00
 0 -8 20 -0.71 0.00
 1 -8 20 -0.87 0.00
 2 -8 20 0.21 0.00
 3 -8 20 0.18 0.00
 4 -8 20 0.13 0.00
 5 -8 20 0.36 0.00
 6 -8 20 -0.52 0.00
 7 -8 20 -0.11 0.00
 8 -8 20 -0.59 0.00
 -3 -7 20 1.79 0.00
 -2 -7 20 0.62 0.00
 -1 -7 20 -0.09 0.00
 0 -7 20 -0.95 0.00
 1 -7 20 0.03 0.00
 2 -7 20 -0.99 0.00
 3 -7 20 -0.73 0.00
 4 -7 20 -0.80 0.00
 5 -7 20 0.25 0.00
 6 -7 20 0.79 0.00
 7 -7 20 1.24 0.00
 8 -7 20 -0.03 0.00
 9 -7 20 -0.02 0.00
 -4 -6 20 -1.15 0.00
 -3 -6 20 1.03 0.00
 -2 -6 20 -1.25 0.00
 -1 -6 20 -0.92 0.00
 0 -6 20 0.84 0.00
 1 -6 20 1.07 0.00
 2 -6 20 -1.49 0.00
 3 -6 20 1.23 0.00
 4 -6 20 0.78 0.00
 5 -6 20 -0.10 0.00
 6 -6 20 0.82 0.00
 7 -6 20 0.17 0.00
 8 -6 20 -1.09 0.00
 9 -6 20 -0.20 0.00
 10 -6 20 1.24 0.00
 -5 -5 20 0.67 0.00
 -4 -5 20 0.52 0.00
 -3 -5 20 1.92 0.00
 -2 -5 20 0.20 0.00
 -1 -5 20 -0.02 0.00
 0 -5 20 1.50 0.00
 1 -5 20 -0.95 0.00
 2 -5 20 -1.12 0.00
 3 -5 20 1.99 0.00
 4 -5 20 -1.20 0.00
 5 -5 20 -2.35 0.00
 6 -5 20 0.32 0.00
 7 -5 20 0.77 0.00
 8 -5 20 0.12 0.00
 9 -5 20 -0.75 0.00
 10 -5 20 0.86 0.00
 11 -5 20 -0.43 0.00
 -6 -4 20 0.67 0.00
 -5 -4 20 -1.37 0.00
 -4 -4 20 0.14 0.00
 -3 -4 20 0.63 0.00
 -2 -4 20 -0.75 0.00
 -1 -4 20 0.25 0.00
 0 -4 20 1.96 0.00
 1 -4 20 -0.35 0.00
 2 -4 20 1.30 0.00
 3 -4 20 0.44 0.00
 4 -4 20 -2.06 0.00
 5 -4 20 -1.69 0.00
 6 -4 20 0.25 0.00
 7 -4 20 -0.04 0.00
 8 -4 20 -1.84 0.00
 9 -4 20 -1.90 0.00
 10 -4 20 1.74 0.00
 11 -4 20 -0.17 0.00
 -5 -3 20 -1.22 0.00
 -4 -3 20 0.79 0.00
 -3 -3 20 -0.85 0.00
 -2 -3 20 -2.29 0.00
 -1 -3 20 -0.71 0.00
 0 -3 20 -0.55 0.00
 1 -3 20 -0.43 0.00
 2 -3 20 0.81 0.00
 3 -3 20 -1.04 0.00
 4 -3 20 0.10 0.00
 5 -3 20 -0.52 0.00
 6 -3 20 -0.36 0.00
 7 -3 20 -1.29 0.00
 8 -3 20 -1.92 0.00
 9 -3 20 -1.07 0.00
 10 -3 20 1.14 0.00
 11 -3 20 0.20 0.00
 12 -3 20 0.60 0.00
 -7 -2 20 -0.73 0.00
 -6 -2 20 1.63 0.00
 -5 -2 20 -0.74 0.00
 -4 -2 20 0.08 0.00
 -3 -2 20 1.03 0.00
 -2 -2 20 -1.06 0.00
 -1 -2 20 -0.56 0.00
 0 -2 20 -1.31 0.00
 1 -2 20 0.87 0.00
 2 -2 20 1.58 0.00
 3 -2 20 2.07 0.00
 4 -2 20 3.78 0.00
 5 -2 20 1.67 0.00
 6 -2 20 1.87 0.00
 7 -2 20 1.06 0.00
 8 -2 20 0.82 0.00
 9 -2 20 0.09 0.00
 10 -2 20 0.18 0.00
 11 -2 20 0.57 0.00
 -7 -1 20 -0.26 0.00
 -6 -1 20 1.35 0.00
 -5 -1 20 -0.73 0.00
 -4 -1 20 0.72 0.00
 -3 -1 20 4.24 0.00
 -2 -1 20 -0.79 0.00
 -1 -1 20 -1.08 0.00
 0 -1 20 -1.48 0.00
 1 -1 20 1.16 0.00
 2 -1 20 1.28 0.00
 3 -1 20 2.02 0.00
 4 -1 20 1.44 0.00
 5 -1 20 -0.89 0.00
 6 -1 20 0.47 0.00
 7 -1 20 1.05 0.00
 8 -1 20 1.45 0.00
 9 -1 20 0.89 0.00
 10 -1 20 -1.09 0.00
 11 -1 20 -0.35 0.00
 12 -1 20 0.45 0.00
 13 -1 20 0.72 0.00
 -6 0 20 0.07 0.00
 -5 0 20 -0.96 0.00
 -4 0 20 0.40 0.00
 -3 0 20 2.51 0.00
 -2 0 20 -1.93 0.00
 -1 0 20 0.52 0.00
 0 0 20 1.88 0.00
 1 0 20 0.96 0.00
 2 0 20 -0.84 0.00
 3 0 20 0.39 0.00
 4 0 20 0.18 0.00
 5 0 20 -0.20 0.00
 6 0 20 1.73 0.00
 7 0 20 -0.09 0.00
 8 0 20 -1.11 0.00
 9 0 20 -0.15 0.00
 10 0 20 -1.36 0.00
 11 0 20 0.90 0.00
 12 0 20 0.89 0.00
 13 0 20 0.27 0.00
 -7 1 20 0.58 0.00
 -6 1 20 -2.53 0.00
 -5 1 20 -0.90 0.00
 -4 1 20 0.17 0.00
 -3 1 20 0.77 0.00
 -2 1 20 -0.72 0.00
 -1 1 20 1.57 0.00
 0 1 20 1.26 0.00
 1 1 20 -3.01 0.00
 2 1 20 -1.49 0.00
 3 1 20 -0.43 0.00
 4 1 20 -1.28 0.00
 5 1 20 -1.34 0.00
 6 1 20 0.00 0.00
 7 1 20 -2.18 0.00
 8 1 20 -1.73 0.00
 9 1 20 -0.73 0.00
 10 1 20 -1.34 0.00
 11 1 20 0.64 0.00
 12 1 20 -0.30 0.00
 13 1 20 -0.17 0.00
 -8 2 20 -0.08 0.00
 -7 2 20 0.10 0.00
 -6 2 20 -1.14 0.00
 -5 2 20 1.05 0.00
 -4 2 20 0.04 0.00
 -3 2 20 -0.63 0.00
 -2 2 20 -0.36 0.00
 -1 2 20 0.64 0.00
 0 2 20 1.09 0.00
 1 2 20 -0.94 0.00
 2 2 20 3.61 0.00
 3 2 20 0.82 0.00
 4 2 20 -0.10 0.00
 5 2 20 -0.23 0.00
 6 2 20 1.77 0.00
 7 2 20 1.35 0.00
 8 2 20 1.87 0.00
 9 2 20 1.53 0.00
 10 2 20 1.19 0.00
 11 2 20 0.64 0.00
 12 2 20 -0.34 0.00
 13 2 20 0.45 0.00
 -8 3 20 1.07 0.00
 -7 3 20 0.33 0.00
 -6 3 20 1.27 0.00
 -5 3 20 0.67 0.00
 -4 3 20 -0.70 0.00
 -3 3 20 -0.16 0.00
 -2 3 20 0.67 0.00
 -1 3 20 -0.28 0.00
 0 3 20 1.67 0.00
 1 3 20 0.65 0.00
 2 3 20 2.62 0.00
 3 3 20 -1.58 0.00
 4 3 20 -0.08 0.00
 5 3 20 0.15 0.00
 6 3 20 1.36 0.00
 7 3 20 0.36 0.00
 8 3 20 0.27 0.00
 9 3 20 0.26 0.00
 10 3 20 0.30 0.00
 11 3 20 -0.61 0.00
 12 3 20 -0.39 0.00
 13 3 20 -0.62 0.00
 -8 4 20 0.58 0.00
 -7 4 20 -0.96 0.00
 -6 4 20 0.03 0.00
 -5 4 20 -0.40 0.00
 -4 4 20 1.14 0.00
 -3 4 20 2.25 0.00
 -2 4 20 1.21 0.00
 -1 4 20 -1.18 0.00
 0 4 20 2.30 0.00
 1 4 20 -0.17 0.00
 2 4 20 -0.35 0.00
 3 4 20 0.16 0.00
 4 4 20 0.85 0.00
 5 4 20 0.48 0.00
 6 4 20 0.96 0.00
 7 4 20 -0.03 0.00
 8 4 20 -0.71 0.00
 9 4 20 0.14 0.00
 10 4 20 1.02 0.00
 11 4 20 0.38 0.00
 12 4 20 -0.05 0.00
 13 4 20 -1.35 0.00
 -7 5 20 -1.32 0.00
 -6 5 20 -0.43 0.00
 -5 5 20 0.19 0.00
 -4 5 20 0.08 0.00
 -3 5 20 -0.51 0.00
 -2 5 20 -2.14 0.00
 -1 5 20 -3.08 0.00
 0 5 20 0.06 0.00
 1 5 20 -2.98 0.00
 2 5 20 -0.70 0.00
 3 5 20 3.14 0.00
 4 5 20 -1.55 0.00
 5 5 20 0.62 0.00
 6 5 20 0.55 0.00
 7 5 20 -0.60 0.00
 8 5 20 -0.64 0.00
 9 5 20 0.43 0.00
 10 5 20 -0.41 0.00
 11 5 20 -1.35 0.00
 12 5 20 -0.57 0.00
 13 5 20 -1.33 0.00
 -7 6 20 0.12 0.00
 -6 6 20 0.99 0.00
 -5 6 20 0.58 0.00
 -4 6 20 -1.05 0.00
 -3 6 20 -0.01 0.00
 -2 6 20 -0.07 0.00
 -1 6 20 1.26 0.00
 0 6 20 1.12 0.00
 1 6 20 -1.88 0.00
 2 6 20 0.32 0.00
 3 6 20 1.93 0.00
 4 6 20 -4.37 0.00
 5 6 20 1.79 0.00
 6 6 20 -0.33 0.00
 7 6 20 -0.90 0.00
 8 6 20 -0.43 0.00
 9 6 20 -1.18 0.00
 10 6 20 -1.56 0.00
 11 6 20 -0.27 0.00
 12 6 20 1.28 0.00
 -7 7 20 -0.75 0.00
 -6 7 20 0.34 0.00
 -5 7 20 -0.71 0.00
 -4 7 20 -0.78 0.00
 -3 7 20 1.22 0.00
 -2 7 20 0.78 0.00
 -1 7 20 2.14 0.00
 0 7 20 -1.10 0.00
 1 7 20 -1.05 0.00
 2 7 20 0.94 0.00
 3 7 20 0.70 0.00
 4 7 20 -3.13 0.00
 5 7 20 3.44 0.00
 6 7 20 -0.21 0.00
 7 7 20 -0.32 0.00
 8 7 20 1.44 0.00
 9 7 20 -0.11 0.00
 10 7 20 0.17 0.00
 11 7 20 0.68 0.00
 -7 8 20 0.30 0.00
 -6 8 20 0.31 0.00
 -5 8 20 -1.13 0.00
 -4 8 20 -0.05 0.00
 -3 8 20 0.74 0.00
 -2 8 20 -1.20 0.00
 -1 8 20 -0.57 0.00
 0 8 20 -1.69 0.00
 1 8 20 1.02 0.00
 2 8 20 0.78 0.00
 3 8 20 -0.59 0.00
 4 8 20 -1.66 0.00
 5 8 20 1.15 0.00
 6 8 20 -2.72 0.00
 7 8 20 -1.96 0.00
 8 8 20 1.51 0.00
 9 8 20 -0.82 0.00
 10 8 20 -0.11 0.00
 11 8 20 0.18 0.00
 -6 9 20 -0.08 0.00
 -5 9 20 0.24 0.00
 -4 9 20 1.11 0.00
 -3 9 20 0.39 0.00
 -2 9 20 -0.57 0.00
 -1 9 20 0.96 0.00
 0 9 20 2.02 0.00
 1 9 20 1.37 0.00
 2 9 20 0.66 0.00
 3 9 20 0.19 0.00
 4 9 20 0.09 0.00
 5 9 20 -0.26 0.00
 6 9 20 -1.54 0.00
 7 9 20 -1.26 0.00
 8 9 20 1.23 0.00
 9 9 20 -1.19 0.00
 10 9 20 -0.91 0.00
 -6 10 20 -0.02 0.00
 -5 10 20 0.08 0.00
 -4 10 20 -0.88 0.00
 -3 10 20 -0.49 0.00
 -2 10 20 0.89 0.00
 -1 10 20 -0.04 0.00
 0 10 20 0.06 0.00
 1 10 20 -1.85 0.00
 2 10 20 0.41 0.00
 3 10 20 -0.85 0.00
 4 10 20 -0.69 0.00
 5 10 20 -0.31 0.00
 6 10 20 0.07 0.00
 7 10 20 -0.78 0.00
 8 10 20 0.98 0.00
 9 10 20 -1.00 0.00
 -5 11 20 -0.19 0.00
 -4 11 20 -0.53 0.00
 -3 11 20 0.93 0.00
 -2 11 20 1.18 0.00
 -1 11 20 -1.70 0.00
 0 11 20 -0.27 0.00
 1 11 20 -1.00 0.00
 2 11 20 0.76 0.00
 3 11 20 -1.72 0.00
 4 11 20 -0.08 0.00
 5 11 20 0.95 0.00
 6 11 20 -0.72 0.00
 7 11 20 -0.88 0.00
 8 11 20 1.46 0.00
 9 11 20 0.50 0.00
 -4 12 20 0.43 0.00
 -3 12 20 0.64 0.00
 -2 12 20 0.03 0.00
 -1 12 20 -0.81 0.00
 0 12 20 1.02 0.00
 1 12 20 0.70 0.00
 2 12 20 0.67 0.00
 3 12 20 -1.14 0.00
 4 12 20 0.49 0.00
 5 12 20 0.55 0.00
 6 12 20 -1.83 0.00
 7 12 20 0.70 0.00
 -2 13 20 -0.12 0.00
 -1 13 20 0.35 0.00
 0 13 20 0.44 0.00
 1 13 20 0.34 0.00
 2 13 20 -0.67 0.00
 3 13 20 -0.49 0.00
 4 13 20 0.98 0.00
 5 13 20 1.00 0.00
 6 13 20 -0.73 0.00
 7 13 20 1.64 0.00
 0 14 20 0.11 0.00
 1 14 20 0.62 0.00
 2 14 20 -0.40 0.00
 3 14 20 0.60 0.00
 4 14 20 0.44 0.00
 5 14 20 0.07 0.00
 1 -8 21 0.31 0.00
 2 -8 21 0.54 0.00
 3 -8 21 0.34 0.00
 4 -8 21 -0.75 0.00
 5 -8 21 -0.60 0.00
 6 -8 21 -1.01 0.00
 -2 -7 21 -0.38 0.00
 -1 -7 21 -1.19 0.00
 0 -7 21 -0.72 0.00
 1 -7 21 0.63 0.00
 2 -7 21 1.36 0.00
 3 -7 21 -0.54 0.00
 4 -7 21 0.06 0.00
 5 -7 21 -0.28 0.00
 6 -7 21 -1.32 0.00
 7 -7 21 0.13 0.00
 8 -7 21 0.56 0.00
 -3 -6 21 -0.23 0.00
 -2 -6 21 1.63 0.00
 -1 -6 21 0.39 0.00
 0 -6 21 0.74 0.00
 1 -6 21 0.63 0.00
 2 -6 21 0.02 0.00
 3 -6 21 -1.35 0.00
 4 -6 21 1.55 0.00
 5 -6 21 0.50 0.00
 6 -6 21 -0.90 0.00
 7 -6 21 0.30 0.00
 8 -6 21 0.74 0.00
 9 -6 21 0.45 0.00
 -4 -5 21 0.02 0.00
 -3 -5 21 -1.73 0.00
 -2 -5 21 0.00 0.00
 -1 -5 21 -1.49 0.00
 0 -5 21 -0.84 0.00
 1 -5 21 -0.97 0.00
 2 -5 21 -0.80 0.00
 3 -5 21 -0.70 0.00
 4 -5 21 1.77 0.00
 5 -5 21 0.98 0.00
 6 -5 21 -0.65 0.00
 7 -5 21 0.53 0.00
 8 -5 21 1.30 0.00
 9 -5 21 -0.26 0.00
 10 -5 21 -1.65 0.00
 -5 -4 21 -0.53 0.00
 -4 -4 21 -0.91 0.00
 -3 -4 21 -0.37 0.00
 -2 -4 21 0.18 0.00
 -1 -4 21 -0.63 0.00
 0 -4 21 -0.87 0.00
 1 -4 21 -0.85 0.00
 2 -4 21 0.31 0.00
 3 -4 21 0.65 0.00
 4 -4 21 2.16 0.00
 5 -4 21 1.99 0.00
 6 -4 21 0.07 0.00
 7 -4 21 -0.08 0.00
 8 -4 21 -0.11 0.00
 9 -4 21 -0.21 0.00
 10 -4 21 -1.36 0.00
 11 -4 21 0.42 0.00
 -4 -3 21 0.33 0.00
 -3 -3 21 1.08 0.00
 -2 -3 21 1.78 0.00
 -1 -3 21 1.28 0.00
 0 -3 21 1.20 0.00
 1 -3 21 1.31 0.00
 2 -3 21 0.92 0.00
 3 -3 21 -0.73 0.00
 4 -3 21 -1.13 0.00
 5 -3 21 -0.47 0.00
 6 -3 21 -0.68 0.00
 7 -3 21 -0.06 0.00
 8 -3 21 2.25 0.00
 9 -3 21 3.29 0.00
 10 -3 21 -0.25 0.00
 -6 -2 21 -0.80 0.00
 -5 -2 21 1.97 0.00
 -4 -2 21 -1.90 0.00
 -3 -2 21 -1.76 0.00
 -2 -2 21 1.39 0.00
 -1 -2 21 1.06 0.00
 0 -2 21 1.73 0.00
 1 -2 21 -1.03 0.00
 2 -2 21 -2.36 0.00
 3 -2 21 -3.63 0.00
 4 -2 21 -2.81 0.00
 5 -2 21 -0.03 0.00
 6 -2 21 -1.12 0.00
 7 -2 21 -1.58 0.00
 8 -2 21 0.17 0.00
 9 -2 21 0.78 0.00
 10 -2 21 -1.08 0.00
 11 -2 21 -0.44 0.00
 12 -2 21 -1.86 0.00
 -5 -1 21 0.81 0.00
 -4 -1 21 -2.36 0.00
 -3 -1 21 -2.06 0.00
 -2 -1 21 1.34 0.00
 -1 -1 21 -1.14 0.00
 0 -1 21 0.66 0.00
 1 -1 21 -0.52 0.00
 2 -1 21 0.31 0.00
 3 -1 21 -1.06 0.00
 4 -1 21 0.75 0.00
 5 -1 21 1.82 0.00
 6 -1 21 -1.43 0.00
 7 -1 21 -0.83 0.00
 8 -1 21 -0.82 0.00
 9 -1 21 -0.45 0.00
 10 -1 21 -0.32 0.00
 11 -1 21 -1.10 0.00
 12 -1 21 -0.22 0.00
 -7 0 21 -1.56 0.00
 -6 0 21 1.11 0.00
 -5 0 21 0.71 0.00
 -4 0 21 -0.47 0.00
 -3 0 21 -1.46 0.00
 -2 0 21 0.28 0.00
 -1 0 21 -1.71 0.00
 0 0 21 1.32 0.00
 1 0 21 -0.04 0.00
 2 0 21 -0.35 0.00
 3 0 21 -0.91 0.00
 4 0 21 0.80 0.00
 5 0 21 -0.55 0.00
 6 0 21 -1.88 0.00
 7 0 21 0.73 0.00
 8 0 21 -0.40 0.00
 9 0 21 0.55 0.00
 10 0 21 0.45 0.00
 11 0 21 -1.14 0.00
 -7 1 21 -0.60 0.00
 -6 1 21 1.56 0.00
 -5 1 21 -1.45 0.00
 -4 1 21 0.67 0.00
 -3 1 21 -0.15 0.00
 -2 1 21 1.18 0.00
 -1 1 21 0.13 0.00
 0 1 21 0.20 0.00
 1 1 21 -0.86 0.00
 2 1 21 0.32 0.00
 3 1 21 1.49 0.00
 4 1 21 1.18 0.00
 5 1 21 0.15 0.00
 6 1 21 0.02 0.00
 7 1 21 1.45 0.00
 8 1 21 0.06 0.00
 9 1 21 1.02 0.00
 10 1 21 0.21 0.00
 11 1 21 -0.36 0.00
 -7 2 21 -0.89 0.00
 -6 2 21 0.63 0.00
 -5 2 21 -0.83 0.00
 -4 2 21 2.27 0.00
 -3 2 21 0.32 0.00
 -2 2 21 0.77 0.00
 -1 2 21 -0.49 0.00
 0 2 21 -2.06 0.00
 1 2 21 -0.44 0.00
 2 2 21 -0.35 0.00
 3 2 21 0.18 0.00
 4 2 21 -1.13 0.00
 5 2 21 0.25 0.00
 6 2 21 -0.51 0.00
 7 2 21 -0.44 0.00
 8 2 21 -1.38 0.00
 9 2 21 -0.49 0.00
 10 2 21 -0.94 0.00
 11 2 21 0.01 0.00
 -7 3 21 0.29 0.00
 -6 3 21 0.22 0.00
 -5 3 21 -0.96 0.00
 -4 3 21 -0.10 0.00
 -3 3 21 -0.94 0.00
 -2 3 21 0.26 0.00
 -1 3 21 -0.83 0.00
 0 3 21 -2.27 0.00
 1 3 21 0.79 0.00
 2 3 21 -1.43 0.00
 3 3 21 -0.36 0.00
 4 3 21 -0.68 0.00
 5 3 21 1.10 0.00
 6 3 21 -0.82 0.00
 7 3 21 0.11 0.00
 8 3 21 -0.30 0.00
 9 3 21 -1.22 0.00
 10 3 21 -1.31 0.00
 11 3 21 1.09 0.00
 -7 4 21 0.95 0.00
 -6 4 21 -0.84 0.00
 -5 4 21 -1.01 0.00
 -4 4 21 -0.87 0.00
 -3 4 21 -1.10 0.00
 -2 4 21 -0.89 0.00
 -1 4 21 -0.62 0.00
 0 4 21 -0.87 0.00
 1 4 21 1.68 0.00
 2 4 21 -1.97 0.00
 3 4 21 0.09 0.00
 4 4 21 0.29 0.00
 5 4 21 -1.08 0.00
 6 4 21 -1.84 0.00
 7 4 21 0.14 0.00
 8 4 21 -0.97 0.00
 9 4 21 -1.42 0.00
 10 4 21 0.56 0.00
 11 4 21 0.98 0.00
 -7 5 21 0.80 0.00
 -6 5 21 -0.28 0.00
 -5 5 21 1.16 0.00
 -4 5 21 0.99 0.00
 -3 5 21 0.21 0.00
 -2 5 21 0.70 0.00
 -1 5 21 2.37 0.00
 0 5 21 1.33 0.00
 1 5 21 2.05 0.00
 2 5 21 -1.42 0.00
 3 5 21 0.08 0.00
 4 5 21 0.55 0.00
 5 5 21 -2.31 0.00
 6 5 21 0.66 0.00
 7 5 21 1.31 0.00
 8 5 21 0.22 0.00
 9 5 21 0.93 0.00
 10 5 21 1.49 0.00
 11 5 21 -0.28 0.00
 12 5 21 -0.25 0.00
 -7 6 21 -0.43 0.00
 -6 6 21 -0.73 0.00
 -5 6 21 0.13 0.00
 -4 6 21 -0.68 0.00
 -3 6 21 -1.01 0.00
 -2 6 21 0.14 0.00
 -1 6 21 0.47 0.00
 0 6 21 -0.28 0.00
 1 6 21 0.45 0.00
 2 6 21 -0.24 0.00
 3 6 21 1.40 0.00
 4 6 21 2.43 0.00
 5 6 21 -1.73 0.00
 6 6 21 2.56 0.00
 7 6 21 -0.03 0.00
 8 6 21 -0.81 0.00
 9 6 21 0.84 0.00
 10 6 21 0.74 0.00
 11 6 21 0.08 0.00
 12 6 21 0.10 0.00
 -6 7 21 0.74 0.00
 -5 7 21 0.69 0.00
 -4 7 21 -0.50 0.00
 -3 7 21 0.26 0.00
 -2 7 21 0.66 0.00
 -1 7 21 -1.49 0.00
 0 7 21 -0.90 0.00
 1 7 21 -0.85 0.00
 2 7 21 0.42 0.00
 3 7 21 0.29 0.00
 4 7 21 0.55 0.00
 5 7 21 -2.67 0.00
 6 7 21 1.36 0.00
 7 7 21 -2.72 0.00
 8 7 21 -1.44 0.00
 9 7 21 1.20 0.00
 10 7 21 -0.42 0.00
 11 7 21 0.04 0.00
 -6 8 21 0.36 0.00
 -5 8 21 0.12 0.00
 -4 8 21 -0.28 0.00
 -3 8 21 1.14 0.00
 -2 8 21 0.17 0.00
 -1 8 21 -1.19 0.00
 0 8 21 1.49 0.00
 1 8 21 -0.04 0.00
 2 8 21 0.64 0.00
 3 8 21 -0.47 0.00
 4 8 21 1.01 0.00
 5 8 21 -0.36 0.00
 6 8 21 1.83 0.00
 7 8 21 0.07 0.00
 8 8 21 1.16 0.00
 9 8 21 1.91 0.00
 10 8 21 -0.82 0.00
 11 8 21 0.61 0.00
 -5 9 21 -0.39 0.00
 -4 9 21 -0.49 0.00
 -3 9 21 -0.69 0.00
 -2 9 21 -1.03 0.00
 -1 9 21 0.57 0.00
 0 9 21 0.76 0.00
 1 9 21 -2.04 0.00
 2 9 21 -1.02 0.00
 3 9 21 -0.52 0.00
 4 9 21 0.64 0.00
 5 9 21 -0.39 0.00
 6 9 21 1.29 0.00
 7 9 21 1.88 0.00
 8 9 21 0.62 0.00
 9 9 21 1.49 0.00
 -5 10 21 0.14 0.00
 -4 10 21 0.19 0.00
 -3 10 21 -0.24 0.00
 -2 10 21 0.97 0.00
 -1 10 21 2.13 0.00
 0 10 21 -0.95 0.00
 1 10 21 -0.58 0.00
 2 10 21 0.14 0.00
 3 10 21 0.65 0.00
 4 10 21 0.07 0.00
 5 10 21 -0.12 0.00
 6 10 21 1.20 0.00
 7 10 21 0.46 0.00
 8 10 21 -2.00 0.00
 9 10 21 0.33 0.00
 10 10 21 -0.22 0.00
 -4 11 21 0.48 0.00
 -3 11 21 0.17 0.00
 -2 11 21 0.33 0.00
 -1 11 21 0.57 0.00
 0 11 21 -1.82 0.00
 1 11 21 0.64 0.00
 2 11 21 0.05 0.00
 3 11 21 1.27 0.00
 4 11 21 0.19 0.00
 5 11 21 0.26 0.00
 6 11 21 0.90 0.00
 7 11 21 -1.23 0.00
 9 11 21 1.19 0.00
 -3 12 21 -0.06 0.00
 -2 12 21 -0.73 0.00
 -1 12 21 0.26 0.00
 0 12 21 -1.09 0.00
 1 12 21 0.17 0.00
 2 12 21 -0.39 0.00
 3 12 21 0.79 0.00
 4 12 21 -0.48 0.00
 5 12 21 -0.02 0.00
 6 12 21 1.19 0.00
 7 12 21 -1.23 0.00
 8 12 21 -0.43 0.00
 -1 13 21 0.76 0.00
 0 13 21 -0.74 0.00
 1 13 21 -0.73 0.00
 2 13 21 -0.16 0.00
 3 13 21 0.24 0.00
 4 13 21 -0.44 0.00
 5 13 21 -0.02 0.00
 6 13 21 0.64 0.00
 1 -7 22 -0.05 0.00
 2 -7 22 -1.27 0.00
 3 -7 22 -1.21 0.00
 4 -7 22 -0.05 0.00
 5 -7 22 0.18 0.00
 6 -7 22 0.65 0.00
 -2 -6 22 -0.93 0.00
 -1 -6 22 0.36 0.00
 0 -6 22 0.44 0.00
 1 -6 22 0.51 0.00
 2 -6 22 -0.36 0.00
 3 -6 22 1.65 0.00
 4 -6 22 0.12 0.00
 5 -6 22 0.06 0.00
 6 -6 22 1.04 0.00
 7 -6 22 -0.81 0.00
 8 -6 22 -0.55 0.00
 -3 -5 22 1.15 0.00
 -2 -5 22 -0.03 0.00
 -1 -5 22 0.92 0.00
 0 -5 22 0.14 0.00
 1 -5 22 -0.32 0.00
 2 -5 22 -0.14 0.00
 3 -5 22 0.48 0.00
 4 -5 22 -3.31 0.00
 5 -5 22 -1.53 0.00
 6 -5 22 0.26 0.00
 7 -5 22 -0.49 0.00
 8 -5 22 0.08 0.00
 9 -5 22 0.32 0.00
 -4 -4 22 -0.12 0.00
 -3 -4 22 -0.09 0.00
 -2 -4 22 -0.97 0.00
 -1 -4 22 0.22 0.00
 0 -4 22 -0.62 0.00
 1 -4 22 0.49 0.00
 2 -4 22 1.82 0.00
 3 -4 22 0.53 0.00
 4 -4 22 -1.43 0.00
 5 -4 22 0.26 0.00
 6 -4 22 0.83 0.00
 7 -4 22 -0.14 0.00
 8 -4 22 -1.54 0.00
 9 -4 22 0.11 0.00
 10 -4 22 0.94 0.00
 -4 -3 22 1.22 0.00
 -3 -3 22 -0.89 0.00
 -2 -3 22 -1.01 0.00
 -1 -3 22 -0.76 0.00
 0 -3 22 -0.83 0.00
 1 -3 22 1.78 0.00
 2 -3 22 0.17 0.00
 3 -3 22 -1.21 0.00
 4 -3 22 -0.81 0.00
 5 -3 22 -0.51 0.00
 6 -3 22 0.36 0.00
 7 -3 22 -0.62 0.00
 8 -3 22 -2.56 0.00
 9 -3 22 -1.08 0.00
 10 -3 22 -0.16 0.00
 11 -3 22 -0.60 0.00
 -5 -2 22 -0.69 0.00
 -4 -2 22 1.79 0.00
 -3 -2 22 -0.02 0.00
 -2 -2 22 0.38 0.00
 -1 -2 22 -0.33 0.00
 0 -2 22 -1.85 0.00
 1 -2 22 -0.21 0.00
 2 -2 22 -1.69 0.00
 3 -2 22 1.26 0.00
 4 -2 22 1.90 0.00
 5 -2 22 1.74 0.00
 6 -2 22 2.68 0.00
 7 -2 22 1.44 0.00
 8 -2 22 0.08 0.00
 9 -2 22 -0.22 0.00
 10 -2 22 0.92 0.00
 11 -2 22 0.08 0.00
 -4 -1 22 1.82 0.00
 -3 -1 22 1.15 0.00
 -2 -1 22 0.04 0.00
 -1 -1 22 -0.90 0.00
 0 -1 22 -2.06 0.00
 1 -1 22 1.22 0.00
 2 -1 22 -0.03 0.00
 3 -1 22 2.32 0.00
 4 -1 22 0.51 0.00
 5 -1 22 0.20 0.00
 6 -1 22 0.69 0.00
 7 -1 22 0.85 0.00
 8 -1 22 1.33 0.00
 9 -1 22 0.02 0.00
 10 -1 22 1.17 0.00
 -6 0 22 0.25 0.00
 -5 0 22 -0.33 0.00
 -4 0 22 0.05 0.00
 -3 0 22 0.19 0.00
 -2 0 22 -0.71 0.00
 -1 0 22 1.59 0.00
 0 0 22 1.35 0.00
 1 0 22 1.40 0.00
 2 0 22 -1.27 0.00
 3 0 22 1.21 0.00
 4 0 22 -1.13 0.00
 5 0 22 -0.44 0.00
 6 0 22 0.57 0.00
 7 0 22 0.41 0.00
 8 0 22 0.16 0.00
 9 0 22 -2.01 0.00
 10 0 22 -0.31 0.00
 11 0 22 0.41 0.00
 12 0 22 -0.51 0.00
 -6 1 22 -1.94 0.00
 -5 1 22 -0.42 0.00
 -4 1 22 -1.30 0.00
 -3 1 22 1.11 0.00
 -2 1 22 -0.14 0.00
 -1 1 22 1.09 0.00
 0 1 22 -1.40 0.00
 1 1 22 -1.74 0.00
 2 1 22 -0.58 0.00
 3 1 22 0.49 0.00
 4 1 22 -2.33 0.00
 5 1 22 -0.55 0.00
 6 1 22 0.10 0.00
 7 1 22 -1.14 0.00
 8 1 22 -1.09 0.00
 9 1 22 -2.22 0.00
 10 1 22 0.68 0.00
 11 1 22 1.44 0.00
 12 1 22 -0.57 0.00
 -6 2 22 -0.61 0.00
 -5 2 22 2.44 0.00
 -4 2 22 -0.72 0.00
 -3 2 22 0.84 0.00
 -2 2 22 -1.13 0.00
 -1 2 22 0.37 0.00
 0 2 22 -0.19 0.00
 1 2 22 1.21 0.00
 2 2 22 2.28 0.00
 3 2 22 -0.17 0.00
 4 2 22 -0.66 0.00
 5 2 22 0.51 0.00
 6 2 22 0.22 0.00
 7 2 22 -0.23 0.00
 8 2 22 1.59 0.00
 9 2 22 1.17 0.00
 10 2 22 1.76 0.00
 11 2 22 -0.31 0.00
 12 2 22 -0.93 0.00
 -6 3 22 1.47 0.00
 -5 3 22 1.51 0.00
 -4 3 22 -1.32 0.00
 -3 3 22 0.78 0.00
 -2 3 22 -0.16 0.00
 -1 3 22 0.63 0.00
 0 3 22 0.70 0.00
 1 3 22 1.30 0.00
 2 3 22 1.59 0.00
 3 3 22 -1.06 0.00
 4 3 22 1.49 0.00
 5 3 22 0.74 0.00
 6 3 22 0.22 0.00
 7 3 22 0.75 0.00
 8 3 22 2.01 0.00
 9 3 22 0.40 0.00
 10 3 22 0.01 0.00
 11 3 22 -0.69 0.00
 12 3 22 0.53 0.00
 -6 4 22 0.02 0.00
 -5 4 22 -0.55 0.00
 -4 4 22 0.05 0.00
 -3 4 22 1.82 0.00
 -2 4 22 0.45 0.00
 -1 4 22 -0.14 0.00
 0 4 22 1.01 0.00
 1 4 22 -0.11 0.00
 2 4 22 0.64 0.00
 3 4 22 -0.78 0.00
 4 4 22 1.73 0.00
 5 4 22 -0.36 0.00
 6 4 22 -0.23 0.00
 7 4 22 0.79 0.00
 8 4 22 0.71 0.00
 9 4 22 0.12 0.00
 10 4 22 0.33 0.00
 11 4 22 -0.21 0.00
 12 4 22 0.05 0.00
 -6 5 22 -0.09 0.00
 -5 5 22 -0.41 0.00
 -4 5 22 -0.16 0.00
 -3 5 22 -0.19 0.00
 -2 5 22 -1.45 0.00
 -1 5 22 -1.65 0.00
 0 5 22 -0.31 0.00
 1 5 22 -2.85 0.00
 2 5 22 -0.26 0.00
 3 5 22 -0.76 0.00
 4 5 22 0.53 0.00
 5 5 22 -0.09 0.00
 6 5 22 -0.41 0.00
 7 5 22 0.60 0.00
 8 5 22 -0.47 0.00
 9 5 22 -0.85 0.00
 10 5 22 -1.88 0.00
 11 5 22 -1.29 0.00
 12 5 22 -0.09 0.00
 -6 6 22 1.58 0.00
 -5 6 22 0.56 0.00
 -4 6 22 0.26 0.00
 -3 6 22 -0.02 0.00
 -2 6 22 -0.14 0.00
 -1 6 22 0.85 0.00
 0 6 22 1.08 0.00
 1 6 22 -1.17 0.00
 2 6 22 0.90 0.00
 3 6 22 -0.35 0.00
 4 6 22 -0.57 0.00
 5 6 22 0.36 0.00
 6 6 22 -0.83 0.00
 7 6 22 1.13 0.00
 8 6 22 -0.35 0.00
 9 6 22 -0.06 0.00
 10 6 22 -0.85 0.00
 -5 7 22 -1.58 0.00
 -4 7 22 -0.72 0.00
 -3 7 22 -0.67 0.00
 -2 7 22 0.45 0.00
 -1 7 22 1.08 0.00
 0 7 22 0.01 0.00
 1 7 22 0.45 0.00
 2 7 22 0.29 0.00
 3 7 22 -0.83 0.00
 4 7 22 -0.90 0.00
 5 7 22 1.70 0.00
 6 7 22 -0.75 0.00
 7 7 22 1.31 0.00
 8 7 22 0.44 0.00
 9 7 22 0.65 0.00
 10 7 22 -0.20 0.00
 11 7 22 -0.85 0.00
 -5 8 22 -0.81 0.00
 -4 8 22 0.83 0.00
 -3 8 22 -0.27 0.00
 -2 8 22 -0.49 0.00
 -1 8 22 -1.11 0.00
 0 8 22 -0.69 0.00
 1 8 22 1.68 0.00
 2 8 22 -1.29 0.00
 3 8 22 -0.54 0.00
 4 8 22 -0.34 0.00
 5 8 22 0.69 0.00
 6 8 22 -2.70 0.00
 7 8 22 -0.08 0.00
 8 8 22 -0.60 0.00
 9 8 22 -1.05 0.00
 -4 9 22 1.23 0.00
 -3 9 22 -0.25 0.00
 -2 9 22 -0.15 0.00
 -1 9 22 0.33 0.00
 0 9 22 2.00 0.00
 1 9 22 2.63 0.00
 2 9 22 -0.59 0.00
 3 9 22 1.13 0.00
 4 9 22 0.14 0.00
 5 9 22 -0.10 0.00
 6 9 22 -1.42 0.00
 7 9 22 0.32 0.00
 8 9 22 -0.78 0.00
 9 9 22 -2.09 0.00
 10 9 22 0.37 0.00
 -4 10 22 0.06 0.00
 -3 10 22 -0.32 0.00
 -2 10 22 -0.34 0.00
 -1 10 22 -1.00 0.00
 0 10 22 0.38 0.00
 1 10 22 -0.77 0.00
 2 10 22 -1.75 0.00
 3 10 22 -0.26 0.00
 4 10 22 -0.36 0.00
 5 10 22 -0.24 0.00
 6 10 22 -0.34 0.00
 7 10 22 0.46 0.00
 8 10 22 -0.20 0.00
 9 10 22 -1.70 0.00
 -3 11 22 0.08 0.00
 -2 11 22 -0.67 0.00
 -1 11 22 -1.58 0.00
 0 11 22 1.12 0.00
 1 11 22 -0.47 0.00
 2 11 22 0.07 0.00
 3 11 22 -0.19 0.00
 4 11 22 -0.10 0.00
 5 11 22 -0.70 0.00
 6 11 22 -0.53 0.00
 8 11 22 0.78 0.00
 -1 12 22 -0.35 0.00
 0 12 22 2.81 0.00
 1 12 22 0.69 0.00
 2 12 22 0.49 0.00
 3 12 22 -0.60 0.00
 4 12 22 0.23 0.00
 5 12 22 -0.16 0.00
 6 12 22 0.04 0.00
 7 12 22 1.69 0.00
 1 13 22 -0.87 0.00
 2 13 22 -0.51 0.00
 3 13 22 0.11 0.00
 4 13 22 0.72 0.00
 0 -6 23 0.58 0.00
 1 -6 23 0.05 0.00
 2 -6 23 -0.11 0.00
 3 -6 23 0.51 0.00
 4 -6 23 0.46 0.00
 5 -6 23 -0.50 0.00
 6 -6 23 0.26 0.00
 -1 -5 23 -0.77 0.00
 0 -5 23 0.05 0.00
 1 -5 23 -1.33 0.00
 2 -5 23 -0.81 0.00
 3 -5 23 -0.34 0.00
 4 -5 23 0.11 0.00
 5 -5 23 0.28 0.00
 6 -5 23 0.38 0.00
 7 -5 23 0.76 0.00
 8 -5 23 0.49 0.00
 -2 -4 23 -0.55 0.00
 -1 -4 23 -0.15 0.00
 0 -4 23 -0.21 0.00
 1 -4 23 -1.35 0.00
 2 -4 23 0.30 0.00
 3 -4 23 0.73 0.00
 4 -4 23 1.43 0.00
 5 -4 23 1.19 0.00
 6 -4 23 0.35 0.00
 7 -4 23 0.92 0.00
 8 -4 23 0.38 0.00
 9 -4 23 -0.95 0.00
 -3 -3 23 0.41 0.00
 -2 -3 23 0.64 0.00
 -1 -3 23 2.02 0.00
 0 -3 23 1.70 0.00
 1 -3 23 0.54 0.00
 2 -3 23 1.20 0.00
 3 -3 23 0.26 0.00
 4 -3 23 -0.66 0.00
 5 -3 23 -1.57 0.00
 6 -3 23 -1.63 0.00
 7 -3 23 -0.14 0.00
 8 -3 23 1.33 0.00
 9 -3 23 0.42 0.00
 -4 -2 23 -0.98 0.00
 -3 -2 23 0.28 0.00
 -2 -2 23 -0.30 0.00
 -1 -2 23 1.43 0.00
 0 -2 23 0.55 0.00
 1 -2 23 -1.46 0.00
 2 -2 23 0.53 0.00
 3 -2 23 -1.29 0.00
 4 -2 23 -1.84 0.00
 5 -2 23 -1.20 0.00
 6 -2 23 -1.10 0.00
 7 -2 23 -0.68 0.00
 8 -2 23 0.86 0.00
 9 -2 23 0.15 0.00
 10 -2 23 -0.16 0.00
 -4 -1 23 -1.70 0.00
 -3 -1 23 -0.19 0.00
 -2 -1 23 -1.15 0.00
 -1 -1 23 0.20 0.00
 0 -1 23 0.42 0.00
 1 -1 23 -0.15 0.00
 2 -1 23 1.92 0.00
 3 -1 23 -1.03 0.00
 4 -1 23 1.06 0.00
 5 -1 23 0.46 0.00
 6 -1 23 -0.71 0.00
 7 -1 23 -0.70 0.00
 8 -1 23 0.27 0.00
 9 -1 23 -0.20 0.00
 10 -1 23 -1.89 0.00
 11 -1 23 -0.69 0.00
 -5 0 23 0.42 0.00
 -4 0 23 -0.92 0.00
 -3 0 23 0.16 0.00
 -2 0 23 -0.16 0.00
 -1 0 23 0.24 0.00
 0 0 23 -0.52 0.00
 1 0 23 -2.37 0.00
 2 0 23 -0.07 0.00
 3 0 23 -0.68 0.00
 4 0 23 1.21 0.00
 5 0 23 -2.01 0.00
 6 0 23 -0.84 0.00
 7 0 23 -0.20 0.00
 8 0 23 0.03 0.00
 9 0 23 0.09 0.00
 10 0 23 -2.02 0.00
 11 0 23 -0.10 0.00
 -5 1 23 -0.97 0.00
 -4 1 23 0.71 0.00
 -3 1 23 0.04 0.00
 -2 1 23 1.01 0.00
 -1 1 23 0.26 0.00
 0 1 23 -0.39 0.00
 1 1 23 0.20 0.00
 2 1 23 2.95 0.00
 3 1 23 1.09 0.00
 4 1 23 0.74 0.00
 5 1 23 -0.76 0.00
 6 1 23 1.67 0.00
 7 1 23 0.36 0.00
 8 1 23 0.16 0.00
 9 1 23 1.55 0.00
 10 1 23 0.22 0.00
 11 1 23 1.00 0.00
 -4 2 23 1.80 0.00
 -3 2 23 -0.84 0.00
 -2 2 23 1.13 0.00
 -1 2 23 -0.91 0.00
 0 2 23 -0.86 0.00
 1 2 23 -0.34 0.00
 2 2 23 -0.16 0.00
 3 2 23 -1.27 0.00
 4 2 23 -0.80 0.00
 5 2 23 0.05 0.00
 6 2 23 0.89 0.00
 7 2 23 -0.79 0.00
 8 2 23 0.03 0.00
 9 2 23 1.36 0.00
 10 2 23 -0.80 0.00
 11 2 23 -0.84 0.00
 -5 3 23 -0.96 0.00
 -4 3 23 0.08 0.00
 -3 3 23 -1.88 0.00
 -2 3 23 0.27 0.00
 -1 3 23 -1.90 0.00
 0 3 23 -0.91 0.00
 1 3 23 -0.95 0.00
 2 3 23 -1.68 0.00
 3 3 23 -0.71 0.00
 4 3 23 -0.60 0.00
 5 3 23 0.79 0.00
 6 3 23 -0.49 0.00
 7 3 23 -1.52 0.00
 8 3 23 -0.90 0.00
 9 3 23 -0.74 0.00
 10 3 23 -1.09 0.00
 11 3 23 0.43 0.00
 -5 4 23 0.37 0.00
 -4 4 23 0.01 0.00
 -3 4 23 -1.55 0.00
 -2 4 23 -0.50 0.00
 -1 4 23 -0.68 0.00
 0 4 23 1.05 0.00
 1 4 23 0.99 0.00
 2 4 23 -0.66 0.00
 3 4 23 1.24 0.00
 4 4 23 -0.57 0.00
 5 4 23 0.01 0.00
 6 4 23 -1.47 0.00
 7 4 23 -1.16 0.00
 8 4 23 -0.45 0.00
 9 4 23 -0.06 0.00
 10 4 23 0.61 0.00
 11 4 23 -0.24 0.00
 -5 5 23 0.87 0.00
 -4 5 23 0.51 0.00
 -3 5 23 0.45 0.00
 -2 5 23 1.24 0.00
 -1 5 23 1.50 0.00
 0 5 23 1.49 0.00
 1 5 23 1.76 0.00
 2 5 23 -0.72 0.00
 3 5 23 1.05 0.00
 4 5 23 -1.45 0.00
 5 5 23 -0.05 0.00
 6 5 23 0.15 0.00
 7 5 23 0.10 0.00
 8 5 23 0.35 0.00
 9 5 23 0.74 0.00
 10 5 23 1.91 0.00
 11 5 23 0.20 0.00
 -5 6 23 -0.45 0.00
 -4 6 23 -0.77 0.00
 -3 6 23 -0.60 0.00
 -2 6 23 -0.43 0.00
 -1 6 23 -0.61 0.00
 0 6 23 -1.09 0.00
 1 6 23 0.24 0.00
 2 6 23 -0.69 0.00
 3 6 23 1.67 0.00
 4 6 23 -0.10 0.00
 5 6 23 1.22 0.00
 6 6 23 1.43 0.00
 7 6 23 -1.39 0.00
 8 6 23 -0.80 0.00
 9 6 23 0.30 0.00
 11 6 23 0.00 0.00
 -5 7 23 0.32 0.00
 -4 7 23 0.07 0.00
 -3 7 23 1.33 0.00
 -2 7 23 1.09 0.00
 -1 7 23 -0.21 0.00
 0 7 23 -1.49 0.00
 1 7 23 -0.24 0.00
 2 7 23 0.60 0.00
 3 7 23 0.35 0.00
 4 7 23 -0.60 0.00
 5 7 23 0.45 0.00
 6 7 23 0.10 0.00
 7 7 23 -2.60 0.00
 8 7 23 0.41 0.00
 9 7 23 -0.30 0.00
 10 7 23 -0.26 0.00
 -4 8 23 0.31 0.00
 -3 8 23 1.54 0.00
 -2 8 23 -0.17 0.00
 -1 8 23 -0.71 0.00
 0 8 23 -0.95 0.00
 1 8 23 0.13 0.00
 2 8 23 1.64 0.00
 3 8 23 -0.54 0.00
 4 8 23 0.89 0.00
 5 8 23 0.39 0.00
 6 8 23 0.30 0.00
 7 8 23 0.12 0.00
 8 8 23 2.43 0.00
 10 8 23 -0.24 0.00
 -3 9 23 -0.13 0.00
 -2 9 23 -0.37 0.00
 -1 9 23 0.78 0.00
 0 9 23 -0.66 0.00
 1 9 23 -0.68 0.00
 2 9 23 0.37 0.00
 3 9 23 -1.99 0.00
 4 9 23 0.32 0.00
 5 9 23 -0.54 0.00
 6 9 23 0.71 0.00
 7 9 23 0.95 0.00
 8 9 23 1.56 0.00
 9 9 23 0.51 0.00
 -3 10 23 0.15 0.00
 -2 10 23 1.30 0.00
 -1 10 23 0.90 0.00
 0 10 23 -1.58 0.00
 1 10 23 -0.38 0.00
 2 10 23 0.36 0.00
 3 10 23 -0.56 0.00
 4 10 23 0.91 0.00
 5 10 23 0.20 0.00
 6 10 23 0.37 0.00
 8 10 23 -0.58 0.00
 -2 11 23 1.10 0.00
 -1 11 23 -0.16 0.00
 0 11 23 -1.86 0.00
 1 11 23 0.72 0.00
 2 11 23 0.99 0.00
 3 11 23 0.82 0.00
 4 11 23 0.37 0.00
 5 11 23 0.40 0.00
 6 11 23 0.04 0.00
 7 11 23 -1.01 0.00
 0 12 23 -1.40 0.00
 1 12 23 0.63 0.00
 2 12 23 -0.35 0.00
 3 12 23 -0.24 0.00
 4 12 23 -0.27 0.00
 5 12 23 0.90 0.00
 1 -5 24 0.22 0.00
 2 -5 24 -0.15 0.00
 3 -5 24 -0.29 0.00
 4 -5 24 -0.65 0.00
 5 -5 24 -0.62 0.00
 6 -5 24 -1.10 0.00
 -1 -4 24 -0.67 0.00
 0 -4 24 -0.54 0.00
 1 -4 24 0.54 0.00
 2 -4 24 0.28 0.00
 3 -4 24 -0.19 0.00
 4 -4 24 0.89 0.00
 5 -4 24 -0.01 0.00
 6 -4 24 -0.43 0.00
 7 -4 24 -0.22 0.00
 8 -4 24 -0.10 0.00
 -1 -3 24 -0.74 0.00
 0 -3 24 0.12 0.00
 1 -3 24 0.26 0.00
 2 -3 24 -2.48 0.00
 3 -3 24 -1.16 0.00
 4 -3 24 1.01 0.00
 5 -3 24 -0.61 0.00
 6 -3 24 0.28 0.00
 7 -3 24 -0.41 0.00
 8 -3 24 -1.13 0.00
 9 -3 24 -0.44 0.00
 -3 -2 24 0.16 0.00
 -2 -2 24 0.99 0.00
 -1 -2 24 -1.27 0.00
 0 -2 24 -0.42 0.00
 1 -2 24 -0.87 0.00
 2 -2 24 -1.95 0.00
 3 -2 24 2.14 0.00
 4 -2 24 2.35 0.00
 5 -2 24 1.38 0.00
 6 -2 24 2.15 0.00
 7 -2 24 0.79 0.00
 8 -2 24 0.20 0.00
 9 -2 24 1.36 0.00
 -3 -1 24 -0.77 0.00
 -2 -1 24 0.84 0.00
 -1 -1 24 -0.95 0.00
 0 -1 24 1.65 0.00
 1 -1 24 0.36 0.00
 2 -1 24 -1.71 0.00
 3 -1 24 1.54 0.00
 4 -1 24 0.24 0.00
 5 -1 24 0.05 0.00
 6 -1 24 -0.72 0.00
 7 -1 24 0.10 0.00
 8 -1 24 0.22 0.00
 9 -1 24 0.93 0.00
 10 -1 24 0.77 0.00
 -4 0 24 -0.27 0.00
 -3 0 24 -0.71 0.00
 -2 0 24 0.88 0.00
 -1 0 24 0.27 0.00
 0 0 24 1.56 0.00
 1 0 24 -1.55 0.00
 2 0 24 -1.30 0.00
 3 0 24 2.13 0.00
 4 0 24 -0.55 0.00
 5 0 24 -0.36 0.00
 6 0 24 -0.74 0.00
 7 0 24 1.56 0.00
 8 0 24 -0.68 0.00
 9 0 24 -1.06 0.00
 -3 1 24 0.72 0.00
 -2 1 24 0.05 0.00
 -1 1 24 -0.36 0.00
 0 1 24 -0.52 0.00
 1 1 24 -1.23 0.00
 2 1 24 -0.07 0.00
 3 1 24 0.27 0.00
 4 1 24 -1.33 0.00
 5 1 24 0.20 0.00
 6 1 24 -0.76 0.00
 7 1 24 0.13 0.00
 8 1 24 -2.59 0.00
 9 1 24 -1.08 0.00
 -4 2 24 0.44 0.00
 -3 2 24 0.72 0.00
 -2 2 24 -1.07 0.00
 -1 2 24 0.44 0.00
 0 2 24 0.73 0.00
 1 2 24 1.57 0.00
 2 2 24 0.26 0.00
 3 2 24 -0.37 0.00
 4 2 24 0.03 0.00
 5 2 24 0.37 0.00
 6 2 24 -0.37 0.00
 7 2 24 0.69 0.00
 8 2 24 -0.34 0.00
 9 2 24 0.55 0.00
 11 2 24 -0.54 0.00
 -4 3 24 0.33 0.00
 -3 3 24 0.61 0.00
 -2 3 24 -0.87 0.00
 -1 3 24 0.87 0.00
 0 3 24 0.99 0.00
 1 3 24 2.29 0.00
 2 3 24 0.05 0.00
 3 3 24 0.02 0.00
 4 3 24 1.80 0.00
 5 3 24 0.78 0.00
 6 3 24 0.60 0.00
 7 3 24 1.08 0.00
 8 3 24 0.48 0.00
 9 3 24 0.34 0.00
 11 3 24 0.68 0.00
 -4 4 24 -0.33 0.00
 -3 4 24 0.39 0.00
 -2 4 24 0.38 0.00
 -1 4 24 1.18 0.00
 0 4 24 0.04 0.00
 1 4 24 -0.48 0.00
 2 4 24 -1.56 0.00
 3 4 24 -0.55 0.00
 4 4 24 1.44 0.00
 5 4 24 -1.25 0.00
 6 4 24 0.07 0.00
 7 4 24 1.03 0.00
 8 4 24 0.67 0.00
 9 4 24 0.26 0.00
 -4 5 24 -1.23 0.00
 -3 5 24 -0.31 0.00
 -2 5 24 -0.40 0.00
 -1 5 24 -0.79 0.00
 0 5 24 -1.76 0.00
 1 5 24 -2.30 0.00
 2 5 24 -0.57 0.00
 3 5 24 -0.67 0.00
 4 5 24 0.75 0.00
 5 5 24 -1.28 0.00
 6 5 24 1.63 0.00
 7 5 24 1.24 0.00
 8 5 24 -0.83 0.00
 9 5 24 -1.62 0.00
 10 5 24 -2.04 0.00
 -4 6 24 0.39 0.00
 -3 6 24 0.16 0.00
 -2 6 24 0.10 0.00
 -1 6 24 0.96 0.00
 0 6 24 1.14 0.00
 1 6 24 -0.12 0.00
 2 6 24 1.57 0.00
 3 6 24 -0.51 0.00
 4 6 24 0.05 0.00
 5 6 24 -0.90 0.00
 6 6 24 1.18 0.00
 7 6 24 -0.13 0.00
 8 6 24 -0.21 0.00
 9 6 24 1.23 0.00
 10 6 24 -0.38 0.00
 -3 7 24 -1.07 0.00
 -2 7 24 0.29 0.00
 -1 7 24 1.03 0.00
 0 7 24 0.81 0.00
 1 7 24 -0.78 0.00
 2 7 24 0.31 0.00
 3 7 24 -1.26 0.00
 4 7 24 -0.37 0.00
 5 7 24 0.10 0.00
 6 7 24 -0.33 0.00
 7 7 24 -0.56 0.00
 8 7 24 0.65 0.00
 10 7 24 -1.47 0.00
 -3 8 24 -0.33 0.00
 -2 8 24 -0.20 0.00
 -1 8 24 -0.53 0.00
 0 8 24 0.38 0.00
 1 8 24 -0.62 0.00
 2 8 24 -0.36 0.00
 3 8 24 -0.16 0.00
 4 8 24 -0.43 0.00
 5 8 24 -0.26 0.00
 6 8 24 -1.14 0.00
 7 8 24 0.21 0.00
 9 8 24 -0.70 0.00
 -2 9 24 -0.27 0.00
 -1 9 24 0.59 0.00
 0 9 24 1.97 0.00
 1 9 24 0.71 0.00
 2 9 24 0.51 0.00
 3 9 24 1.42 0.00
 4 9 24 -0.33 0.00
 5 9 24 0.48 0.00
 6 9 24 0.18 0.00
 8 9 24 -1.62 0.00
 -1 10 24 -0.23 0.00
 0 10 24 0.05 0.00
 1 10 24 -1.60 0.00
 2 10 24 -1.32 0.00
 3 10 24 0.30 0.00
 4 10 24 -0.71 0.00
 5 10 24 -0.01 0.00
 7 10 24 0.24 0.00
 0 11 24 0.55 0.00
 1 11 24 -0.37 0.00
 2 11 24 0.49 0.00
 3 11 24 0.56 0.00
 4 11 24 -0.64 0.00
 5 11 24 -0.76 0.00
 6 11 24 0.07 0.00
 2 -4 25 0.73 0.00
 3 -4 25 -0.57 0.00
 4 -4 25 -0.35 0.00
 5 -4 25 0.85 0.00
 0 -3 25 0.16 0.00
 1 -3 25 0.34 0.00
 2 -3 25 0.84 0.00
 3 -3 25 -0.12 0.00
 4 -3 25 -0.44 0.00
 5 -3 25 0.23 0.00
 6 -3 25 -0.50 0.00
 7 -3 25 -0.14 0.00
 -1 -2 25 -0.04 0.00
 0 -2 25 -1.19 0.00
 1 -2 25 1.12 0.00
 2 -2 25 2.28 0.00
 3 -2 25 -0.74 0.00
 4 -2 25 -1.42 0.00
 5 -2 25 0.11 0.00
 6 -2 25 -0.68 0.00
 7 -2 25 -0.85 0.00
 8 -2 25 -0.51 0.00
 -2 -1 25 -1.18 0.00
 -1 -1 25 0.29 0.00
 0 -1 25 -0.33 0.00
 1 -1 25 1.92 0.00
 2 -1 25 0.17 0.00
 3 -1 25 -2.60 0.00
 4 -1 25 0.08 0.00
 5 -1 25 0.94 0.00
 6 -1 25 -0.71 0.00
 7 -1 25 -1.16 0.00
 8 -1 25 0.45 0.00
 -2 0 25 -0.48 0.00
 -1 0 25 0.06 0.00
 0 0 25 -2.62 0.00
 1 0 25 -0.15 0.00
 2 0 25 -0.38 0.00
 3 0 25 -1.05 0.00
 4 0 25 0.49 0.00
 5 0 25 0.14 0.00
 6 0 25 0.22 0.00
 7 0 25 -0.38 0.00
 8 0 25 1.30 0.00
 9 0 25 -0.74 0.00
 -2 1 25 -0.11 0.00
 -1 1 25 -0.43 0.00
 0 1 25 -0.20 0.00
 1 1 25 4.60 0.00
 2 1 25 2.98 0.00
 3 1 25 0.01 0.00
 4 1 25 0.41 0.00
 5 1 25 1.01 0.00
 6 1 25 0.77 0.00
 7 1 25 -0.85 0.00
 8 1 25 1.39 0.00
 9 1 25 0.29 0.00
 -3 2 25 -0.19 0.00
 -2 2 25 0.26 0.00
 -1 2 25 -1.23 0.00
 0 2 25 -0.35 0.00
 1 2 25 0.59 0.00
 2 2 25 -1.38 0.00
 3 2 25 -2.44 0.00
 4 2 25 -0.87 0.00
 5 2 25 0.32 0.00
 6 2 25 -0.36 0.00
 7 2 25 -0.91 0.00
 8 2 25 1.53 0.00
 9 2 25 0.53 0.00
 10 2 25 -0.49 0.00
 -3 3 25 -0.34 0.00
 -2 3 25 -0.20 0.00
 -1 3 25 -0.95 0.00
 0 3 25 0.45 0.00
 1 3 25 -1.26 0.00
 2 3 25 -1.43 0.00
 3 3 25 -1.97 0.00
 4 3 25 -0.38 0.00
 5 3 25 0.61 0.00
 6 3 25 -1.41 0.00
 7 3 25 -1.59 0.00
 8 3 25 -0.41 0.00
 9 3 25 -0.96 0.00
 10 3 25 -0.88 0.00
 -3 4 25 -0.33 0.00
 -2 4 25 -0.58 0.00
 -1 4 25 0.19 0.00
 0 4 25 0.72 0.00
 1 4 25 -1.06 0.00
 2 4 25 1.07 0.00
 3 4 25 1.34 0.00
 4 4 25 0.73 0.00
 5 4 25 0.00 0.00
 6 4 25 -1.74 0.00
 7 4 25 0.18 0.00
 8 4 25 0.69 0.00
 10 4 25 -0.20 0.00
 -3 5 25 0.49 0.00
 -2 5 25 0.27 0.00
 -1 5 25 0.45 0.00
 0 5 25 0.33 0.00
 1 5 25 0.96 0.00
 2 5 25 2.30 0.00
 3 5 25 1.49 0.00
 4 5 25 -1.44 0.00
 5 5 25 -0.66 0.00
 6 5 25 -0.47 0.00
 7 5 25 1.10 0.00
 8 5 25 -0.44 0.00
 -3 6 25 -0.32 0.00
 -2 6 25 -0.87 0.00
 -1 6 25 -0.84 0.00
 0 6 25 -0.34 0.00
 1 6 25 0.46 0.00
 2 6 25 -0.64 0.00
 3 6 25 0.18 0.00
 4 6 25 -1.13 0.00
 5 6 25 1.72 0.00
 6 6 25 0.92 0.00
 7 6 25 -0.22 0.00
 8 6 25 -1.78 0.00
 9 6 25 -0.23 0.00
 -2 7 25 0.52 0.00
 -1 7 25 0.01 0.00
 0 7 25 -0.39 0.00
 1 7 25 0.17 0.00
 2 7 25 -0.78 0.00
 3 7 25 1.17 0.00
 4 7 25 0.30 0.00
 5 7 25 0.88 0.00
 6 7 25 -0.91 0.00
 7 7 25 -0.08 0.00
 8 7 25 0.57 0.00
 9 7 25 0.16 0.00
 -2 8 25 -0.46 0.00
 -1 8 25 -0.78 0.00
 0 8 25 -0.84 0.00
 1 8 25 0.62 0.00
 2 8 25 -0.05 0.00
 3 8 25 1.16 0.00
 4 8 25 0.43 0.00
 5 8 25 -0.89 0.00
 6 8 25 0.00 0.00
 8 8 25 0.99 0.00
 -1 9 25 0.19 0.00
 0 9 25 -0.16 0.00
 1 9 25 0.53 0.00
 2 9 25 -0.99 0.00
 3 9 25 -0.76 0.00
 4 9 25 -0.34 0.00
 5 9 25 -0.96 0.00
 6 9 25 0.60 0.00
 7 9 25 -0.34 0.00
 1 10 25 0.21 0.00
 2 10 25 -0.36 0.00
 3 10 25 0.00 0.00
 4 10 25 0.51 0.00
 5 10 25 -0.13 0.00
 1 -2 26 -0.06 0.00
 2 -2 26 0.47 0.00
 3 -2 26 1.21 0.00
 4 -2 26 0.42 0.00
 5 -2 26 0.78 0.00
 6 -2 26 1.42 0.00
 0 -1 26 1.22 0.00
 1 -1 26 -1.05 0.00
 2 -1 26 -0.78 0.00
 3 -1 26 0.25 0.00
 4 -1 26 -0.74 0.00
 5 -1 26 -1.04 0.00
 6 -1 26 -0.58 0.00
 7 -1 26 -0.13 0.00
 -1 0 26 0.39 0.00
 0 0 26 -0.03 0.00
 1 0 26 -2.73 0.00
 2 0 26 1.02 0.00
 3 0 26 1.37 0.00
 4 0 26 -0.79 0.00
 5 0 26 -0.69 0.00
 6 0 26 1.01 0.00
 7 0 26 1.39 0.00
 8 0 26 -0.73 0.00
 -1 1 26 0.41 0.00
 0 1 26 -0.84 0.00
 1 1 26 -2.18 0.00
 2 1 26 0.46 0.00
 3 1 26 -0.43 0.00
 4 1 26 -0.67 0.00
 5 1 26 -0.18 0.00
 6 1 26 0.76 0.00
 7 1 26 -0.34 0.00
 8 1 26 -2.56 0.00
 -2 2 26 -0.59 0.00
 -1 2 26 0.23 0.00
 0 2 26 0.21 0.00
 1 2 26 0.52 0.00
 2 2 26 1.42 0.00
 3 2 26 1.14 0.00
 4 2 26 -0.12 0.00
 5 2 26 -0.23 0.00
 6 2 26 1.24 0.00
 7 2 26 0.55 0.00
 8 2 26 -0.47 0.00
 -2 3 26 -0.10 0.00
 -1 3 26 0.87 0.00
 0 3 26 1.24 0.00
 1 3 26 1.39 0.00
 2 3 26 -0.02 0.00
 3 3 26 1.12 0.00
 4 3 26 0.37 0.00
 5 3 26 0.60 0.00
 6 3 26 1.02 0.00
 7 3 26 0.40 0.00
 8 3 26 0.22 0.00
 9 3 26 0.21 0.00
 -2 4 26 0.98 0.00
 -1 4 26 0.71 0.00
 0 4 26 -0.52 0.00
 1 4 26 -1.74 0.00
 2 4 26 -2.64 0.00
 3 4 26 0.62 0.00
 4 4 26 -0.25 0.00
 5 4 26 -0.98 0.00
 6 4 26 0.06 0.00
 7 4 26 0.59 0.00
 -2 5 26 0.01 0.00
 -1 5 26 -0.87 0.00
 0 5 26 -1.21 0.00
 1 5 26 -0.83 0.00
 2 5 26 -0.66 0.00
 3 5 26 0.27 0.00
 4 5 26 -0.52 0.00
 5 5 26 -0.24 0.00
 6 5 26 1.98 0.00
 7 5 26 0.92 0.00
 -1 6 26 0.63 0.00
 0 6 26 0.90 0.00
 1 6 26 0.77 0.00
 2 6 26 0.29 0.00
 3 6 26 -0.71 0.00
 4 6 26 0.60 0.00
 5 6 26 0.52 0.00
 6 6 26 0.15 0.00
 7 6 26 -2.21 0.00
 8 6 26 0.01 0.00
 -1 7 26 -0.12 0.00
 0 7 26 -0.18 0.00
 1 7 26 -0.53 0.00
 2 7 26 -0.23 0.00
 3 7 26 -1.22 0.00
 4 7 26 1.38 0.00
 5 7 26 -0.24 0.00
 6 7 26 -2.02 0.00
 7 7 26 -1.72 0.00
 0 8 26 0.16 0.00
 1 8 26 -0.10 0.00
 2 8 26 0.46 0.00
 3 8 26 -0.90 0.00
 4 8 26 0.48 0.00
 5 8 26 -0.66 0.00
 6 8 26 -0.38 0.00
 2 9 26 1.07 0.00
 3 9 26 0.04 0.00
 4 9 26 0.64 0.00
 5 9 26 0.76 0.00
 2 0 27 -0.31 0.00
 3 0 27 -0.03 0.00
 4 0 27 -0.19 0.00
 5 0 27 -0.21 0.00
 6 0 27 -0.19 0.00
 1 1 27 2.47 0.00
 2 1 27 1.04 0.00
 3 1 27 1.06 0.00
 4 1 27 0.94 0.00
 5 1 27 -0.03 0.00
 6 1 27 -0.97 0.00
 0 2 27 0.35 0.00
 1 2 27 0.03 0.00
 2 2 27 -1.76 0.00
 3 2 27 -1.29 0.00
 4 2 27 -0.60 0.00
 5 2 27 -0.94 0.00
 6 2 27 -1.00 0.00
 7 2 27 0.09 0.00
 0 3 27 0.95 0.00
 1 3 27 -0.91 0.00
 2 3 27 -1.89 0.00
 3 3 27 -1.64 0.00
 4 3 27 0.54 0.00
 5 3 27 -0.43 0.00
 6 3 27 -1.09 0.00
 7 3 27 -0.81 0.00
 0 4 27 -0.81 0.00
 1 4 27 -0.97 0.00
 2 4 27 1.35 0.00
 3 4 27 1.41 0.00
 4 4 27 1.83 0.00
 5 4 27 -0.46 0.00
 6 4 27 -0.13 0.00
 0 5 27 -0.36 0.00
 1 5 27 1.47 0.00
 2 5 27 2.90 0.00
 3 5 27 0.31 0.00
 4 5 27 -0.59 0.00
 5 5 27 -0.57 0.00
 6 5 27 0.40 0.00
 7 5 27 -0.01 0.00
 1 6 27 0.43 0.00
 2 6 27 -0.26 0.00
 3 6 27 -1.63 0.00
 4 6 27 -1.00 0.00
 5 6 27 1.38 0.00
 2 7 27 -0.02 0.00
 3 7 27 0.48 0.00
 4 7 27 -0.07 0.00
 1 0 0 53.63 0.00
 -1 1 0 21.25 0.00
 0 1 0 45.93 0.00
 1 1 0 -112.90 0.00
 -7 15 0 1.35 0.00
 7 -15 1 0.07 0.00
 -1 -1 1 -55.23 0.00
 0 -1 1 -60.44 0.00
 -1 0 1 -14.94 0.00
 0 0 1 -61.27 0.00
 1 0 1 0.50 0.00
 0 1 1 -78.75 0.00
 1 1 1 4.48 0.00
 7 -15 2 1.51 0.00
 -12 -7 2 0.33 0.00
 0 -1 2 36.72 0.00
 0 0 2 138.53 0.00
 1 0 2 12.41 0.00
 0 1 2 -23.17 0.00
 -2 2 2 -21.20 0.00
 -7 15 2 0.33 0.00
 -7 15 3 0.15 0.00
 15 3 4 0.12 0.00
 14 -7 6 0.26 0.00
 -8 14 6 -0.88 0.00
 -4 -14 7 0.59 0.00
 14 4 7 1.70 0.00
 14 5 7 0.13 0.00
 14 6 7 -1.41 0.00
 14 7 7 1.19 0.00
 -9 13 7 -0.03 0.00
 -3 -14 8 -0.46 0.00
 13 -8 8 -1.07 0.00
 13 9 8 -0.84 0.00
 12 11 8 0.48 0.00
 -6 15 8 -0.45 0.00
 -4 16 8 0.71 0.00
 13 2 9 -0.70 0.00
 13 3 9 -1.11 0.00
 13 6 9 -1.89 0.00
 13 7 9 -0.23 0.00
 12 8 10 0.34 0.00
 -7 14 10 0.33 0.00
 -2 -13 11 0.78 0.00
 -6 -11 11 0.09 0.00
 12 1 11 1.58 0.00
 12 6 11 0.85 0.00
 11 9 11 -1.04 0.00
 -5 15 11 -0.36 0.00
 14 3 12 2.67 0.00
 -2 -12 13 -1.41 0.00
 -4 -11 13 0.32 0.00
 -7 -9 13 -0.56 0.00
 -8 -8 13 -1.48 0.00
 14 -4 13 0.84 0.00
 11 6 13 0.35 0.00
 -1 -12 14 0.96 0.00
 -6 -9 14 -0.12 0.00
 -8 -7 14 1.33 0.00
 14 -3 14 -0.98 0.00
 -11 0 14 1.08 0.00
 11 3 14 0.50 0.00
 10 7 14 0.92 0.00
 1 -12 15 -1.28 0.00
 -2 -11 15 0.34 0.00
 -8 -6 15 -0.92 0.00
 13 -5 15 -1.08 0.00
 -10 -2 15 0.25 0.00
 14 -2 15 0.47 0.00
 14 2 15 -0.78 0.00
 10 5 15 1.89 0.00
 -10 6 15 -0.57 0.00
 -8 -5 16 -0.17 0.00
 13 -4 16 0.26 0.00
 -9 -3 16 0.51 0.00
 14 -1 16 1.27 0.00
 -10 1 16 0.61 0.00
 -10 2 16 0.17 0.00
 -10 3 16 -0.41 0.00
 9 6 16 -2.08 0.00
 -3 -9 17 -0.97 0.00
 -7 -5 17 1.52 0.00
 13 -3 17 0.50 0.00
 14 1 17 -1.59 0.00
 14 2 17 -1.46 0.00
 14 3 17 -0.06 0.00
 9 4 17 -0.06 0.00
 -2 -9 18 -0.46 0.00
 -7 -4 18 -0.35 0.00
 13 -2 18 0.39 0.00
 8 5 18 -0.86 0.00
 -4 -7 19 0.08 0.00
 -6 -4 19 -1.81 0.00
 13 0 19 0.34 0.00
 -8 1 19 0.61 0.00
 13 1 19 -1.07 0.00
 -8 2 19 -0.39 0.00
 13 4 19 1.16 0.00
 7 5 19 2.30 0.00
 13 5 19 1.22 0.00
 -6 -3 20 0.79 0.00
 12 -2 20 0.63 0.00
 -7 0 20 1.58 0.00
 10 10 20 -1.24 0.00
 8 12 20 1.73 0.00
 -5 -3 21 1.38 0.00
 11 -3 21 1.03 0.00
 -6 -1 21 -1.14 0.00
 12 0 21 1.22 0.00
 12 1 21 1.00 0.00
 12 2 21 0.31 0.00
 12 3 21 0.78 0.00
 12 4 21 -0.57 0.00
 10 9 21 -0.68 0.00
 8 11 21 -1.54 0.00
 -5 -1 22 -1.29 0.00
 11 -1 22 0.23 0.00
 11 6 22 -0.15 0.00
 10 8 22 0.57 0.00
 7 11 22 1.18 0.00
 -5 2 23 -0.26 0.00
 10 6 23 1.85 0.00
 9 8 23 -0.10 0.00
 7 10 23 -0.62 0.00
 10 1 24 1.64 0.00
 10 2 24 0.82 0.00
 10 3 24 0.75 0.00
 10 4 24 -0.04 0.00
 9 7 24 1.03 0.00
 8 8 24 -0.81 0.00
 7 9 24 0.45 0.00
 6 10 24 -0.13 0.00
 9 4 25 0.16 0.00
 9 5 25 -0.13 0.00
 7 8 25 1.48 0.00
 8 4 26 0.67 0.00
 0 0 0 0.00 0.00
# SQUEEZE RESULTS (Version = 91117)
# Note: Data are Listed for all Voids in the P1 Unit Cell
# i.e. Centre of Gravity, Solvent Accessible Volume,
# Recovered number of Electrons in the Void and
# Details about the Squeezed Material
;
loop_
  _platon_missing_refln_index_h
  _platon_missing_refln_index_k
  _platon_missing_refln_index_l
  _platon_missing_refln_theta
 1 0 0 1.759
 -1 1 0 2.323
 0 1 0 1.587
 1 1 0 2.415
 -1 -1 1 2.894
 0 -1 1 2.054
 -1 0 1 2.231
 0 0 1 1.022
 1 0 1 1.816
 0 1 1 1.705
 1 1 1 2.319
 0 -1 2 2.831
 0 0 2 2.044
 1 0 2 2.365
 0 1 2 2.321
 -2 2 2 5.153

_platon_squeeze_details
;
TITL 1_a.res in P-1
CELL   11.9087   13.1041   20.9080     78.52     76.66     89.50
SPGR P-1
# Solvent Accessible Volume =       891
# Electrons Found in S.A.V. =       215
# Note: Atoms in Void are Labelled as Cxxx and Qxxx for all Others
C101 0.296 0.210 0.001 !       6.56 eA-3
C102 0.140 0.332 0.005 !       4.71 eA-3
C103 0.973 0.741 0.485 !       4.46 eA-3
C104 0.661 0.957 0.406 !       4.11 eA-3
C105 0.166 0.307 0.051 !       4.08 eA-3
C106 0.690 0.962 0.348 !       3.74 eA-3
C107 0.128 0.365 0.077 !       3.54 eA-3
C108 1.004 0.445 0.503 !       3.47 eA-3
C109 0.656 0.015 0.388 !       3.22 eA-3
C110 0.252 0.251 0.042 !       3.19 eA-3
C111 0.671 0.018 0.447 !       3.02 eA-3
C112 0.920 0.611 0.030 !       3.01 eA-3
C113 0.779 0.737 0.017 !       2.87 eA-3
C114 0.516 0.144 0.417 !       2.69 eA-3
C115 0.021 0.640 0.471 !       2.55 eA-3
C116 0.387 0.192 0.486 !       2.53 eA-3
C117 0.123 0.268 0.468 !       2.46 eA-3
C118 0.565 0.088 0.387 !       2.43 eA-3
C119 0.640 0.837 0.449 !       2.25 eA-3
C120 0.096 0.823 0.467 !       2.03 eA-3
C121 0.998 0.063 0.502 !       1.88 eA-3
C122 0.078 0.117 0.501 !       1.88 eA-3
C123 0.198 0.328 0.090 !       1.80 eA-3
C124 0.061 0.053 0.483 !       1.79 eA-3
C125 0.032 0.024 0.504 !       1.68 eA-3
C126 0.059 0.347 0.499 !       1.61 eA-3
C127 0.717 0.864 0.423 !       1.32 eA-3
C128 0.167 0.202 0.037 !       1.08 eA-3
Q129 0.300 0.441 0.296 !       1.07 eA-3
Q130 0.291 0.267 0.105 !       0.91 eA-3
Q131 0.284 0.238 0.127 !       0.90 eA-3
Q132 0.488 0.649 0.032 !       0.73 eA-3
Q133 0.051 0.369 0.106 !       0.68 eA-3
Q134 0.622 0.488 0.012 !       0.66 eA-3
Q135 0.312 0.261 0.331 !       0.64 eA-3
C136 0.219 0.077 0.436 !       0.64 eA-3
Q137 0.327 0.354 0.363 !       0.63 eA-3
Q138 0.275 0.214 0.283 !       0.55 eA-3
Q139 0.698 0.280 0.097 !       0.55 eA-3
Q140 0.330 0.469 0.000 !       0.54 eA-3
C141 0.036 0.338 0.004 !       0.53 eA-3
Q142 0.329 0.180 0.325 !       0.52 eA-3
Q143 0.166 0.806 0.483 !       0.52 eA-3
;
loop_
  _platon_squeeze_void_nr
  _platon_squeeze_void_average_x
  _platon_squeeze_void_average_y
  _platon_squeeze_void_average_z
  _platon_squeeze_void_volume
  _platon_squeeze_void_count_electrons
  _platon_squeeze_void_content
 1 -0.021 -0.001 0.500 593 143 ' '
 2 0.000 0.500 0.000 299 73 ' '

_platon_squeeze_void_probe_radius  1.20
loop_
  _diffrn_refln_index_h
  _diffrn_refln_index_k
  _diffrn_refln_index_l
  _diffrn_refln_intensity_net
  _diffrn_refln_intensity_u
 -2 0 0 2191.68 49.2
 -2 0 0 2197.28 49.1
 2 0 0 2188.08 49
 2 0 0 2180.08 49.2
 -3 0 0 881.71 25
 -3 0 0 905.21 18.6
 -3 0 0 907.71 18.6
 -3 0 0 896.61 24.9
 3 0 0 906.81 28
 3 0 0 911.61 18.6
 3 0 0 923.11 18.6
 3 0 0 852.51 28
 -4 0 0 107.29 2.8
 -4 0 0 96.59 8.8
 -4 0 0 102.09 8.9
 -4 0 0 99.89 2.8
 4 0 0 106.19 2.7
 4 0 0 92.69 8.7
 4 0 0 109.89 9.1
 -5 0 0 9.3 1
 -5 0 0 14.8 5.9
 -5 0 0 8 1.1
 -5 0 0 3 5.1
 5 0 0 11.6 5.4
 5 0 0 6.6 1
 5 0 0 8.4 1.1
 5 0 0 9.7 5.4
 -6 0 0 -6.3 4.8
 -6 0 0 -3.5 5
 -6 0 0 0.9 0.9
 -6 0 0 0.9 1
 6 0 0 -6 3.9
 6 0 0 0.6 1.1
 6 0 0 4.3 5.4
 6 0 0 0.3 0.9
 -7 0 0 0.9 0.9
 -7 0 0 -2.7 5.1
 -7 0 0 6.2 6.4
 -7 0 0 0.7 1.1
 7 0 0 0.9 1
 7 0 0 -4.8 4.4
 7 0 0 -0.8 1.1
 7 0 0 2 5.2
 -8 0 0 26.2 2
 -8 0 0 32.6 8.5
 -8 0 0 32 2
 -8 0 0 38.6 9.3
 8 0 0 31.4 8.8
 8 0 0 27.9 2
 8 0 0 28.5 2.2
 8 0 0 58.19 10.4
 -9 0 0 2 6.8
 -9 0 0 2.2 1.2
 -9 0 0 5.6 7
 9 0 0 0.6 2
 9 0 0 -2.1 5.6
 9 0 0 -1.9 5.6
 -10 0 0 10 8.3
 -10 0 0 13.5 8.2
 10 0 0 7.8 7.8
 10 0 0 11.8 7.9
 -11 0 0 6.9 9.1
 -11 0 0 5.4 8.8
 -11 0 0 -0.7 1.4
 11 0 0 0.9 8
 11 0 0 1.5 8.5
 11 0 0 1 1.8
 12 0 0 18.8 10
 12 0 0 14.3 10.2
 -13 0 0 3.6 1.7
 13 0 0 0.3 2
 -14 0 0 39.2 3.1
 14 0 0 36.3 3.7
 -15 0 0 22.4 2.8
 15 -1 0 11.9 2.7
 14 -1 0 12.1 2.6
 -14 1 0 12.6 2.2
 13 -1 0 4.1 2.2
 -13 1 0 1.8 1.7
 12 -1 0 2 9.4
 12 -1 0 0.1 1.9
 12 -1 0 1.2 8.8
 -12 1 0 2.5 1.6
 -12 1 0 -6.4 9.7
 11 -1 0 38.7 11.4
 11 -1 0 21.7 2.4
 11 -1 0 30.5 11.4
 -11 1 0 15.9 1.9
 10 -1 0 44.9 3
 10 -1 0 52.59 12.3
 10 -1 0 36.3 10.2
 -10 1 0 44.3 12
 -10 1 0 32.6 10.9
 9 -1 0 -6.7 6.6
 9 -1 0 -0.9 1.5
 9 -1 0 -3.4 5.5
 -9 1 0 6.4 7.7
 -9 1 0 -7.4 7
 -9 1 0 1.5 1.2
 8 -1 0 6.4 6
 8 -1 0 7.2 1.6
 8 -1 0 5.8 1.2
 8 -1 0 2.9 6.1
 -8 1 0 7.3 1.3
 -8 1 0 6.2 12.9
 -8 1 0 21.9 10.9
 7 -1 0 75.89 2.9
 7 -1 0 84.29 11
 7 -1 0 74.99 10.8
 7 -1 0 75.49 2.6
 -7 1 0 103.29 11.7
 -7 1 0 80.69 11.4
 -7 1 0 78.09 2.6
 -7 1 0 78.89 2.9
 6 -1 0 130.99 3.7
 6 -1 0 128.29 3.5
 6 -1 0 129.79 11.8
 6 -1 0 114.29 11.6
 -6 1 0 127.29 3.5
 -6 1 0 134.69 12.2
 -6 1 0 135.29 12.1
 5 -1 0 7.5 1.2
 5 -1 0 5.7 5.2
 5 -1 0 6.8 0.9
 5 -1 0 6.5 5.5
 -5 1 0 9 1
 -5 1 0 6.9 1.1
 -5 1 0 1.5 5.3
 -5 1 0 2.2 5.2
 4 -1 0 68.49 2
 4 -1 0 70.19 2.3
 4 -1 0 84.69 8.7
 4 -1 0 70.49 8.6
 -4 1 0 83.49 8.9
 -4 1 0 71.19 8.6
 -4 1 0 66.19 2.3
 3 -1 0 483.95 16.8
 3 -1 0 472.65 9.9
 3 -1 0 460.15 10.1
 3 -1 0 482.55 16.6
 -3 1 0 460.85 16.8
 -3 1 0 468.25 10.1
 -3 1 0 473.65 9.9
 -3 1 0 462.65 16.7
 2 -1 0 5.7 0.8
 2 -1 0 3.8 0.5
 2 -1 0 6.6 3.6
 2 -1 0 -0.8 3.2
 -2 1 0 2.9 0.5
 -2 1 0 0 3.1
 -2 1 0 2.6 0.7
 -2 1 0 1.8 3.3
 -2 -1 0 312.37 6.7
 -2 -1 0 284.77 13.8
 -2 -1 0 321.47 6.7
 2 1 0 332.17 6.6
 2 1 0 310.77 10.3
 2 1 0 318.57 6.7
 2 1 0 305.07 10.4
 -3 -1 0 4.5 0.8
 -3 -1 0 6 3.8
 -3 -1 0 5.4 3.7
 -3 -1 0 5.2 0.7
 3 1 0 5.1 0.8
 3 1 0 6.6 3.8
 3 1 0 4.2 3.6
 3 1 0 4.2 0.7
 -4 -1 0 220.58 5.4
 -4 -1 0 231.38 11.9
 -4 -1 0 215.28 11.5
 -4 -1 0 220.48 5
 4 1 0 211.48 11.2
 4 1 0 214.78 5
 4 1 0 221.38 5
 4 1 0 216.68 11.4
 -5 -1 0 26.9 1.5
 -5 -1 0 19 5.6
 -5 -1 0 18.6 5.9
 -5 -1 0 24.5 1.7
 5 1 0 30.5 6.2
 5 1 0 23.8 1.6
 5 1 0 29 6
 5 1 0 20.8 1.5
 -6 -1 0 26.7 6.8
 -6 -1 0 26.5 1.6
 -6 -1 0 29.7 1.7
 -6 -1 0 39.4 7.6
 6 1 0 24.7 6.6
 6 1 0 26.7 1.8
 6 1 0 16.7 5.9
 6 1 0 26.4 1.7
 -7 -1 0 26.8 1.8
 -7 -1 0 19.5 11.8
 7 1 0 31.5 7.4
 7 1 0 26 1.8
 7 1 0 24.4 1.9
 7 1 0 31.5 7.5
 -8 -1 0 1 1.2
 -8 -1 0 1.7 6.3
 -8 -1 0 0.5 1.1
 -8 -1 0 -0.9 5.8
 8 1 0 0.6 5.8
 8 1 0 0.2 1
 8 1 0 0.5 1.3
 8 1 0 -3.5 5.4
 -9 -1 0 4 1.3
 -9 -1 0 0.6 6.8
 -9 -1 0 3.8 7.2
 9 1 0 0.6 6.2
 9 1 0 6.5 6.5
 9 1 0 2.7 1.5
 -10 -1 0 2.1 1.3
 -10 -1 0 -5.8 7
 -10 -1 0 -9.3 6.7
 10 1 0 8.2 8
 10 1 0 -0.5 1.5
 10 1 0 13.5 8.5
 -11 -1 0 48.8 2.8
 -11 -1 0 56.49 13.1
 -11 -1 0 34.2 11.2
 11 1 0 24.4 12.8
 11 1 0 47.3 3.1
 11 1 0 45.1 13.4
 -12 -1 0 8 1.7
 12 1 0 3 11.5
 12 1 0 6.5 2
 12 1 0 -1.4 9.3
 -13 -1 0 60.29 3.3
 13 1 0 67.49 3.8
 -14 -1 0 0.9 1.8
 14 1 0 0.3 2.1
 -15 -1 0 57.39 3.5
 15 1 0 56.19 4
 15 -2 0 6.6 2.7
 -15 2 0 6.1 2.1
 14 -2 0 -3.9 3.8
 -14 2 0 2.3 1.9
 13 -2 0 39.1 3.5
 13 -2 0 13.7 12.8
 13 -2 0 28.7 14.5
 -13 2 0 18.9 16
 -13 2 0 14.3 16.4
 -13 2 0 33.7 2.7
 12 -2 0 80.39 4.3
 12 -2 0 107.49 25.2
 12 -2 0 95.89 22.8
 -12 2 0 76.29 27
 -12 2 0 72.89 3.5
 -12 2 0 84.49 26.2
 11 -2 0 21.3 2.4
 11 -2 0 16.5 10
 11 -2 0 42.1 12.6
 -11 2 0 30.1 2.6
 -11 2 0 12.5 10.4
 -11 2 0 17.6 11.2
 10 -2 0 13.9 9
 10 -2 0 27.8 10.4
 10 -2 0 24.8 2.4
 -10 2 0 21.4 9.5
 -10 2 0 19.3 1.9
 -10 2 0 11.1 9.3
 9 -2 0 12.8 8
 9 -2 0 8.4 8.2
 9 -2 0 13.5 2.3
 -9 2 0 6.5 8
 -9 2 0 13.2 1.6
 -9 2 0 13.2 9
 8 -2 0 8 6.6
 8 -2 0 0 5.6
 8 -2 0 2 1.3
 -8 2 0 1.9 1.1
 -8 2 0 0.4 6.9
 -8 2 0 -0.1 7
 7 -2 0 3.5 1
 7 -2 0 0.4 5.1
 7 -2 0 -3 4.5
 7 -2 0 3.4 1.4
 -7 2 0 3.3 1.1
 -7 2 0 7.9 6.8
 -7 2 0 -3.8 6.1
 6 -2 0 232.18 15.5
 6 -2 0 253.67 15.8
 6 -2 0 252.87 6.3
 -6 2 0 269.87 16
 -6 2 0 267.37 16.2
 -6 2 0 253.07 6
 -6 2 0 254.87 6.3
 5 -2 0 0.5 1.1
 5 -2 0 5.1 5.7
 5 -2 0 0.2 0.8
 5 -2 0 -0.1 5.3
 -5 2 0 2.2 1.2
 -5 2 0 -0.6 4.8
 -5 2 0 0.5 0.9
 -5 2 0 -3.9 4.4
 4 -2 0 30.3 1.5
 4 -2 0 24.3 7.8
 4 -2 0 30.9 1.8
 4 -2 0 32.7 7.7
 -4 2 0 17.1 6.3
 -4 2 0 22.4 6.4
 -4 2 0 30.4 1.7
 -4 2 0 31.3 1.5
 3 -2 0 48.5 1.6
 3 -2 0 41.7 6.5
 3 -2 0 47.7 2
 3 -2 0 42.9 6.5
 -3 2 0 56.39 7
 -3 2 0 45.4 1.8
 -3 2 0 50.09 6.9
 -3 2 0 47.1 1.9
 2 -2 0 3187.18 69.79
 2 -2 0 3144.39 69.89
 -2 2 0 3114.19 69.79
 -2 2 0 3098.49 69.59
 1 -2 0 201.88 4.3
 1 -2 0 164.08 8
 1 -2 0 170.48 8.1
 1 -2 0 204.18 4.4
 -1 2 0 209.08 4.4
 -1 2 0 202.98 4.3
 0 -2 0 550.04 11.1
 0 -2 0 559.94 11.1
 0 2 0 463.25 10.9
 -1 -2 0 368.26 7.3
 -1 -2 0 365.56 7.4
 -1 -2 0 365.76 8.9
 -1 -2 0 360.66 8.8
 -1 -2 0 350.76 7.4
 1 2 0 331.57 7.3
 1 2 0 314.67 7.2
 1 2 0 366.96 7.4
 1 2 0 326.07 8.7
 1 2 0 319.67 8.7
 -2 -2 0 1128.49 23.1
 2 2 0 1124.29 26.5
 2 2 0 1127.39 23.1
 2 2 0 1135.79 23
 2 2 0 1108.69 26.3
 -3 -2 0 4.6 3.3
 -3 -2 0 8.2 0.7
 -3 -2 0 7.2 0.9
 -3 -2 0 4.5 3.4
 3 2 0 7.5 0.7
 3 2 0 7.2 0.8
 3 2 0 5.7 3.4
 3 2 0 9.2 3.5
 -4 -2 0 11.9 4.6
 -4 -2 0 9.4 1
 -4 -2 0 10.3 0.9
 -4 -2 0 6.7 4.2
 4 2 0 5.8 4.1
 4 2 0 9.3 0.9
 4 2 0 3.6 4
 4 2 0 8.7 0.9
 -5 -2 0 111.39 9.3
 -5 -2 0 127.19 9.6
 -5 -2 0 117.89 3.2
 -5 -2 0 120.89 3.1
 5 2 0 116.59 3.2
 5 2 0 117.79 9.4
 5 2 0 104.79 9.3
 -6 -2 0 82.59 2.5
 -6 -2 0 80.29 2.6
 -6 -2 0 81.09 9.5
 -6 -2 0 71.19 9.2
 6 2 0 73.39 2.6
 6 2 0 78.89 2.6
 6 2 0 87.09 9.4
 6 2 0 66.99 9
 -7 -2 0 4.4 6.1
 -7 -2 0 -0.9 5.1
 -7 -2 0 2.9 1.1
 -7 -2 0 -0.2 1
 7 2 0 3.4 4.9
 7 2 0 5.1 4.8
 7 2 0 -0.1 1
 7 2 0 1.3 1
 -8 -2 0 1.9 6.4
 -8 -2 0 17.5 1.8
 -8 -2 0 6.8 6.4
 -8 -2 0 17.1 1.5
 8 2 0 15.4 6.9
 8 2 0 18.1 1.6
 8 2 0 13.9 1.5
 8 2 0 25.1 7.1
 -9 -2 0 -0.1 1.2
 -9 -2 0 6.5 6.7
 -9 -2 0 5.2 6.8
 -9 -2 0 0 1.2
 9 2 0 -3.1 5.9
 9 2 0 5.3 7
 9 2 0 -0.5 1.3
 -10 -2 0 2.4 1.4
 10 2 0 10.2 8.2
 10 2 0 2.6 1.5
 10 2 0 -0.2 7.9
 11 2 0 11.7 8.5
 11 2 0 6.9 8.5
 -12 -2 0 73.49 3.5
 12 2 0 77.49 3.7
 -13 -2 0 3.9 1.7
 13 2 0 3.1 2
 -14 -2 0 68.69 3.6
 14 2 0 67.49 4
 -15 -2 0 4 1.9
 15 2 0 2.8 2.2
 15 -3 0 48.9 4.7
 -15 3 0 51.39 3.7
 14 -3 0 10.6 2.8
 -14 3 0 9.3 2.2
 13 -3 0 168.18 6.2
 13 -3 0 151.68 22.1
 13 -3 0 153.68 21.5
 -13 3 0 208.08 24.3
 -13 3 0 183.88 23.7
 -13 3 0 177.28 5.6
 12 -3 0 2 9.6
 12 -3 0 8.2 2.3
 12 -3 0 11.9 10.7
 -12 3 0 6.5 12
 -12 3 0 3 11.4
 -12 3 0 6.1 1.8
 11 -3 0 142.49 18.4
 11 -3 0 149.59 18.9
 11 -3 0 139.89 5.1
 -11 3 0 136.69 4.6
 10 -3 0 22.5 9.7
 10 -3 0 38.6 11.5
 10 -3 0 31 3
 -10 3 0 31.6 2.6
 -10 3 0 32 11.3
 -10 3 0 18 11
 9 -3 0 226.18 18.5
 9 -3 0 230.18 6.4
 9 -3 0 226.18 19.2
 -9 3 0 243.18 6.2
 8 -3 0 8.2 6.6
 8 -3 0 2.2 1.8
 8 -3 0 2.5 6.4
 -8 3 0 1.6 7.1
 -8 3 0 1.2 6.9
 -8 3 0 0.9 1.2
 7 -3 0 26.2 8.3
 7 -3 0 24 7.9
 7 -3 0 30.4 2.4
 7 -3 0 32.6 2
 -7 3 0 26.3 8.5
 -7 3 0 30.2 8.6
 -7 3 0 33.9 1.9
 6 -3 0 69.59 2.9
 6 -3 0 87.29 11
 6 -3 0 67.59 2.3
 6 -3 0 80.69 10.8
 -6 3 0 57.89 9.4
 -6 3 0 70.29 2.5
 -6 3 0 56.29 9.4
 -6 3 0 66.39 2.8
 5 -3 0 69.39 2.6
 5 -3 0 71.79 9.6
 5 -3 0 66.69 9.2
 5 -3 0 70.79 2.6
 -5 3 0 68.69 2.4
 -5 3 0 60.89 8.9
 -5 3 0 69.19 2.6
 -5 3 0 59.29 9
 4 -3 0 41.5 1.9
 4 -3 0 49.8 7.6
 4 -3 0 41.9 1.7
 4 -3 0 38.7 7.1
 -4 3 0 41.8 1.8
 -4 3 0 36.7 7.2
 -4 3 0 33.5 6.9
 -4 3 0 39.3 2
 3 -3 0 1223.48 34
 3 -3 0 1279.17 34.5
 3 -3 0 1244.18 25.7
 3 -3 0 1226.18 25.9
 -3 3 0 1242.78 25.9
 -3 3 0 1224.78 34.1
 -3 3 0 1243.18 25.7
 -3 3 0 1267.27 34.1
 2 -3 0 789.12 22.6
 2 -3 0 771.12 22.4
 2 -3 0 766.92 16.3
 -2 3 0 787.22 16.4
 -2 3 0 762.12 16.3
 1 -3 0 137.79 7
 1 -3 0 144.49 7.3
 1 -3 0 138.39 3.4
 1 -3 0 136.29 3.3
 -1 3 0 136.69 3.3
 -1 3 0 129.79 3.3
 -1 3 0 123.99 6.7
 -1 3 0 115.99 6.5
 0 -3 0 23 2.8
 0 -3 0 25 2.9
 0 -3 0 25.5 1.2
 0 -3 0 28.9 1.3
 0 -3 0 29.9 1.3
 0 3 0 24 1.2
 0 3 0 26.3 1.3
 0 3 0 23.8 2.8
 0 3 0 25.4 3.3
 -1 -3 0 2.9 0.7
 -1 -3 0 2.8 0.7
 -1 -3 0 1.6 0.7
 -1 -3 0 2.1 0.7
 -1 -3 0 1 1.6
 -1 -3 0 0.6 1.6
 1 3 0 2.5 1.7
 1 3 0 2.1 0.6
 1 3 0 3.2 1.6
 1 3 0 1.6 0.7
 -2 -3 0 116.99 2.5
 -2 -3 0 82.19 2.8
 -2 -3 0 106.89 2.6
 2 3 0 93.49 2.6
 2 3 0 90.49 5.1
 2 3 0 108.19 2.5
 2 3 0 86.19 5
 -3 -3 0 903.11 18.1
 -3 -3 0 877.01 18.2
 3 3 0 893.01 18
 3 3 0 874.21 22.8
 3 3 0 862.11 22.9
 3 3 0 868.71 18.3
 3 3 0 866.81 23
 3 3 0 833.92 22.6
 -4 -3 0 1284.27 26.2
 -4 -3 0 1261.57 26.3
 4 3 0 1306.57 26.2
 4 3 0 1240.78 33
 4 3 0 1260.37 26.3
 4 3 0 1264.97 33
 -5 -3 0 1285.17 26.6
 -5 -3 0 1300.67 26.4
 5 3 0 1256.57 34.9
 5 3 0 1257.37 26.5
 5 3 0 1280.57 35.5
 -6 -3 0 315.07 7.1
 -6 -3 0 307.47 7.2
 6 3 0 312.67 7.1
 6 3 0 322.97 16.6
 6 3 0 311.27 16.7
 -7 -3 0 154.48 4.2
 -7 -3 0 155.78 4
 7 3 0 151.58 4.2
 7 3 0 158.48 4.1
 7 3 0 145.59 12.1
 7 3 0 140.99 11.8
 -8 -3 0 2.6 1.2
 -8 -3 0 0.5 1.7
 8 3 0 -1.9 4.8
 8 3 0 4.8 5.5
 8 3 0 2.6 1.2
 -9 -3 0 22.5 1.8
 -9 -3 0 22.2 1.9
 9 3 0 19.6 2.1
 9 3 0 26.9 8.5
 9 3 0 20 8.1
 10 3 0 8.4 1.7
 -11 -3 0 9.6 1.7
 11 3 0 12.9 8.7
 11 3 0 8.7 1.8
 11 3 0 17.4 9.8
 -12 -3 0 5.2 1.7
 12 3 0 1.8 1.7
 -13 -3 0 47.6 3.2
 13 3 0 47.8 3.3
 -14 -3 0 13.6 2.1
 14 3 0 14.9 2.3
 -15 -3 0 12.3 2.3
 15 3 0 16.4 2.4
 15 -4 0 18.8 3.2
 -15 4 0 15.7 2.5
 14 -4 0 201.28 7.1
 13 -4 0 23.3 12
 13 -4 0 11.3 2.6
 13 -4 0 20.6 13.1
 -13 4 0 27.6 13.8
 -13 4 0 11.5 2.2
 -13 4 0 20.1 13.8
 12 -4 0 152.48 5.7
 12 -4 0 170.68 21.4
 12 -4 0 136.29 20.5
 -12 4 0 146.49 20.9
 -12 4 0 158.18 22
 -12 4 0 143.49 5
 11 -4 0 -13.9 7.3
 11 -4 0 0.2 2.1
 11 -4 0 -3.2 8.6
 -11 4 0 6.4 9.3
 -11 4 0 1.4 1.7
 -11 4 0 2.1 9.7
 10 -4 0 130.39 4.7
 10 -4 0 156.08 17.2
 10 -4 0 125.99 17.2
 -10 4 0 155.08 18.1
 -10 4 0 130.69 4.4
 -10 4 0 143.89 19.2
 9 -4 0 26.9 9.4
 9 -4 0 12.7 8.7
 9 -4 0 9.5 2.1
 -9 4 0 4.3 8.4
 -9 4 0 7.5 1.6
 -9 4 0 10.5 9
 8 -4 0 220.38 6.1
 8 -4 0 198.08 17.5
 8 -4 0 214.08 17.5
 -8 4 0 218.08 5.7
 -8 4 0 229.38 18.2
 -8 4 0 224.28 18.1
 7 -4 0 -0.1 6.2
 7 -4 0 -3.9 5.9
 7 -4 0 3.2 1.4
 -7 4 0 3.1 6.3
 -7 4 0 -5 5.1
 -7 4 0 -1.6 1.1
 6 -4 0 62.09 2.4
 6 -4 0 63.39 2.7
 6 -4 0 61.09 9.9
 6 -4 0 51.59 9.2
 -6 4 0 59.09 9.7
 -6 4 0 66.29 2.5
 -6 4 0 76.29 10.9
 5 -4 0 619.04 25.9
 5 -4 0 625.44 13.9
 5 -4 0 627.84 13.5
 5 -4 0 619.04 26
 -5 4 0 627.14 13.9
 -5 4 0 634.94 26.3
 -5 4 0 638.04 13.6
 -5 4 0 630.34 26.7
 4 -4 0 272.17 6.7
 4 -4 0 295.17 15.3
 4 -4 0 275.67 14.9
 -4 4 0 291.47 15.3
 -4 4 0 272.27 6.6
 -4 4 0 268.77 14.7
 -4 4 0 261.87 6.4
 3 -4 0 430.26 17.1
 3 -4 0 417.26 9.1
 3 -4 0 405.76 16.7
 3 -4 0 412.56 9.3
 -3 4 0 425.06 9.2
 -3 4 0 429.16 17.1
 -3 4 0 406.46 17
 -3 4 0 409.06 9.3
 2 -4 0 16.2 1.7
 2 -4 0 17 4.8
 2 -4 0 11.3 4.3
 2 -4 0 14.3 1.4
 -2 4 0 14.9 1.5
 -2 4 0 14.4 1.4
 1 -4 0 242.58 5.7
 1 -4 0 241.38 10.1
 1 -4 0 251.97 5.8
 1 -4 0 241.68 10
 -1 4 0 259.57 10.4
 -1 4 0 247.88 5.7
 -1 4 0 257.07 10.4
 0 -4 0 10.6 1.1
 0 -4 0 4.3 2.4
 0 -4 0 10.3 1
 0 -4 0 10.2 2.7
 0 4 0 5.6 2.4
 0 4 0 8.3 1
 0 4 0 5.1 2.5
 0 4 0 9.2 1
 -1 -4 0 113.09 3
 -1 -4 0 119.19 2.9
 -1 -4 0 105.19 4.9
 -1 -4 0 113.59 3
 -1 -4 0 109.49 5
 -1 -4 0 117.29 2.9
 1 4 0 110.49 2.9
 1 4 0 100.79 5.5
 1 4 0 111.19 3
 1 4 0 105.89 5.4
 -2 -4 0 13.4 1.2
 -2 -4 0 13.5 1.3
 -2 -4 0 12.1 1.1
 -2 -4 0 14.4 1.4
 2 4 0 15.4 3
 2 4 0 15.1 1.2
 2 4 0 15.3 1.3
 2 4 0 14.3 3
 -3 -4 0 322.17 7.2
 -3 -4 0 333.57 7.1
 -3 -4 0 326.27 7.3
 3 4 0 340.07 16.8
 3 4 0 328.17 16.4
 3 4 0 323.97 7.3
 3 4 0 322.17 11.2
 3 4 0 313.37 11
 3 4 0 327.87 7.1
 -4 -4 0 3373.36 67.99
 -4 -4 0 3349.96 68.19
 -4 -4 0 3265.17 68.19
 4 4 0 3356.46 67.99
 4 4 0 3295.37 68.19
 4 4 0 3307.57 74.59
 4 4 0 3435.46 78.09
 4 4 0 3271.27 74.69
 4 4 0 3382.76 77.89
 -5 -4 0 -0.2 0.8
 -5 -4 0 -1.6 1
 5 4 0 -2.6 3.6
 5 4 0 -1.7 3.5
 5 4 0 -0.7 3.5
 5 4 0 -1.8 3.4
 -6 -4 0 75.39 2.4
 -6 -4 0 80.09 2.8
 6 4 0 81.59 8.7
 6 4 0 79.69 8.8
 6 4 0 77.09 2.7
 6 4 0 78.29 8.6
 6 4 0 79.89 2.5
 6 4 0 76.39 8.4
 -7 -4 0 13.1 1.5
 -7 -4 0 14.9 1.4
 7 4 0 23.1 6.3
 7 4 0 15.1 5.7
 7 4 0 18.3 5.8
 7 4 0 14.4 1.3
 7 4 0 11.6 1.4
 7 4 0 15.5 5.7
 -8 -4 0 20.3 2.3
 -8 -4 0 18 1.7
 8 4 0 19.3 1.8
 8 4 0 25 7.1
 8 4 0 18.9 6.8
 8 4 0 21.7 7
 -9 -4 0 3.3 1.3
 -9 -4 0 2.8 1.4
 9 4 0 -4.7 5.7
 9 4 0 3 1.3
 9 4 0 9.2 6.5
 9 4 0 -4.8 5.4
 9 4 0 0 5.7
 -10 -4 0 9.1 1.7
 10 4 0 13.5 8.1
 10 4 0 3.8 7.3
 10 4 0 7 1.6
 10 4 0 12.2 7.9
 10 4 0 -4.6 6.7
 -11 -4 0 6 1.7
 11 4 0 -13.9 6.5
 11 4 0 5.5 1.7
 11 4 0 -1.4 7.2
 -12 -4 0 1.8 1.7
 12 4 0 2.6 2.6
 12 4 0 3.5 9.2
 12 4 0 -14 7.8
 -13 -4 0 0.6 1.7
 13 4 0 0.6 1.7
 -14 -4 0 0.5 1.8
 14 4 0 2.4 1.8
 14 -5 0 -0.8 2.6
 -14 5 0 2.4 2.1
 13 -5 0 351.56 10
 -13 5 0 346.87 9.3
 -13 5 0 427.76 47.6
 12 -5 0 22.9 12.5
 12 -5 0 11.3 10.8
 -12 5 0 11.5 12.8
 -12 5 0 6.8 2
 -12 5 0 11.8 12.6
 11 -5 0 246.58 23.2
 11 -5 0 223.78 22.3
 11 -5 0 208.68 6.8
 -11 5 0 200.78 21.8
 -11 5 0 221.78 23
 -11 5 0 207.28 6.1
 10 -5 0 0.8 2.1
 10 -5 0 -4 11.2
 -10 5 0 1.2 10.7
 -10 5 0 0.8 1.6
 -10 5 0 6.1 10
 9 -5 0 90.49 14.1
 9 -5 0 87.99 13.7
 9 -5 0 104.69 4.4
 -9 5 0 104.29 15.7
 -9 5 0 99.09 3.7
 -9 5 0 102.09 15.3
 8 -5 0 3.7 7.3
 8 -5 0 3.4 1.7
 8 -5 0 6.8 7.3
 -8 5 0 18.2 8.3
 -8 5 0 13.8 7.5
 -8 5 0 3.5 1.4
 7 -5 0 66.19 11.2
 7 -5 0 68.19 11.1
 7 -5 0 76.39 3.5
 -7 5 0 70.69 3
 -7 5 0 89.29 12.7
 -7 5 0 66.79 11.3
 6 -5 0 8.8 1.6
 6 -5 0 15.2 6.9
 6 -5 0 12.6 6.8
 -6 5 0 2.4 6.6
 -6 5 0 6.2 1.3
 -6 5 0 -0.2 6.2
 5 -5 0 52.49 9
 5 -5 0 47.2 8.5
 5 -5 0 51.89 2.5
 5 -5 0 49.1 2.5
 -5 5 0 55.79 2.3
 -5 5 0 52.49 9.1
 -5 5 0 43.5 8.5
 4 -5 0 77.79 2.5
 4 -5 0 74.59 2.8
 4 -5 0 95.79 9.9
 4 -5 0 75.49 9.5
 -4 5 0 70.29 9
 -4 5 0 72.39 2.9
 -4 5 0 72.09 9.3
 -4 5 0 74.19 2.7
 3 -5 0 0.9 0.9
 3 -5 0 8.1 4.6
 3 -5 0 -2 3.9
 3 -5 0 -1.7 1.1
 -3 5 0 -0.2 1.1
 -3 5 0 -0.9 0.9
 2 -5 0 9.4 4.2
 2 -5 0 7.8 1.4
 2 -5 0 2.7 3.9
 -2 5 0 10 4
 -2 5 0 9.8 1.4
 -2 5 0 12.1 4.3
 -2 5 0 8 1.2
 1 -5 0 5.3 3.3
 1 -5 0 3.4 0.9
 1 -5 0 3.6 3.2
 1 -5 0 6.2 1.2
 -1 5 0 3 1
 -1 5 0 2.1 3.1
 -1 5 0 3.2 3.2
 -1 5 0 5.9 1
 0 -5 0 5 3.1
 0 -5 0 4 0.9
 0 -5 0 5.5 1
 0 -5 0 4.1 1
 0 -5 0 6.2 3.6
 0 5 0 2.9 2.6
 0 5 0 2.9 2.6
 0 5 0 4.1 1
 0 5 0 2.7 0.9
 -1 -5 0 304.77 6.8
 -1 -5 0 284.97 6.8
 -1 -5 0 308.07 9.4
 -1 -5 0 299.87 9.4
 -1 -5 0 295.77 6.7
 1 5 0 295.37 6.8
 1 5 0 299.67 9.3
 1 5 0 292.57 9.4
 -2 -5 0 170.98 4.3
 -2 -5 0 168.08 4
 -2 -5 0 167.78 6.5
 -2 -5 0 167.88 6.6
 -2 -5 0 164.38 4.2
 -2 -5 0 157.18 4.1
 2 5 0 182.68 6.8
 2 5 0 163.58 4.3
 2 5 0 165.18 4.2
 2 5 0 170.78 6.6
 -3 -5 0 2965.3 60.99
 -3 -5 0 2917.41 60.49
 -3 -5 0 2935.01 60.79
 3 5 0 3053.39 65.09
 3 5 0 2983.7 61.09
 3 5 0 3033.7 64.89
 3 5 0 2910.41 64.69
 3 5 0 2915.61 64.59
 -4 -5 0 6.3 1.2
 -4 -5 0 8.5 1
 -4 -5 0 6.5 0.9
 4 5 0 2.8 3.1
 4 5 0 6.8 1.1
 4 5 0 1 2.8
 4 5 0 4 3.2
 4 5 0 4.2 3
 4 5 0 7.9 1.1
 -5 -5 0 2267.97 46.1
 -5 -5 0 2161.68 46
 5 5 0 2303.27 54.29
 5 5 0 2127.19 55.79
 5 5 0 2180.28 55.79
 5 5 0 2297.97 53.99
 5 5 0 2243.08 46.1
 5 5 0 2268.07 45.8
 -6 -5 0 11.1 1.1
 -6 -5 0 11.2 1.2
 -6 -5 0 9.6 1.4
 6 5 0 11.3 4.9
 6 5 0 14.2 1.4
 6 5 0 9.2 4.5
 6 5 0 12 4.7
 6 5 0 8.2 1.3
 6 5 0 10.2 4.8
 -7 -5 0 18 1.7
 -7 -5 0 15.4 1.5
 7 5 0 14.6 1.3
 7 5 0 16.6 5.6
 7 5 0 30 6.6
 7 5 0 17.6 5.8
 7 5 0 18.5 5.8
 -8 -5 0 1.8 1.3
 -8 -5 0 1.3 1.4
 8 5 0 6 5.3
 8 5 0 4.9 5.6
 8 5 0 5 5.3
 8 5 0 6.2 5.3
 8 5 0 2 1.1
 -9 -5 0 26.8 2
 -9 -5 0 23.2 2.6
 9 5 0 25.1 7.7
 9 5 0 25.1 9.7
 9 5 0 28.2 2.1
 9 5 0 28.4 7.9
 9 5 0 37.4 10.2
 -10 -5 0 3.9 1.7
 -10 -5 0 2.2 1.4
 10 5 0 6.7 7.1
 10 5 0 5.8 6.9
 10 5 0 4 1.4
 10 5 0 3.4 6.2
 10 5 0 4 6.4
 -11 -5 0 3.5 1.8
 11 5 0 4.8 1.5
 11 5 0 -2.5 6.7
 11 5 0 11.9 8.2
 -12 -5 0 7.4 1.9
 12 5 0 6.5 1.7
 12 5 0 2.1 9.1
 12 5 0 6 8.9
 -13 -5 0 -1.8 1.8
 13 5 0 0.9 2.5
 -14 -5 0 1.2 1.9
 14 5 0 -0.1 1.7
 14 -6 0 177.98 7
 -14 6 0 114.49 24.5
 -14 6 0 143.19 24.9
 -14 6 0 173.78 6
 13 -6 0 23.2 3
 13 -6 0 35.4 14.4
 13 -6 0 38.5 14.5
 -13 6 0 24 15.8
 -13 6 0 47.8 16.8
 -13 6 0 25.3 3
 12 -6 0 165.98 6.4
 12 -6 0 207.78 23.9
 12 -6 0 201.18 23.7
 -12 6 0 173.58 5.6
 -12 6 0 128.49 26.3
 -12 6 0 136.09 26.4
 11 -6 0 46.2 4
 11 -6 0 52.99 13.5
 11 -6 0 32.9 14.1
 -11 6 0 76.59 16.4
 -11 6 0 60.29 15.7
 -11 6 0 45.4 3.3
 10 -6 0 59.39 3.7
 -10 6 0 55.89 3.2
 -10 6 0 56.29 14.4
 9 -6 0 11.9 2.5
 9 -6 0 0.5 8.1
 9 -6 0 14.8 8.7
 -9 6 0 9.5 9.2
 -9 6 0 9.1 1.8
 -9 6 0 15.6 9.4
 8 -6 0 5.3 1.9
 8 -6 0 7.7 8
 8 -6 0 7.9 8.3
 -8 6 0 0.8 7.6
 -8 6 0 4.2 1.5
 -8 6 0 -2.7 7.2
 7 -6 0 52.89 11.1
 7 -6 0 45.8 10.4
 7 -6 0 58.59 3.1
 -7 6 0 61.39 11.1
 -7 6 0 60.39 11.1
 -7 6 0 59.59 2.8
 6 -6 0 -0.5 6.2
 6 -6 0 0.2 6
 6 -6 0 4 1.7
 -6 6 0 4.4 1.3
 -6 6 0 6.3 10.4
 -6 6 0 -0.6 9.9
 5 -6 0 3.9 5.7
 5 -6 0 1.6 5.3
 5 -6 0 6.3 1.5
 -5 6 0 2.6 1.2
 -5 6 0 4.4 5.5
 -5 6 0 -0.5 5
 4 -6 0 30.9 7.2
 4 -6 0 33.7 7
 4 -6 0 41.3 2.3
 -4 6 0 35.1 2.1
 -4 6 0 31.4 6.8
 -4 6 0 39.8 6.9
 3 -6 0 47.7 2
 3 -6 0 46.5 2.4
 3 -6 0 40.7 7.1
 3 -6 0 54.49 7.8
 -3 6 0 44 2.4
 -3 6 0 46.7 2.1
 2 -6 0 81.29 2.7
 2 -6 0 79.89 2.9
 2 -6 0 81.89 7.8
 2 -6 0 79.59 8
 -2 6 0 87.59 8.3
 -2 6 0 75.79 2.8
 -2 6 0 81.89 8.2
 -2 6 0 73.29 2.7
 1 -6 0 2 0.9
 1 -6 0 2 1.2
 1 -6 0 -0.2 1.2
 1 -6 0 2.3 3.4
 1 -6 0 2.2 3.3
 -1 6 0 0 3.3
 -1 6 0 0.9 1
 -1 6 0 0.6 3.2
 0 -6 0 89.09 2.8
 0 -6 0 94.39 6.2
 0 -6 0 88.79 2.8
 0 -6 0 86.19 2.9
 0 -6 0 83.39 6.2
 0 6 0 88.39 2.9
 0 6 0 87.49 2.8
 0 6 0 88.19 6.2
 0 6 0 78.29 6
 -1 -6 0 0 2
 -1 -6 0 0.6 0.9
 -1 -6 0 0.8 0.9
 -1 -6 0 -1.7 1.9
 -1 -6 0 -0.6 0.9
 -1 -6 0 2.4 1
 1 6 0 1 0.9
 1 6 0 0.5 2.2
 1 6 0 -0.1 0.9
 1 6 0 3.8 2.2
 -2 -6 0 1536.95 34.3
 -2 -6 0 1527.15 31.6
 -2 -6 0 1514.55 31.4
 -2 -6 0 1540.75 34.5
 -2 -6 0 1532.75 31.7
 -2 -6 0 1528.45 31.5
 2 6 0 1510.55 34.4
 2 6 0 1469.15 34.4
 2 6 0 1526.75 31.6
 -3 -6 0 11.3 1.2
 -3 -6 0 12 1.1
 -3 -6 0 13.2 1.4
 -3 -6 0 17.8 1.5
 3 6 0 10.8 2.7
 3 6 0 9.5 2.7
 3 6 0 12.3 2.8
 3 6 0 14.4 1.4
 3 6 0 12.3 2.7
 -4 -6 0 195.78 5.1
 -4 -6 0 197.68 4.8
 -4 -6 0 198.58 4.9
 -4 -6 0 192.88 5
 4 6 0 205.58 10.8
 4 6 0 201.78 10.6
 4 6 0 199.88 4.8
 4 6 0 202.08 5.1
 4 6 0 207.88 9.4
 4 6 0 206.68 9.3
 -5 -6 0 162.68 4.2
 -5 -6 0 175.28 4.6
 5 6 0 176.18 9.5
 5 6 0 167.38 9.5
 5 6 0 173.68 4.3
 5 6 0 165.88 9.6
 5 6 0 154.78 9.6
 -6 -6 0 298.57 6.9
 -6 -6 0 312.57 7.5
 6 6 0 323.47 14.8
 6 6 0 299.67 7
 6 6 0 312.17 14.6
 6 6 0 290.57 14
 6 6 0 304.17 14.1
 -7 -6 0 32 2.5
 -7 -6 0 32.9 1.8
 7 6 0 30.4 6.5
 7 6 0 27.3 6.4
 7 6 0 28.5 1.8
 7 6 0 21.9 6
 7 6 0 36.7 7
 -8 -6 0 74.69 3.9
 8 6 0 89.89 10.5
 8 6 0 78.49 10.1
 8 6 0 76.39 2.8
 8 6 0 94.79 10.7
 8 6 0 92.09 10.6
 -9 -6 0 19 2
 -9 -6 0 17.1 2.1
 9 6 0 20 7.4
 9 6 0 10 6.6
 9 6 0 18.2 1.6
 9 6 0 12.2 6.8
 9 6 0 16.5 7.1
 -10 -6 0 1.5 1.8
 -10 -6 0 3.9 1.4
 10 6 0 0.6 6.5
 10 6 0 2.4 6.6
 10 6 0 4.3 1.3
 -11 -6 0 2.3 1.8
 11 6 0 -5.3 7.2
 11 6 0 1.4 1.4
 11 6 0 -8.6 6.8
 -12 -6 0 1.3 1.9
 12 6 0 9.6 8.8
 12 6 0 1.4 1.4
 12 6 0 2.8 8.9
 -13 -6 0 0.1 1.9
 13 6 0 0.4 1.5
 14 -7 0 25 3.7
 -14 7 0 25.6 2.9
 13 -7 0 5.5 14.1
 13 -7 0 27.8 16.3
 13 -7 0 27.1 3.4
 -13 7 0 30.2 2.9
 -13 7 0 54.29 19.1
 -13 7 0 55.19 18.7
 12 -7 0 13.7 3
 12 -7 0 19.1 13.2
 12 -7 0 17.1 11.8
 -12 7 0 30.2 14.9
 -12 7 0 25 14.3
 11 -7 0 4.4 2.7
 11 -7 0 -21.5 11.1
 11 -7 0 -18.7 9.4
 -11 7 0 1.5 2
 -11 7 0 7.4 12.8
 10 -7 0 57.59 4.1
 10 -7 0 44.5 13.3
 10 -7 0 53.89 14.2
 -10 7 0 57.29 15.1
 -10 7 0 67.99 15.1
 -10 7 0 60.69 3.6
 9 -7 0 36.2 3.3
 -9 7 0 34.7 2.8
 8 -7 0 3.1 6.9
 8 -7 0 4.1 7.4
 8 -7 0 0.1 2.1
 -8 7 0 1.5 1.6
 -8 7 0 14.7 8.2
 -8 7 0 6.5 7.4
 7 -7 0 -0.9 1.6
 7 -7 0 -5.9 5.7
 7 -7 0 -8.3 5.5
 -7 7 0 0.9 7.3
 -7 7 0 0.2 1.4
 -7 7 0 0.5 7.2
 6 -7 0 -1.2 6
 6 -7 0 6 1.8
 6 -7 0 2.7 6.3
 -6 7 0 9.3 1.6
 -6 7 0 5.4 6.7
 -6 7 0 3.1 6.3
 5 -7 0 100.69 12.3
 5 -7 0 93.39 3.5
 5 -7 0 88.39 11.3
 -5 7 0 93.19 11.5
 -5 7 0 76.59 4.4
 -5 7 0 87.69 11.5
 4 -7 0 7.4 5.5
 4 -7 0 8.6 5.6
 4 -7 0 5 1.5
 -4 7 0 5.6 1.3
 3 -7 0 49.4 7.8
 3 -7 0 62.59 2.8
 3 -7 0 62.99 8.4
 -3 7 0 77.39 9
 -3 7 0 73.19 8.9
 -3 7 0 53.49 2.4
 2 -7 0 -4.5 3.3
 2 -7 0 -0.8 3.6
 2 -7 0 3.4 1.3
 -2 7 0 -2.6 3.5
 -2 7 0 -7.3 3.3
 -2 7 0 0.7 1
 1 -7 0 17.6 1.7
 1 -7 0 17 4.4
 1 -7 0 17.2 1.5
 1 -7 0 12.5 3.8
 -1 7 0 15.6 1.6
 -1 7 0 16.6 1.6
 -1 7 0 16.7 4.6
 -1 7 0 10.8 4.3
 0 -7 0 9.1 3.1
 0 -7 0 14.9 3.5
 0 -7 0 10.4 1.4
 0 -7 0 10.8 1.4
 0 -7 0 16.1 1.6
 0 7 0 12.7 3.5
 0 7 0 11.3 1.3
 0 7 0 11.3 3.5
 0 7 0 12.8 1.5
 -1 -7 0 439.66 10.1
 -1 -7 0 459.35 11.2
 -1 -7 0 443.16 10.2
 -1 -7 0 455.95 13.7
 -1 -7 0 462.85 13.9
 1 7 0 448.46 13.8
 1 7 0 447.06 10.1
 1 7 0 443.96 13.6
 -2 -7 0 34.1 1.8
 -2 -7 0 33.9 1.9
 -2 -7 0 33.6 2.1
 -2 -7 0 34.7 3.7
 -2 -7 0 36.6 3.7
 2 7 0 33.4 3.7
 2 7 0 35.1 1.9
 2 7 0 30 3.6
 -3 -7 0 151.88 4.2
 -3 -7 0 140.09 3.8
 -3 -7 0 141.19 4
 3 7 0 143.89 3.9
 3 7 0 149.88 6.5
 3 7 0 146.29 6.6
 3 7 0 142.39 6.8
 -4 -7 0 224.98 5.5
 -4 -7 0 216.88 5.3
 -4 -7 0 226.38 5.8
 4 7 0 223.48 9.1
 4 7 0 212.08 9
 4 7 0 226.58 9.4
 4 7 0 224.58 5.4
 4 7 0 221.88 9.2
 -5 -7 0 59.79 2.2
 -5 -7 0 61.79 2.8
 -5 -7 0 62.59 2.5
 5 7 0 65.19 6.4
 5 7 0 60.99 2.3
 5 7 0 53.99 5.9
 5 7 0 61.09 6.2
 5 7 0 57.29 6.1
 -6 -7 0 93.39 3.5
 -6 -7 0 99.29 3.1
 -6 -7 0 97.59 3
 6 7 0 101.89 8.5
 6 7 0 102.19 3.1
 6 7 0 78.99 8.3
 6 7 0 93.99 8.3
 6 7 0 101.19 8.5
 -7 -7 0 79.59 3.3
 -7 -7 0 67.69 2.7
 7 7 0 74.09 9.1
 7 7 0 88.19 9.5
 7 7 0 65.39 8.5
 7 7 0 74.79 9.1
 7 7 0 73.09 2.7
 -8 -7 0 104.19 4
 8 7 0 80.19 10
 8 7 0 107.39 10.7
 8 7 0 98.29 10.8
 8 7 0 85.09 10.2
 8 7 0 105.29 3.2
 -9 -7 0 1.8 1.8
 -9 -7 0 2.8 1.3
 9 7 0 3.7 5.3
 9 7 0 0 1.2
 9 7 0 -0.8 6.4
 9 7 0 -10 5.6
 9 7 0 4.4 5.4
 -10 -7 0 64.59 2.7
 -10 -7 0 59.49 3.6
 10 7 0 63.79 2.7
 10 7 0 58.19 9.8
 10 7 0 52.59 9.4
 -11 -7 0 6.4 2.1
 11 7 0 12.2 7.8
 11 7 0 10.6 1.5
 11 7 0 10.9 7.6
 -12 -7 0 0.6 2
 12 7 0 1.6 1.3
 12 7 0 0.9 9.7
 12 7 0 0.2 10.8
 -13 -7 0 4.5 2.1
 13 -8 0 8 3.2
 -13 8 0 13.3 2.5
 12 -8 0 23.2 3.5
 12 -8 0 33.4 13.6
 -12 8 0 50.49 15.8
 -12 8 0 15.9 2.6
 -12 8 0 50.49 16.7
 11 -8 0 37.9 3.8
 11 -8 0 19.2 12.4
 11 -8 0 30.4 13.5
 -11 8 0 40.1 3.8
 -11 8 0 45.2 16.8
 -11 8 0 33.3 18.5
 10 -8 0 215.38 22.3
 10 -8 0 218.58 7.2
 10 -8 0 195.78 22.7
 -10 8 0 306.87 25.8
 -10 8 0 256.97 25
 -10 8 0 212.48 6.7
 9 -8 0 6.6 9.4
 9 -8 0 4.5 2.6
 9 -8 0 1.3 8.7
 -9 8 0 7.3 9.5
 -9 8 0 -4.5 7.9
 -9 8 0 6.3 1.9
 8 -8 0 178.08 18.7
 8 -8 0 191.18 6.2
 8 -8 0 168.48 18
 -8 8 0 189.28 5.7
 -8 8 0 204.98 19.6
 -8 8 0 187.18 18.8
 7 -8 0 5.3 2
 7 -8 0 -5.3 6.3
 7 -8 0 2.6 7.3
 -7 8 0 7.6 8.4
 -7 8 0 8.7 8.3
 -7 8 0 7.2 1.6
 6 -8 0 201.58 17.1
 6 -8 0 218.88 6.3
 6 -8 0 204.48 17.1
 -6 8 0 191.38 16
 -6 8 0 213.98 5.8
 -6 8 0 206.18 16.8
 5 -8 0 3.1 5.6
 5 -8 0 0 1.8
 5 -8 0 -0.2 5.7
 -5 8 0 -1.2 1.4
 4 -8 0 444.56 21.1
 4 -8 0 416.76 10.3
 4 -8 0 445.46 20.7
 -4 8 0 412.36 10
 -4 8 0 430.96 20.9
 -4 8 0 439.36 20.4
 3 -8 0 7.2 5.2
 3 -8 0 12.9 2.1
 3 -8 0 12 5.4
 -3 8 0 7.3 5.1
 -3 8 0 21.3 6.3
 2 -8 0 28.5 5.9
 2 -8 0 37 6.4
 2 -8 0 29.9 2.3
 -2 8 0 29.9 2.1
 -2 8 0 24.7 9.1
 1 -8 0 137.79 9.5
 1 -8 0 141.39 9.6
 1 -8 0 150.28 4.5
 -1 8 0 132.19 9.5
 -1 8 0 164.48 10
 -1 8 0 147.89 4.4
 0 -8 0 410.86 14.7
 0 -8 0 397.86 14.4
 0 -8 0 376.06 9.3
 0 -8 0 399.96 9.8
 0 -8 0 398.16 9.3
 0 8 0 396.56 9.3
 0 8 0 411.86 14.6
 0 8 0 393.66 9.3
 0 8 0 403.06 14.4
 -1 -8 0 108.69 6.7
 -1 -8 0 109.39 3.7
 -1 -8 0 109.69 3.5
 -1 -8 0 114.49 6.7
 -1 -8 0 104.49 3.3
 1 8 0 107.69 3.6
 1 8 0 101.79 6.3
 1 8 0 101.69 6.3
 -2 -8 0 64.59 4.5
 -2 -8 0 63.49 2.7
 -2 -8 0 64.89 4.5
 -2 -8 0 64.49 2.7
 -2 -8 0 65.19 2.5
 2 8 0 69.99 4.6
 2 8 0 67.49 2.8
 2 8 0 67.99 4.6
 -3 -8 0 299.07 7.4
 -3 -8 0 314.17 7.2
 -3 -8 0 294.47 7
 3 8 0 297.07 9.4
 3 8 0 280.57 9.3
 3 8 0 294.97 9.6
 -4 -8 0 0.8 1.2
 -4 -8 0 0.6 1.6
 -4 -8 0 1.1 2.1
 4 8 0 1 2.2
 4 8 0 1.7 2.2
 4 8 0 1.6 2.2
 4 8 0 -0.9 2.1
 -5 -8 0 101.79 3.4
 -5 -8 0 105.39 3.7
 5 8 0 113.19 7.3
 5 8 0 97.79 3.1
 5 8 0 99.69 7
 5 8 0 108.29 7.1
 5 8 0 95.09 6.8
 -6 -8 0 12.8 1.9
 -6 -8 0 15.5 1.6
 6 8 0 15.3 4.3
 6 8 0 22.4 5
 6 8 0 10 4.1
 6 8 0 11.1 4.1
 6 8 0 14 1.4
 -7 -8 0 160.18 4.5
 -7 -8 0 165.28 5.1
 -7 -8 0 157.98 5.6
 7 8 0 162.38 10.9
 7 8 0 157.58 4.4
 7 8 0 150.08 16.7
 7 8 0 156.58 11.1
 7 8 0 169.18 17.8
 -8 -8 0 63.49 3.5
 -8 -8 0 66.09 2.8
 -8 -8 0 74.39 3
 8 8 0 64.19 8.6
 8 8 0 62.59 8.5
 8 8 0 55.99 8.5
 8 8 0 48.6 7.9
 8 8 0 61.89 2.7
 -9 -8 0 70.39 3.8
 -9 -8 0 73.19 2.8
 9 8 0 73.49 2.8
 9 8 0 63.89 9.4
 9 8 0 50.89 8.9
 -10 -8 0 12.8 2.3
 10 8 0 -0.3 8.4
 10 8 0 4.7 8.3
 -11 -8 0 -1.6 1.9
 11 8 0 -2.9 11.8
 11 8 0 0.8 1.2
 -12 -8 0 6 2.2
 -13 -8 0 -3.7 2
 13 -9 0 21.8 3.6
 -13 9 0 18.4 2.8
 12 -9 0 9.3 3.2
 -12 9 0 5 2.3
 11 -9 0 270.47 8.6
 11 -9 0 374.16 29.9
 -11 9 0 291.07 26.5
 -11 9 0 269.87 8
 -11 9 0 254.87 27.7
 10 -9 0 0.7 2.4
 10 -9 0 3.1 10.9
 10 -9 0 -10 8.8
 -10 9 0 16.2 12.1
 -10 9 0 1.2 3.1
 -10 9 0 -5.4 9.8
 9 -9 0 367.66 26.2
 9 -9 0 315.67 11.9
 9 -9 0 339.57 25.6
 -9 9 0 323.67 24.6
 -9 9 0 340.67 8.9
 -9 9 0 302.47 24.2
 8 -9 0 1.3 2.4
 -8 9 0 6.2 8.4
 -8 9 0 0.7 1.8
 -8 9 0 4.1 7.9
 7 -9 0 263.97 21.1
 7 -9 0 282.57 21.7
 7 -9 0 275.27 7.9
 -7 9 0 278.07 21.1
 -7 9 0 276.67 7.5
 -7 9 0 295.67 21.5
 6 -9 0 20 8.6
 6 -9 0 12.6 2.2
 6 -9 0 20.2 8.5
 -6 9 0 13.4 7.9
 -6 9 0 19.5 7.8
 -6 9 0 15.2 2.1
 5 -9 0 176.78 5.6
 5 -9 0 158.88 14.5
 5 -9 0 151.88 14.7
 -5 9 0 134.29 14.2
 -5 9 0 140.09 14.1
 -5 9 0 175.58 5.2
 4 -9 0 -6.8 4.7
 4 -9 0 -4.2 4.6
 4 -9 0 0.3 1.7
 -4 9 0 4.9 5.9
 -4 9 0 -5.3 5.1
 -4 9 0 -0.9 1.4
 3 -9 0 554.64 12.9
 -3 9 0 535.25 23
 -3 9 0 563.84 22.9
 -3 9 0 541.95 12.6
 2 -9 0 5.2 4.7
 2 -9 0 5.3 4.6
 2 -9 0 1.3 1.9
 -2 9 0 3 1.4
 -2 9 0 -3.1 4
 -2 9 0 -1.4 4.4
 1 -9 0 24.1 2.3
 1 -9 0 16.5 5
 1 -9 0 19.9 5
 -1 9 0 30.1 5.6
 -1 9 0 27.5 5.8
 -1 9 0 23.9 2.3
 0 -9 0 54.09 6.4
 0 -9 0 53.09 2.9
 0 -9 0 44.8 5.9
 0 -9 0 48.6 2.8
 0 9 0 52.59 2.8
 0 9 0 42.1 5.6
 0 9 0 56.29 6.4
 -1 -9 0 3.1 2.9
 -1 -9 0 2.1 1.5
 -1 -9 0 2.5 2.7
 -1 -9 0 2 1.4
 1 9 0 0 1.3
 1 9 0 -3.8 2.3
 1 9 0 1.6 2.6
 -2 -9 0 104.49 3.6
 -2 -9 0 97.29 6.3
 -2 -9 0 109.39 3.8
 -2 -9 0 89.79 6.1
 2 9 0 101.09 5.4
 2 9 0 99.69 5.5
 2 9 0 104.19 3.7
 -3 -9 0 -0.9 1.4
 -3 -9 0 -0.3 1.3
 -3 -9 0 -1.1 1.1
 3 9 0 -3.2 1.5
 3 9 0 -0.8 1.6
 -4 -9 0 112.69 3.4
 -4 -9 0 116.79 4
 -4 -9 0 114.09 3.7
 4 9 0 108.19 5.8
 4 9 0 104.99 5.1
 4 9 0 114.19 5.5
 4 9 0 112.99 6
 -5 -9 0 13.9 1.5
 -5 -9 0 19.6 1.8
 -5 -9 0 16.3 1.9
 5 9 0 14.8 3.3
 5 9 0 12.9 3.1
 5 9 0 15.4 3.3
 5 9 0 11.2 3.2
 -6 -9 0 198.68 5.2
 -6 -9 0 183.28 5
 -6 -9 0 188.38 5.6
 6 9 0 199.28 9.8
 6 9 0 202.78 9.7
 6 9 0 187.98 9.8
 6 9 0 191.88 5.1
 6 9 0 193.08 9.8
 -7 -9 0 83.59 3.1
 -7 -9 0 93.89 3.4
 -7 -9 0 91.29 4.1
 7 9 0 90.59 8.5
 7 9 0 98.49 8.7
 7 9 0 101.39 8.6
 7 9 0 94.49 3.2
 7 9 0 86.19 8.4
 -8 -9 0 113.19 4.7
 -8 -9 0 118.69 3.6
 -8 -9 0 116.89 3.9
 8 9 0 117.99 3.7
 8 9 0 123.19 10.8
 8 9 0 117.59 10.5
 -9 -9 0 274.57 7.8
 -9 -9 0 288.97 6.9
 -9 -9 0 273.67 7.3
 9 9 0 287.67 6.8
 9 9 0 259.87 15.9
 9 9 0 250.97 16.1
 -10 -9 0 -0.2 1.4
 -10 -9 0 -2 2
 10 9 0 6.3 6.5
 10 9 0 3.7 6
 -11 -9 0 25 2.4
 -11 -9 0 22.9 2.7
 11 9 0 25.6 2
 11 9 0 13.8 8.2
 11 9 0 19.9 8.9
 -12 -9 0 2.8 2.3
 12 -10 0 62.79 5.3
 -12 10 0 50.39 4
 11 -10 0 6 3
 -11 10 0 -1.6 2.1
 10 -10 0 346.07 28.4
 10 -10 0 383.16 10.8
 10 -10 0 397.36 29.7
 -10 10 0 328.97 27.7
 -10 10 0 330.27 27
 -10 10 0 397.46 10.2
 9 -10 0 8.2 2.7
 -9 10 0 -1 9.6
 -9 10 0 0.3 9.3
 8 -10 0 362.16 10.7
 8 -10 0 336.17 24.4
 8 -10 0 323.27 24.8
 -8 10 0 333.97 24.2
 -8 10 0 378.46 9.5
 -8 10 0 358.96 25
 7 -10 0 25.5 10
 7 -10 0 21 9.6
 7 -10 0 17.3 2.7
 -7 10 0 27.2 2.6
 -7 10 0 25.5 9.6
 -7 10 0 17.3 8.8
 6 -10 0 37.2 9.6
 6 -10 0 35.6 3.3
 6 -10 0 38.3 9.8
 -6 10 0 41.7 3.1
 5 -10 0 8.9 6.8
 5 -10 0 7.3 6.9
 5 -10 0 2.7 2.2
 -5 10 0 7.8 6.9
 -5 10 0 -0.3 1.6
 -5 10 0 1.3 6.4
 4 -10 0 9.3 2.3
 4 -10 0 10.7 6.6
 4 -10 0 10.1 7.1
 -4 10 0 3.5 6.3
 -4 10 0 8.9 1.9
 -4 10 0 21.5 7.2
 3 -10 0 124.39 4.6
 3 -10 0 124.89 11.8
 3 -10 0 122.19 12.1
 -3 10 0 139.79 12.7
 -3 10 0 123.59 4.5
 -3 10 0 139.99 12.4
 2 -10 0 8.3 2
 2 -10 0 5.5 5.1
 2 -10 0 7.9 5.2
 -2 10 0 14.1 1.9
 -2 10 0 4.2 4.9
 -2 10 0 0.9 4.8
 1 -10 0 3.3 4.3
 1 -10 0 1.2 1.8
 1 -10 0 1.6 1.7
 1 -10 0 4.8 4.7
 -1 10 0 -6 3.3
 -1 10 0 0.5 3.8
 -1 10 0 2 1.6
 0 -10 0 6.7 3.1
 0 -10 0 7.2 1.8
 0 -10 0 12.7 4.2
 0 -10 0 15.6 4.5
 0 10 0 8.2 1.7
 0 10 0 7.6 3.8
 0 10 0 6.2 3.7
 -1 -10 0 161.88 5
 -1 -10 0 141.99 10.5
 -1 -10 0 141.09 9.5
 -1 -10 0 161.68 4.9
 1 10 0 147.79 8.1
 1 10 0 167.88 8.3
 1 10 0 158.58 4.9
 -2 -10 0 3.2 2.2
 -2 -10 0 3.4 2.2
 -2 -10 0 1.7 1.6
 -2 -10 0 -0.1 1.6
 2 10 0 3.3 2.3
 2 10 0 1.2 1.6
 2 10 0 -0.4 2.1
 -3 -10 0 80.09 3.4
 -3 -10 0 75.29 3.6
 -4 -10 0 27.8 2.4
 -4 -10 0 27.3 2.5
 -5 -10 0 61.19 3.4
 -5 -10 0 63.69 3
 5 10 0 66.29 3.6
 5 10 0 62.69 3.3
 -6 -10 0 73.89 3.4
 -6 -10 0 84.39 3.8
 -6 -10 0 78.69 3.3
 6 10 0 69.79 5.6
 6 10 0 74.29 5.5
 -7 -10 0 46.7 2.5
 -7 -10 0 51.19 3.6
 -7 -10 0 53.49 3
 7 10 0 41 5.2
 7 10 0 54.89 6.3
 7 10 0 49.5 5.9
 7 10 0 50.99 6.2
 -8 -10 0 324.77 8
 -8 -10 0 348.87 8.3
 -8 -10 0 344.57 9
 8 10 0 333.47 15.5
 8 10 0 337.47 15.4
 -9 -10 0 3.2 1.6
 -9 -10 0 1.6 2.2
 9 10 0 -2.8 5
 9 10 0 -1.3 4.9
 -10 -10 0 235.18 7.3
 -10 -10 0 241.48 6.3
 10 10 0 233.98 16
 10 10 0 248.78 16.6
 -11 -10 0 1.3 2.3
 11 10 0 7.2 12.6
 -12 -10 0 22.7 2.9
 12 -11 0 3.5 3.2
 -12 11 0 3.2 2.6
 11 -11 0 50.09 4.5
 -11 11 0 49 4.3
 10 -11 0 43.9 4.4
 -10 11 0 47.6 3.9
 9 -11 0 281.87 26.3
 9 -11 0 328.17 27.9
 9 -11 0 318.07 9.5
 -9 11 0 384.46 41.4
 -9 11 0 321.37 9
 -9 11 0 363.36 41.8
 8 -11 0 75.99 15
 8 -11 0 53.89 13.9
 8 -11 0 48.6 4.1
 -8 11 0 52.99 3.8
 -8 11 0 35.1 12.2
 -8 11 0 40.6 12.9
 7 -11 0 123.79 5.3
 7 -11 0 120.79 15.7
 7 -11 0 138.79 15.9
 -7 11 0 113.19 5.3
 6 -11 0 41.1 3.5
 6 -11 0 25.7 9.2
 6 -11 0 27.4 9.5
 -6 11 0 38.5 3.3
 -6 11 0 18.5 9.1
 -6 11 0 47.4 11.3
 5 -11 0 13.4 7.9
 5 -11 0 11.8 2.4
 5 -11 0 15.3 8.5
 -5 11 0 15.4 7.8
 -5 11 0 17.5 8
 -5 11 0 15.7 2.3
 4 -11 0 8.8 2.2
 4 -11 0 4.4 6.3
 4 -11 0 7.6 6.5
 -4 11 0 11.4 2.1
 -4 11 0 7 6.9
 -4 11 0 -0.1 6
 3 -11 0 3.6 5.6
 3 -11 0 0.6 2
 3 -11 0 3.4 5.7
 -3 11 0 2.3 1.8
 -3 11 0 -4.3 5.7
 -3 11 0 -4.1 5.5
 2 -11 0 29.7 6.9
 2 -11 0 22 2.4
 2 -11 0 20.4 6.6
 -2 11 0 20.9 2.3
 -2 11 0 22.8 6.5
 -2 11 0 26.6 6.9
 1 -11 0 12.1 5.3
 1 -11 0 20.3 2.3
 1 -11 0 15.5 5.5
 1 -11 0 19.4 2.4
 -1 11 0 29.5 5.9
 -1 11 0 24.9 2.4
 -1 11 0 23.3 5.6
 0 -11 0 18.9 2.3
 0 -11 0 11.4 6.6
 0 -11 0 23.7 5.9
 0 -11 0 14.4 2
 0 11 0 15.2 1.9
 0 11 0 12.7 4.5
 0 11 0 13.3 4.4
 -1 -11 0 67.09 6.4
 -1 -11 0 59.99 6.2
 -1 -11 0 67.99 3.4
 -1 -11 0 65.49 3.6
 1 11 0 58.99 3.4
 1 11 0 59.19 6
 1 11 0 58.89 5.8
 -2 -11 0 50.19 3.7
 -2 -11 0 49.7 3.3
 2 11 0 46.8 3.6
 2 11 0 47.3 3.2
 2 11 0 51.59 3.7
 -3 -11 0 46.1 3.2
 -3 -11 0 52.39 3.4
 -4 -11 0 2.4 1.8
 -4 -11 0 2.4 1.8
 -5 -11 0 104.19 4.4
 -5 -11 0 107.89 4
 -6 -11 0 2.6 2
 -7 -11 0 136.99 5.3
 -7 -11 0 145.99 4.7
 -8 -11 0 6.2 2.3
 -8 -11 0 6.9 1.8
 8 11 0 7 4.3
 8 11 0 3.4 4.2
 -9 -11 0 100.59 8
 -9 -11 0 109.19 3.9
 9 11 0 99.89 9.5
 9 11 0 103.79 9.5
 -10 -11 0 10.2 2.5
 -11 -11 0 71.19 4.8
 11 -12 0 7.8 3.8
 -11 12 0 4.5 2.6
 10 -12 0 11.5 3.4
 -10 12 0 15.2 2.7
 9 -12 0 118.69 5.9
 -9 12 0 121.29 5.3
 8 -12 0 36.7 12.2
 8 -12 0 43.9 4.2
 8 -12 0 49.9 15.5
 -8 12 0 47.1 3.9
 -8 12 0 79.49 19.7
 -8 12 0 99.79 25.2
 7 -12 0 86.39 15.7
 7 -12 0 130.29 17.2
 7 -12 0 89.59 5.3
 -7 12 0 92.99 4.6
 -7 12 0 120.79 17.2
 -7 12 0 103.09 17.1
 6 -12 0 -0.6 8
 6 -12 0 -10.4 7.9
 6 -12 0 -2.4 2.6
 -6 12 0 3.1 2.1
 5 -12 0 5.9 2.9
 5 -12 0 6 6.8
 -5 12 0 -2 7.1
 -5 12 0 4.5 3.2
 -5 12 0 5.1 7.5
 4 -12 0 13.4 2.5
 4 -12 0 10.6 6.9
 4 -12 0 18.5 8.2
 -4 12 0 16.7 8.1
 -4 12 0 6.6 2
 -4 12 0 22.2 8
 3 -12 0 0.7 6.4
 3 -12 0 -6.9 5.3
 3 -12 0 2.7 2.3
 -3 12 0 3.3 6.2
 -3 12 0 2.3 1.8
 -3 12 0 4.4 6.2
 2 -12 0 2.7 5.4
 2 -12 0 -1.3 2.2
 2 -12 0 -1.1 5
 2 -12 0 4.5 2.1
 -2 12 0 3.3 5.3
 -2 12 0 4.6 5.4
 -2 12 0 -0.4 1.6
 1 -12 0 0.9 2.1
 1 -12 0 0.3 2
 -1 12 0 3.3 4.6
 -1 12 0 -1.1 1.8
 -1 12 0 6.9 4.9
 0 -12 0 51.59 6.6
 0 -12 0 53.59 6.8
 0 -12 0 48.1 3.6
 0 -12 0 46.8 3.6
 0 12 0 63.29 7.1
 0 12 0 47 3.5
 0 12 0 61.49 7
 -1 -12 0 0.6 3.6
 -1 -12 0 -0.2 1.9
 -1 -12 0 2.2 3.9
 -1 -12 0 0.3 1.8
 1 12 0 -0.1 2.7
 1 12 0 1.2 1.7
 1 12 0 -1.5 2.6
 -2 -12 0 74.29 3.8
 -2 -12 0 79.29 4.1
 2 12 0 77.09 3.9
 -3 -12 0 6.9 2.2
 -3 -12 0 4.4 2
 -4 -12 0 8.4 2.2
 -5 -12 0 0.6 2.1
 -6 -12 0 31.2 3
 -6 -12 0 34.4 3.2
 -7 -12 0 9.2 2
 -7 -12 0 6 4.1
 -8 -12 0 48.3 3.1
 -8 -12 0 41.3 3.8
 -9 -12 0 8.2 2.6
 -10 -12 0 60.79 4.7
 10 -13 0 32.5 4
 -10 13 0 40.6 3.7
 9 -13 0 -0.2 2.8
 -9 13 0 -1.1 2.3
 8 -13 0 204.88 7.8
 -8 13 0 193.58 6.9
 7 -13 0 40.8 4.1
 -7 13 0 43 4
 6 -13 0 92.99 14.8
 6 -13 0 73.89 12.8
 6 -13 0 85.89 4.9
 -6 13 0 91.29 15.2
 -6 13 0 91.99 15
 -6 13 0 82.29 4.5
 5 -13 0 130.39 15.5
 5 -13 0 118.89 15.7
 5 -13 0 119.99 5.8
 -5 13 0 101.79 14.3
 -5 13 0 117.19 5.1
 -5 13 0 90.69 14.3
 4 -13 0 7.5 7.2
 4 -13 0 4.3 7.4
 -4 13 0 12.7 7.9
 -4 13 0 4.5 2.3
 -4 13 0 5.8 7.3
 3 -13 0 181.38 6.4
 3 -13 0 173.48 14.6
 3 -13 0 181.38 14.9
 3 -13 0 189.68 6.7
 -3 13 0 186.28 6.2
 -3 13 0 171.78 15.1
 -3 13 0 172.88 15.2
 2 -13 0 4.5 2.7
 2 -13 0 6.9 2.3
 -2 13 0 11.4 7.2
 -2 13 0 5.3 6.3
 -2 13 0 9.4 3.8
 1 -13 0 0.1 2.3
 -1 13 0 1 4.5
 -1 13 0 1.8 4.7
 -1 13 0 1.7 3.3
 0 -13 0 0.2 7.4
 0 -13 0 13.1 2.5
 0 13 0 10.8 4.6
 0 13 0 14.1 4.9
 0 13 0 12.1 2.6
 -1 -13 0 -0.7 3.4
 -1 -13 0 12.7 3.8
 -1 -13 0 3.3 3.3
 -1 -13 0 8.3 2.3
 1 13 0 8.3 2.3
 1 13 0 6.4 3.1
 1 13 0 6 2.9
 -2 -13 0 1.6 2.1
 2 13 0 -2.5 2.2
 -3 -13 0 4 2.1
 -3 -13 0 4.7 3.7
 -4 -13 0 17.9 2.5
 -4 -13 0 15.8 2.6
 -5 -13 0 22.4 2.5
 -5 -13 0 21.4 2.8
 -6 -13 0 16.1 2.3
 -6 -13 0 13.8 2.7
 -7 -13 0 11.7 2.6
 -7 -13 0 12.8 2.8
 -8 -13 0 16.5 2.8
 -9 -13 0 3.3 2.6
 9 -14 0 29.1 4.3
 8 -14 0 4.2 3.1
 -8 14 0 7.6 2.7
 7 -14 0 40.5 4.3
 -7 14 0 47 3.9
 6 -14 0 199.68 7.5
 -6 14 0 222.38 7.1
 5 -14 0 -8.1 7.3
 5 -14 0 1.6 8.6
 5 -14 0 3.7 3.1
 -5 14 0 21.9 10.5
 -5 14 0 12.5 9.6
 -5 14 0 2.6 2.2
 4 -14 0 322.57 9.4
 4 -14 0 307.27 20.5
 4 -14 0 310.97 9.4
 4 -14 0 317.97 21
 -4 14 0 301.77 21.7
 -4 14 0 310.47 21.9
 -4 14 0 313.27 9.1
 3 -14 0 4.4 2.6
 3 -14 0 14.4 8.2
 3 -14 0 8.9 8.1
 3 -14 0 3.4 2.7
 -3 14 0 3.1 2.3
 2 -14 0 92.09 11.9
 2 -14 0 110.49 5.3
 2 -14 0 77.19 10
 -2 14 0 83.79 11.1
 -2 14 0 93.59 11.3
 -2 14 0 119.29 5.1
 1 -14 0 -0.3 2.3
 1 -14 0 5 2.6
 -1 14 0 3 2.3
 -1 14 0 10.3 5.8
 -1 14 0 2.3 5.2
 0 -14 0 21.7 2.9
 0 -14 0 21.4 3
 0 -14 0 27.7 6.7
 0 -14 0 11.7 5.9
 0 14 0 20.4 2.7
 0 14 0 15.4 5.2
 0 14 0 9.3 4.5
 -1 -14 0 3.6 2.4
 -1 -14 0 2.7 2.2
 1 14 0 0.6 2.2
 -2 -14 0 76.59 4.5
 -2 -14 0 69.19 4.2
 -3 -14 0 43.6 3.6
 -3 -14 0 44 4
 -4 -14 0 2.8 2.2
 -4 -14 0 -1.4 2.3
 -5 -14 0 32.9 2.9
 -5 -14 0 25 3
 -6 -14 0 4.3 2.5
 -6 -14 0 4.3 2.2
 -7 -14 0 2.7 2.5
 -7 -14 0 7.2 2.3
 -8 -14 0 2.3 2.6
 8 -15 0 33.6 4.4
 6 -15 0 10.1 3.2
 -6 15 0 10 2.9
 5 -15 0 253.67 8.8
 5 -15 0 248.68 8.6
 -5 15 0 267.57 8.4
 4 -15 0 6.5 3.3
 4 -15 0 7.7 3
 -4 15 0 6.7 2.8
 -4 15 0 11.1 10.1
 -4 15 0 13 10.2
 3 -15 0 99.19 5.6
 3 -15 0 101.79 5.5
 3 -15 0 122.49 13.8
 3 -15 0 102.89 13.3
 -3 15 0 116.89 14.4
 -3 15 0 97.59 4.8
 2 -15 0 -6.1 6.2
 2 -15 0 1.7 6.1
 2 -15 0 -0.8 2.5
 2 -15 0 0.5 2.7
 -2 15 0 -0.3 2.3
 -2 15 0 10.9 7.8
 -2 15 0 5.7 6.8
 1 -15 0 85.09 5
 1 -15 0 79.19 5
 -1 15 0 88.49 4.8
 -1 15 0 64.39 12.3
 0 -15 0 1.7 2.3
 0 -15 0 8.6 4.5
 0 15 0 2.8 2.3
 -1 -15 0 11.5 2.9
 -1 -15 0 8 2.6
 1 15 0 8.2 2.6
 -2 -15 0 17.2 3
 -2 -15 0 16.2 2.8
 -3 -15 0 11.2 2.8
 -3 -15 0 11.4 2.5
 -4 -15 0 38.8 3.6
 -4 -15 0 43.7 3.9
 -5 -15 0 0.5 2.5
 -5 -15 0 3.8 2.4
 -6 -15 0 30 3
 -6 -15 0 26.4 3.3
 6 -16 0 29.2 3.8
 6 -16 0 21.9 3.7
 -6 16 0 27.2 3.5
 5 -16 0 15.4 3.6
 5 -16 0 6.9 3.1
 -5 16 0 13 3.2
 4 -16 0 45.7 4.6
 -4 16 0 41 4.8
 3 -16 0 34.5 3.9
 3 -16 0 27.5 3.5
 -3 16 0 32.7 3.5
 2 -16 0 44.2 8.2
 2 -16 0 38.3 3.9
 2 -16 0 35.9 7.7
 2 -16 0 43.2 4.3
 -2 16 0 33.5 3.6
 1 -16 0 7.4 3
 1 -16 0 11.6 3.2
 -1 16 0 8.5 2.8
 0 -16 0 21.8 3.4
 0 -16 0 18.5 3.3
 0 16 0 19.9 3.1
 -1 -16 0 0.3 2.6
 -1 -16 0 -0.5 2.5
 1 16 0 -1.3 2.4
 -2 -16 0 -0.3 2.4
 -2 -16 0 0.2 2.8
 -3 -16 0 12.5 4.8
 -3 -16 0 12.4 3.1
 -4 -16 0 7.1 2.9
 -4 -16 0 13 2.7
 2 -17 0 25.3 3.7
 2 -17 0 23 3.5
 -2 17 0 33.5 3.6
 1 -17 0 6.7 3.1
 1 -17 0 0.3 3.1
 -1 17 0 3.3 2.8
 0 -17 0 4.9 2.9
 0 -17 0 3.1 3.2
 0 17 0 3 2.8
 -1 -17 0 2.6 2.9
 -1 -17 0 4.5 3.1
 1 -17 1 93.39 5.6
 -4 -16 1 65.19 4.1
 -3 -16 1 1.6 2.8
 -3 -16 1 -1.5 2.3
 -2 -16 1 35 3.8
 -2 -16 1 31.7 5.4
 -1 -16 1 0.8 2.7
 -1 -16 1 -0.6 2.6
 0 16 -1 87.79 5.1
 0 -16 1 82.09 5.4
 0 -16 1 82.69 5.1
 -1 16 -1 2.9 2.6
 1 -16 1 0.2 2.8
 1 -16 1 3.9 2.8
 -2 16 -1 45.7 13.4
 -2 16 -1 71.09 15.9
 -2 16 -1 66.29 4.3
 2 -16 1 72.29 5.1
 2 -16 1 51.19 13.1
 2 -16 1 64.59 5
 2 -16 1 52.19 13.1
 -3 16 -1 11.6 3.2
 3 -16 1 5.6 3.2
 3 -16 1 13.1 3.7
 4 -16 1 18.7 3.5
 -5 16 -1 64.19 4.9
 5 -16 1 68.79 5.4
 5 -16 1 65.09 5.2
 -6 -15 1 15.5 3.1
 -5 -15 1 3.7 2.2
 -5 -15 1 10.6 2.9
 -4 -15 1 2.9 2.7
 -4 -15 1 0.8 2.2
 -3 -15 1 165.98 6.6
 -3 -15 1 160.28 5.9
 -2 -15 1 0.9 2.6
 -2 -15 1 -2.4 2.3
 -1 -15 1 21.9 3.3
 -1 -15 1 19.6 2.9
 0 15 -1 0.5 2.2
 0 15 -1 7.5 4.8
 0 15 -1 6.7 5.1
 0 -15 1 7.8 5.8
 0 -15 1 -3.3 4.3
 0 -15 1 2.4 5.2
 0 -15 1 1.7 2.7
 -1 15 -1 113.59 5.3
 -1 15 -1 116.09 13.3
 -1 15 -1 101.99 13.3
 1 -15 1 125.09 5.5
 1 -15 1 140.49 17.2
 1 -15 1 111.49 16.2
 1 -15 1 111.89 5.5
 -2 15 -1 20.9 7.7
 -2 15 -1 8.1 2.4
 -2 15 -1 8.3 6.5
 2 -15 1 6.6 2.8
 2 -15 1 8.6 8
 2 -15 1 3.5 2.6
 2 -15 1 -7.4 7.4
 -3 15 -1 33 9.7
 -3 15 -1 58.19 4.4
 -3 15 -1 37.1 11
 3 -15 1 53.19 4.8
 3 -15 1 41.2 9.5
 3 -15 1 62.19 4.8
 3 -15 1 39.5 9.9
 -4 15 -1 82.19 4.9
 4 -15 1 78.79 5.3
 4 -15 1 79.89 4.8
 -5 15 -1 16.6 3.1
 5 -15 1 11.6 3.2
 5 -15 1 9.6 3.4
 -6 15 -1 255.97 8.4
 6 -15 1 256.37 8.7
 6 -15 1 257.07 8.5
 -8 -14 1 6.6 2.8
 -7 -14 1 -4.9 2.4
 -6 -14 1 0.9 2
 -6 -14 1 0.8 2.4
 -5 -14 1 -0.3 2.4
 -5 -14 1 1.9 2
 -4 -14 1 17.9 2.9
 -4 -14 1 17.2 2.5
 -3 -14 1 6.9 2.3
 -3 -14 1 9.4 2.6
 -2 -14 1 105.79 4.6
 -2 -14 1 107.19 5.2
 1 14 -1 -0.2 2.1
 1 14 -1 6.5 4.9
 -1 -14 1 4.7 2.5
 -1 -14 1 5.7 2.4
 -1 -14 1 2.1 3.3
 -1 -14 1 8.3 3.3
 0 14 -1 1.5 4.8
 0 14 -1 1.4 2.2
 0 14 -1 -7.1 4
 0 -14 1 7.5 4.6
 0 -14 1 2.5 2.4
 0 -14 1 5.3 4.4
 0 -14 1 1.1 2.4
 -1 14 -1 49.4 7.8
 -1 14 -1 42.5 7.8
 -1 14 -1 37 3.4
 1 -14 1 38.5 3.5
 1 -14 1 41.6 4
 -2 14 -1 19 7.4
 -2 14 -1 11.4 2.3
 -2 14 -1 11.8 7.4
 2 -14 1 4.4 6
 2 -14 1 14.5 7.3
 2 -14 1 10.3 2.6
 2 -14 1 15.4 5.2
 -3 14 -1 51.49 4.1
 3 -14 1 55.99 4.5
 3 -14 1 57.09 4.6
 -4 14 -1 2.1 8
 -4 14 -1 12.1 8.6
 -4 14 -1 0.1 2.3
 4 -14 1 7.5 3
 4 -14 1 3.6 2.7
 4 -14 1 13.2 8.6
 4 -14 1 8 8
 -5 14 -1 203.08 19.8
 -5 14 -1 208.28 19.5
 -5 14 -1 221.88 7.2
 5 -14 1 226.68 7.6
 5 -14 1 162.98 19.9
 5 -14 1 216.28 7.7
 5 -14 1 177.98 20.6
 -6 14 -1 49.4 4.2
 6 -14 1 51.99 4.6
 -7 14 -1 127.29 5.8
 7 -14 1 131.39 6.6
 -8 14 -1 -1.9 2.4
 8 -14 1 -3 3.2
 9 -14 1 14.5 3.5
 -9 -13 1 6.5 2.8
 -8 -13 1 2 2.5
 -7 -13 1 0 1.8
 -7 -13 1 0.9 2.3
 -6 -13 1 7.2 2.5
 -5 -13 1 1.5 1.9
 -5 -13 1 0.2 2.3
 -4 -13 1 24.3 2.8
 -4 -13 1 27.6 2.6
 -3 -13 1 0.6 2
 -3 -13 1 4 2.3
 -2 -13 1 10.3 2.3
 -2 -13 1 8.6 2.4
 1 13 -1 17.5 4.5
 1 13 -1 9.6 4.2
 -1 -13 1 18.1 4.2
 -1 -13 1 21 2.6
 -1 -13 1 16.1 2.8
 -1 -13 1 11.7 4.1
 0 13 -1 9.4 5
 0 13 -1 20.7 5.2
 0 -13 1 13.8 5.4
 0 -13 1 16.9 3.8
 0 -13 1 12.1 2.5
 0 -13 1 12 5.4
 -1 13 -1 -1.3 4.8
 -1 13 -1 -4.6 4.9
 -1 13 -1 0.5 3.4
 1 -13 1 1.1 2.5
 1 -13 1 0.5 5.1
 1 -13 1 5.5 5.4
 1 -13 1 -2.1 2.2
 -2 13 -1 67.99 10.2
 -2 13 -1 62.19 3.7
 -2 13 -1 80.69 10.9
 2 -13 1 65.69 3.9
 2 -13 1 69.69 4.4
 -3 13 -1 16.8 2.5
 -3 13 -1 36.8 9.1
 -3 13 -1 11.8 7.1
 3 -13 1 20.9 2.8
 3 -13 1 25.8 8.3
 3 -13 1 22.7 2.6
 3 -13 1 36.1 9.5
 -4 13 -1 111.59 14.5
 -4 13 -1 131.29 15.1
 -4 13 -1 118.39 5.1
 4 -13 1 127.39 5.5
 4 -13 1 150.78 15.2
 4 -13 1 125.39 8.4
 4 -13 1 128.99 14.4
 -5 13 -1 38.2 11.4
 -5 13 -1 37 3.7
 -5 13 -1 39.9 10.8
 5 -13 1 36 3.7
 5 -13 1 19.5 9.1
 5 -13 1 34.9 10.4
 -6 13 -1 161.58 19.9
 -6 13 -1 155.38 6
 -6 13 -1 156.18 19
 6 -13 1 179.38 19.5
 6 -13 1 161.98 6.4
 6 -13 1 200.38 19
 -7 13 -1 30 15.4
 -7 13 -1 24.2 2.9
 -7 13 -1 15.1 15.5
 7 -13 1 25.6 3.7
 -8 13 -1 49.3 4.2
 8 -13 1 35.3 3.9
 -9 13 -1 41.5 4.1
 9 -13 1 46.2 4.5
 -10 13 -1 4.8 2.6
 10 -13 1 6.8 3.6
 -10 -12 1 93.39 5.3
 -9 -12 1 3.9 2.6
 -8 -12 1 21 2.1
 -8 -12 1 20.8 2.8
 -7 -12 1 20.1 2.1
 -7 -12 1 26.2 2.8
 -6 -12 1 -4.5 3.4
 -6 -12 1 0.4 1.7
 -5 -12 1 55.39 3.9
 -5 -12 1 53.49 3.3
 -4 -12 1 1 2.1
 -3 -12 1 95.29 4
 -3 -12 1 85.79 4.3
 2 12 -1 2.6 2.8
 2 12 -1 2.6 2.8
 -2 -12 1 2.4 2.1
 -2 -12 1 2.2 2
 1 12 -1 169.88 9.4
 1 12 -1 171.18 5.8
 1 12 -1 170.38 9.6
 -1 -12 1 179.18 6
 -1 -12 1 171.58 9.7
 -1 -12 1 182.88 9.9
 -1 -12 1 180.38 5.6
 0 12 -1 5 4.7
 0 12 -1 7.4 2.1
 0 12 -1 8.4 4.7
 0 -12 1 14.5 2.4
 0 -12 1 3.7 4.4
 0 -12 1 10.4 4.6
 0 -12 1 15.2 2.4
 -1 12 -1 4.3 2
 -1 12 -1 2 4.7
 -1 12 -1 2.3 4.8
 1 -12 1 4.6 2.2
 1 -12 1 6.1 5.6
 1 -12 1 5.2 5.1
 1 -12 1 3.3 2.1
 -2 12 -1 13.8 5.8
 -2 12 -1 14 6.3
 -2 12 -1 8.6 2
 2 -12 1 12.6 6.3
 2 -12 1 5.7 2.4
 2 -12 1 7.9 2
 2 -12 1 6.8 5.6
 -3 12 -1 120.59 4.8
 -3 12 -1 128.79 13.7
 -3 12 -1 108.19 12.7
 3 -12 1 145.89 13.6
 3 -12 1 117.49 5
 3 -12 1 101.29 12.4
 3 -12 1 115.59 4.8
 -4 12 -1 168.88 5.8
 -4 12 -1 161.48 15.9
 -4 12 -1 181.38 16.2
 4 -12 1 167.78 16
 4 -12 1 166.58 6.2
 4 -12 1 171.18 16.1
 -5 12 -1 17.1 8.8
 -5 12 -1 26.3 10.1
 5 -12 1 10.2 8.5
 5 -12 1 19.1 8.5
 5 -12 1 25.8 3
 -6 12 -1 226.18 19.8
 -6 12 -1 252.07 20.9
 -6 12 -1 267.27 7.6
 6 -12 1 241.68 21.1
 6 -12 1 250.07 8.1
 6 -12 1 271.97 21.1
 -7 12 -1 15.9 10.1
 -7 12 -1 11.5 2.5
 -7 12 -1 8.1 9.5
 7 -12 1 7.7 2.7
 -8 12 -1 93.29 19.9
 -8 12 -1 123.79 5.2
 -8 12 -1 102.49 20.2
 8 -12 1 143.89 25.8
 8 -12 1 125.79 5.7
 8 -12 1 101.39 22.2
 -9 12 -1 17.8 2.8
 9 -12 1 18.7 3.6
 -10 12 -1 1.6 2.3
 10 -12 1 -1.1 3.1
 -11 12 -1 2 2.4
 11 -12 1 3.1 2.9
 -11 -11 1 182.78 6.9
 -10 -11 1 8 2.6
 9 11 -1 5.1 5.9
 9 11 -1 14.7 6.3
 -9 -11 1 21.3 2.9
 -8 -11 1 56.09 2.9
 -7 -11 1 3.1 1.6
 -7 -11 1 3.3 2.2
 6 11 -1 63.69 5
 6 11 -1 63.69 7.1
 6 11 -1 66.59 4.9
 6 11 -1 59.79 5.5
 -6 -11 1 65.09 3.8
 -6 -11 1 73.59 3.2
 5 11 -1 0.9 2.1
 5 11 -1 -0.7 2.2
 5 11 -1 0.7 2.8
 -5 -11 1 0.6 1.9
 -5 -11 1 -1.1 1.6
 4 11 -1 38.4 3.2
 4 11 -1 33.1 2.9
 4 11 -1 35.5 4
 4 11 -1 32.1 3.2
 -4 -11 1 35 3.2
 -4 -11 1 34.9 2.9
 3 11 -1 4.4 2.4
 3 11 -1 1.6 2.4
 -3 -11 1 1.5 1.9
 -3 -11 1 4.2 1.8
 2 11 -1 6.8 3
 2 11 -1 3 2.7
 -2 -11 1 1.2 2.1
 -2 -11 1 5.6 2
 -2 -11 1 -3.2 2.7
 -2 -11 1 -1.6 2.9
 1 11 -1 55.39 3.4
 -1 -11 1 43.5 5.8
 -1 -11 1 57.39 3.5
 -1 -11 1 56.69 6.7
 -1 -11 1 59.29 3.4
 0 11 -1 33.1 5.8
 0 11 -1 33 5.7
 0 11 -1 41.9 2.8
 0 -11 1 35.1 6.2
 0 -11 1 40.5 6.3
 0 -11 1 42.5 3
 0 -11 1 37.8 3
 -1 11 -1 269.77 14.4
 -1 11 -1 256.87 7.2
 -1 11 -1 274.37 14.7
 1 -11 1 266.67 14.6
 1 -11 1 253.57 14.3
 1 -11 1 266.17 7.4
 1 -11 1 251.27 7.3
 -2 11 -1 0.3 4.9
 -2 11 -1 4.6 5
 -2 11 -1 -0.8 1.7
 2 -11 1 0.4 1.7
 2 -11 1 1.8 2
 2 -11 1 2.3 5.3
 2 -11 1 -5.3 4.3
 -3 11 -1 44.2 8.9
 -3 11 -1 45.4 3.2
 -3 11 -1 39.8 8.3
 3 -11 1 39.3 8.2
 3 -11 1 39 3.3
 3 -11 1 55.49 9.1
 -4 11 -1 -0.8 6.1
 -4 11 -1 4.5 1.9
 -4 11 -1 -7.2 6
 4 -11 1 9.9 6.9
 4 -11 1 8.7 2.5
 4 -11 1 1 6.5
 -5 11 -1 192.08 16.8
 -5 11 -1 205.48 17.5
 -5 11 -1 194.08 6.2
 5 -11 1 207.98 16.8
 5 -11 1 207.48 17.5
 5 -11 1 204.38 6.8
 -6 11 -1 21.6 9.6
 -6 11 -1 16.9 9.1
 -6 11 -1 17.1 2.4
 6 -11 1 21 8.9
 6 -11 1 15.4 2.7
 6 -11 1 27.3 9.8
 -7 11 -1 169.98 6.2
 7 -11 1 168.38 6.3
 7 -11 1 202.58 19.8
 7 -11 1 221.18 20.5
 -8 11 -1 92.09 4.4
 -8 11 -1 76.39 15.1
 -8 11 -1 87.59 15.3
 8 -11 1 95.99 16.8
 8 -11 1 84.09 4.8
 8 -11 1 83.69 15.7
 -9 11 -1 183.08 26.4
 -9 11 -1 179.48 25.8
 -9 11 -1 178.28 6.2
 9 -11 1 228.18 24.9
 9 -11 1 166.28 7
 -10 11 -1 114.99 5.1
 10 -11 1 127.99 6.3
 -11 11 -1 3.5 2.4
 11 -11 1 0.3 3
 -12 11 -1 11 2.6
 12 -11 1 7.5 3.2
 -11 -10 1 1.9 2.4
 10 10 -1 21.9 8.2
 10 10 -1 25 8.9
 9 10 -1 79.89 10.6
 9 10 -1 75.69 10
 -9 -10 1 91.99 4.7
 -9 -10 1 87.79 3.2
 8 10 -1 2.1 5
 8 10 -1 -1.7 4.9
 -8 -10 1 3.8 1.5
 -8 -10 1 -0.7 2.1
 7 10 -1 175.18 11.1
 7 10 -1 193.68 11.2
 -7 -10 1 190.48 5.1
 -7 -10 1 178.28 4.9
 -7 -10 1 195.18 6
 6 10 -1 1.4 3.3
 6 10 -1 6.5 3.5
 6 10 -1 5.3 3.6
 6 10 -1 8.3 3.7
 -6 -10 1 1.1 1.8
 -6 -10 1 1.8 1.4
 -6 -10 1 0.6 1.2
 5 10 -1 60.39 6.3
 5 10 -1 42.6 5.4
 5 10 -1 50.79 6.4
 5 10 -1 53.99 5.6
 -5 -10 1 56.69 2.8
 -5 -10 1 45.8 2.4
 -5 -10 1 47.9 3.3
 4 10 -1 1 2.4
 4 10 -1 0.9 2.5
 4 10 -1 4 2.5
 4 10 -1 -1.4 2.4
 -4 -10 1 3.8 1.6
 -4 -10 1 2.7 1.8
 -4 -10 1 4 1.5
 3 10 -1 7.7 2.8
 3 10 -1 5.9 2.8
 -3 -10 1 4.4 1.7
 -3 -10 1 4.5 1.8
 2 10 -1 72.59 3.5
 -2 -10 1 73.09 6.9
 -2 -10 1 71.09 3.5
 -2 -10 1 77.19 3.4
 -2 -10 1 73.59 7.1
 1 10 -1 4.4 1.7
 1 10 -1 2.2 3.1
 1 10 -1 2.4 3.3
 -1 -10 1 1.1 1.7
 -1 -10 1 5.3 3.4
 -1 -10 1 1.8 1.6
 -1 -10 1 6.8 3.6
 0 10 -1 121.19 8.9
 0 10 -1 128.09 9.2
 0 10 -1 122.99 4.3
 0 -10 1 124.89 4.5
 0 -10 1 108.89 5
 0 -10 1 129.19 9.5
 0 -10 1 143.59 9.9
 -1 10 -1 22.4 5.6
 -1 10 -1 13.7 5.3
 -1 10 -1 18.7 1.9
 1 -10 1 23.6 2.4
 1 -10 1 20.1 2
 1 -10 1 26.8 5.8
 1 -10 1 22.1 5.9
 -2 10 -1 260.37 7.2
 -2 10 -1 265.57 15.2
 -2 10 -1 290.97 15.9
 2 -10 1 285.77 15.9
 2 -10 1 270.07 15.1
 2 -10 1 260.07 7.2
 -3 10 -1 7.9 6
 -3 10 -1 11.7 6
 -3 10 -1 0.5 1.5
 3 -10 1 1.3 5
 3 -10 1 -2.1 1.7
 3 -10 1 1.7 5.1
 -4 10 -1 35.2 2.9
 -4 10 -1 27.6 8.2
 -4 10 -1 24.2 7.7
 4 -10 1 28.5 7.9
 4 -10 1 34.1 8.6
 4 -10 1 32.4 3
 -5 10 -1 1.7 6.8
 -5 10 -1 4.7 6.7
 -5 10 -1 2.1 1.7
 5 -10 1 10.2 7.4
 5 -10 1 5.7 2
 5 -10 1 6.9 7
 -6 10 -1 167.08 5.4
 6 -10 1 159.88 5.7
 6 -10 1 164.98 16.3
 6 -10 1 164.88 16.2
 -7 10 -1 106.59 4.4
 -7 10 -1 115.59 16.2
 -7 10 -1 109.09 15.3
 7 -10 1 95.79 15
 7 -10 1 86.69 14.4
 7 -10 1 101.59 4.7
 -8 10 -1 189.98 19.9
 -8 10 -1 169.28 5.7
 -8 10 -1 209.58 20.1
 8 -10 1 168.28 19.8
 8 -10 1 150.98 19.4
 8 -10 1 162.58 6.9
 -9 10 -1 240.28 23.3
 -9 10 -1 256.67 23.3
 9 -10 1 212.88 22
 9 -10 1 181.58 21
 9 -10 1 192.38 7
 -10 10 -1 37.9 3.5
 -10 10 -1 66.29 15.2
 -10 10 -1 79.99 16.3
 10 -10 1 31.9 3.5
 10 -10 1 33.7 13.8
 10 -10 1 40.7 14.2
 -11 10 -1 142.69 5.6
 11 -10 1 156.48 6.7
 -12 10 -1 -0.2 2.3
 12 -10 1 1 3.1
 -12 -9 1 1.5 2.4
 11 9 -1 -0.2 7.9
 11 9 -1 -6.8 7.3
 -11 -9 1 3.6 3.2
 10 9 -1 3.7 6.5
 10 9 -1 9.1 7.4
 -10 -9 1 12 2.4
 -10 -9 1 13.6 1.5
 9 9 -1 31.7 7.4
 9 9 -1 28.8 7.8
 -9 -9 1 26.9 2.2
 -9 -9 1 19 2.6
 8 9 -1 327.67 17.3
 8 9 -1 315.27 16.7
 -8 -9 1 296.37 7.5
 -8 -9 1 324.77 7.6
 -8 -9 1 339.77 8.6
 7 9 -1 98.79 9.6
 7 9 -1 98.49 9.5
 7 9 -1 97.29 9.5
 7 9 -1 81.69 9.1
 -7 -9 1 120.49 3.6
 -7 -9 1 121.49 4.5
 6 9 -1 53.49 7.7
 6 9 -1 67.09 8.5
 6 9 -1 55.69 10.3
 -6 -9 1 66.79 3.4
 -6 -9 1 67.69 2.8
 5 9 -1 28.3 4.7
 5 9 -1 32 4.8
 -5 -9 1 25.2 2
 -5 -9 1 27.8 2.7
 -5 -9 1 22.2 2.2
 4 9 -1 5.9 5.2
 4 9 -1 13.6 3.4
 4 9 -1 12.8 3.5
 -4 -9 1 12.3 1.4
 -4 -9 1 15.1 2
 -4 -9 1 14 1.6
 3 9 -1 30.6 4
 3 9 -1 24.5 3.7
 -3 -9 1 23.9 2.3
 -3 -9 1 29 1.9
 -3 -9 1 26.6 2.5
 2 9 -1 3.1 2.7
 2 9 -1 2.6 1.5
 2 9 -1 2.7 2.7
 -2 -9 1 5.6 1.7
 -2 -9 1 0.9 2.8
 -2 -9 1 3.4 3
 -2 -9 1 1.6 1.4
 -2 -9 1 1.6 1.2
 1 9 -1 112.19 7.6
 1 9 -1 110.69 7.5
 1 9 -1 116.19 4
 -1 -9 1 114.79 7.9
 -1 -9 1 117.89 4.1
 -1 -9 1 110.89 3.8
 -1 -9 1 115.09 7.9
 0 9 -1 51.49 6.7
 0 9 -1 44.7 6
 0 9 -1 39.1 2.6
 0 -9 1 35.8 2.7
 0 -9 1 35.6 5.5
 0 -9 1 42.8 2.6
 -1 9 -1 201.98 12.1
 -1 9 -1 195.98 5.5
 -1 9 -1 200.88 12
 1 -9 1 203.88 12.2
 1 -9 1 213.98 12.1
 1 -9 1 201.68 5.7
 1 -9 1 205.68 5.8
 -2 9 -1 26.9 6.3
 -2 9 -1 22.6 6
 -2 9 -1 23.6 2.3
 2 -9 1 27.3 3.6
 2 -9 1 24.4 6.5
 2 -9 1 20.4 6.1
 -3 9 -1 239.48 15.3
 -3 9 -1 233.58 15.4
 -3 9 -1 265.67 6.7
 3 -9 1 254.07 6.9
 3 -9 1 260.57 19.2
 3 -9 1 216.08 17.8
 -4 9 -1 -0.9 5.3
 -4 9 -1 5.4 6
 -4 9 -1 6.3 1.6
 4 -9 1 9.7 6.4
 4 -9 1 3.2 5.6
 4 -9 1 3.2 1.7
 -5 9 -1 0.3 5.5
 -5 9 -1 3.8 5.6
 -5 9 -1 7.9 1.8
 5 -9 1 3.6 1.9
 5 -9 1 1.9 6.5
 5 -9 1 3.5 6.4
 -6 9 -1 38.8 10.1
 -6 9 -1 45.8 2.8
 -6 9 -1 55.99 11
 6 -9 1 44.3 3.3
 6 -9 1 57.49 11.2
 6 -9 1 60.89 11.2
 -7 9 -1 38.1 10.8
 -7 9 -1 33.9 10
 -7 9 -1 29.2 2.8
 7 -9 1 30.4 10.1
 7 -9 1 32.8 3.1
 7 -9 1 22.2 9.7
 -8 9 -1 110.09 4.4
 -8 9 -1 99.29 14.5
 -8 9 -1 146.49 16.9
 8 -9 1 88.79 18.1
 8 -9 1 112.09 5.2
 8 -9 1 85.59 18.2
 -9 9 -1 1.4 1.9
 -9 9 -1 -13.4 8.2
 -9 9 -1 -16.6 7.4
 9 -9 1 0.9 2.8
 -10 9 -1 170.98 22.3
 -10 9 -1 162.98 21.5
 -10 9 -1 148.79 5.4
 10 -9 1 145.99 6.2
 10 -9 1 164.48 21.3
 10 -9 1 157.18 20.6
 -11 9 -1 14.6 2.5
 11 -9 1 38.4 13.7
 11 -9 1 33.9 13
 11 -9 1 9.9 3.1
 -12 9 -1 80.49 4.5
 12 -9 1 71.69 5.4
 -13 9 -1 1.5 2.3
 13 -9 1 -4.6 3.1
 -13 -8 1 -2.1 2.1
 -12 -8 1 8.3 3
 11 8 -1 0 1
 -11 -8 1 -3.5 2
 -11 -8 1 0.3 1.3
 10 8 -1 69.39 11.4
 10 8 -1 61.29 2.4
 10 8 -1 43.4 10.1
 -10 -8 1 58.39 2.6
 -10 -8 1 61.79 4
 9 8 -1 89.09 11.9
 9 8 -1 74.19 2.7
 9 8 -1 73.29 10.4
 -9 -8 1 74.19 2.9
 -9 -8 1 71.29 3.9
 8 8 -1 217.78 14.4
 8 8 -1 228.08 15.1
 8 8 -1 227.98 5.5
 8 8 -1 208.08 14.6
 8 8 -1 234.28 14.9
 -8 -8 1 221.38 5.5
 -8 -8 1 215.78 6.6
 -8 -8 1 221.68 5.4
 7 8 -1 134.19 11.2
 7 8 -1 152.18 11.3
 7 8 -1 157.68 4.1
 7 8 -1 146.29 11.5
 7 8 -1 157.88 11.8
 -7 -8 1 155.18 4.1
 -7 -8 1 158.78 5
 -7 -8 1 154.38 4.2
 6 8 -1 168.68 11
 6 8 -1 160.68 10.7
 6 8 -1 169.08 10.7
 6 8 -1 178.48 11
 6 8 -1 167.38 4.4
 -6 -8 1 167.28 4.3
 -6 -8 1 174.88 5.2
 -6 -8 1 167.08 4.5
 5 8 -1 19.3 4.7
 5 8 -1 22.9 4.8
 5 8 -1 20.1 4.3
 5 8 -1 20.2 4.3
 -5 -8 1 16.3 1.9
 -5 -8 1 21.1 1.7
 -5 -8 1 21.6 1.9
 4 8 -1 2.5 2.9
 4 8 -1 0.3 2.7
 4 8 -1 -1.4 2.6
 4 8 -1 6 3
 -4 -8 1 2.9 1.5
 -4 -8 1 0 0.9
 -4 -8 1 0.2 1.1
 3 8 -1 12.3 3.4
 3 8 -1 10.5 3.3
 -3 -8 1 14.3 1.5
 2 8 -1 0.1 2.4
 2 8 -1 -1.2 2.3
 2 8 -1 1.2 1.3
 -2 -8 1 0.1 1
 -2 -8 1 4.4 2.9
 -2 -8 1 1.1 1.5
 -2 -8 1 0.6 2.6
 -2 -8 1 -0.5 1.2
 1 8 -1 1.9 2.8
 1 8 -1 0.3 1
 1 8 -1 1.2 1.1
 1 8 -1 0.6 2.9
 -1 -8 1 1.5 1.1
 -1 -8 1 -2.1 2.7
 -1 -8 1 2.7 3.1
 -1 -8 1 -0.7 1.2
 -1 -8 1 1 1.2
 0 8 -1 28.9 5
 0 8 -1 33.1 5.1
 0 8 -1 26.5 2
 0 8 -1 26.4 2
 0 -8 1 29 4.9
 0 -8 1 26.7 4.9
 0 -8 1 26.8 2.2
 0 -8 1 26.4 1.9
 0 -8 1 25.4 2
 -1 8 -1 15 4.6
 -1 8 -1 19.4 5
 -1 8 -1 21.8 1.8
 1 -8 1 23 2.2
 1 -8 1 19 5.1
 1 -8 1 21.3 2.2
 1 -8 1 27.5 5.6
 -2 8 -1 202.58 13.1
 -2 8 -1 192.18 5.7
 -2 8 -1 197.28 13
 2 -8 1 204.88 5.6
 2 -8 1 176.88 14.5
 2 -8 1 182.28 17.6
 -3 8 -1 55.09 4.2
 -3 8 -1 69.19 9.3
 -3 8 -1 68.39 9.3
 3 -8 1 59.89 3.4
 3 -8 1 73.79 9.1
 3 -8 1 81.19 9.5
 -4 8 -1 19.6 1.9
 -4 8 -1 22.6 6.8
 -4 8 -1 18.4 6.3
 4 -8 1 20.1 2.1
 4 -8 1 29.1 7.5
 4 -8 1 22.4 7.3
 -5 8 -1 21.7 11.1
 -5 8 -1 25.7 11.6
 -5 8 -1 35 2.5
 5 -8 1 36 3
 5 -8 1 36.9 8.5
 5 -8 1 29 8.3
 -6 8 -1 0.2 1.5
 -6 8 -1 -0.2 6.4
 -6 8 -1 1.9 6.2
 6 -8 1 5.7 6.4
 6 -8 1 -0.8 1.7
 6 -8 1 3.6 6.5
 -7 8 -1 48.1 12.9
 -7 8 -1 71.59 15.7
 -7 8 -1 56.09 3.1
 7 -8 1 47.2 3.3
 7 -8 1 62.49 11.7
 7 -8 1 50.49 11.1
 -8 8 -1 23.4 10.3
 -8 8 -1 66.99 13.3
 -8 8 -1 37.8 2.9
 8 -8 1 64.29 12.5
 8 -8 1 43.3 3.4
 8 -8 1 55.79 12
 -9 8 -1 49.1 13
 -9 8 -1 44.1 12.6
 -9 8 -1 74.39 3.6
 9 -8 1 75.09 15.1
 9 -8 1 61.89 4.2
 9 -8 1 68.69 14.5
 -10 8 -1 89.59 4.2
 -10 8 -1 109.69 18.5
 -10 8 -1 86.59 16.6
 10 -8 1 79.39 16
 10 -8 1 99.89 5.1
 10 -8 1 75.39 16.2
 -11 8 -1 91.99 4.2
 -11 8 -1 118.59 25.4
 -11 8 -1 107.79 24.2
 11 -8 1 98.59 17.2
 11 -8 1 90.79 5.3
 11 -8 1 91.19 17
 -12 8 -1 91.69 18.6
 -12 8 -1 108.69 4.6
 -12 8 -1 112.29 22
 12 -8 1 87.59 18.2
 12 -8 1 123.69 20.6
 12 -8 1 113.99 5.9
 -13 8 -1 4.2 2.2
 13 -8 1 4.5 3
 -13 -7 1 18.9 2.7
 12 7 -1 0.3 1.2
 -12 -7 1 1.8 2.1
 11 7 -1 75.89 12.3
 11 7 -1 74.19 2.8
 11 7 -1 101.19 14.3
 -11 -7 1 75.09 4.1
 10 7 -1 1.4 6.1
 10 7 -1 7 1.2
 10 7 -1 5 6.2
 -10 -7 1 8.1 2.1
 9 7 -1 82.79 11.8
 9 7 -1 79.19 11.3
 9 7 -1 81.49 2.8
 -9 -7 1 91.59 4.1
 -9 -7 1 91.59 2.9
 8 7 -1 3.7 5.5
 8 7 -1 6.1 5.3
 8 7 -1 6.6 5.5
 8 7 -1 2.1 1.1
 8 7 -1 7.1 5.6
 -8 -7 1 3.5 1.1
 -8 -7 1 2.9 1.8
 7 7 -1 645.64 13.8
 7 7 -1 646.84 24.2
 7 7 -1 660.13 24.5
 7 7 -1 639.24 24.1
 7 7 -1 627.24 23.8
 -7 -7 1 652.83 13.9
 -7 -7 1 630.84 13.7
 -7 -7 1 645.04 14.5
 6 7 -1 2.6 4.2
 6 7 -1 4.9 4.2
 6 7 -1 2.6 4
 6 7 -1 2.4 4.1
 6 7 -1 2.2 1
 -6 -7 1 4.3 1.2
 -6 -7 1 -0.5 1
 -6 -7 1 -0.4 1.4
 5 7 -1 92.89 8
 5 7 -1 96.89 7.7
 5 7 -1 98.39 7.8
 5 7 -1 98.79 8.1
 5 7 -1 97.09 2.8
 -5 -7 1 94.79 3.5
 -5 -7 1 93.29 2.8
 -5 -7 1 96.59 3
 4 7 -1 74.69 6.6
 4 7 -1 72.59 6.4
 4 7 -1 70.69 6.5
 4 7 -1 79.59 6.4
 -4 -7 1 82.29 2.7
 -4 -7 1 73.19 2.5
 -4 -7 1 80.29 3.1
 3 7 -1 46.3 5.1
 3 7 -1 44.1 5.1
 -3 -7 1 40.5 2
 -3 -7 1 40.7 1.8
 -3 -7 1 41.8 2.4
 2 7 -1 46 5
 2 7 -1 45.9 2.4
 2 7 -1 49.5 5.2
 -2 -7 1 44.2 2.1
 -2 -7 1 50.59 2.3
 -2 -7 1 49.5 2
 -2 -7 1 46.7 5
 -2 -7 1 40.5 4.8
 1 7 -1 4.1 1
 1 7 -1 2.6 2.8
 1 7 -1 3.7 1.2
 1 7 -1 6.1 2.9
 -1 -7 1 3 1.2
 -1 -7 1 5 1.1
 -1 -7 1 3.6 2.6
 -1 -7 1 0.1 2.6
 -1 -7 1 2.6 1.1
 0 7 -1 446.26 10
 0 7 -1 440.16 15.3
 0 7 -1 426.06 9.9
 0 7 -1 433.66 15.5
 0 -7 1 434.46 10
 0 -7 1 459.15 15.8
 0 -7 1 449.66 9.9
 0 -7 1 445.36 10
 0 -7 1 440.26 15.4
 -1 7 -1 18.8 1.6
 -1 7 -1 14.2 1.5
 1 -7 1 17 4.4
 1 -7 1 14.4 1.5
 1 -7 1 15.1 1.5
 1 -7 1 16.5 4.4
 -2 7 -1 83.39 3
 -2 7 -1 80.79 8.6
 -2 7 -1 87.69 8.6
 2 -7 1 82.89 8.8
 2 -7 1 84.59 3.2
 2 -7 1 88.99 8.5
 -3 7 -1 5.9 4.8
 -3 7 -1 4.8 4.9
 -3 7 -1 7.3 1.4
 3 -7 1 4.7 4.9
 3 -7 1 5.3 4.8
 3 -7 1 6.5 1.6
 -4 7 -1 60.79 2.7
 4 -7 1 72.29 9.6
 4 -7 1 74.39 10.1
 4 -7 1 62.09 3.1
 -5 7 -1 120.89 12.2
 -5 7 -1 103.39 11.8
 -5 7 -1 103.09 4
 5 -7 1 93.59 11.6
 5 -7 1 103.19 3.8
 5 -7 1 104.39 12
 -6 7 -1 34.7 2.4
 -6 7 -1 27.8 8.6
 -6 7 -1 21.5 8.2
 6 -7 1 38.8 9.5
 6 -7 1 23 8.4
 6 -7 1 34.4 2.9
 -7 7 -1 93.89 3.6
 -7 7 -1 107.59 14.5
 -7 7 -1 90.29 13.8
 7 -7 1 95.29 13.9
 7 -7 1 89.99 3.9
 7 -7 1 95.09 13.4
 -8 7 -1 8.9 7.7
 -8 7 -1 27.7 9
 -8 7 -1 15 1.9
 8 -7 1 19.1 9.6
 8 -7 1 16.4 8.7
 8 -7 1 21.5 2.7
 -9 7 -1 262.37 21.7
 -9 7 -1 243.18 21.4
 -9 7 -1 232.18 6.6
 9 -7 1 211.08 20.2
 9 -7 1 259.57 22
 9 -7 1 238.88 7.3
 -10 7 -1 41.8 3.2
 -10 7 -1 12 11.8
 -10 7 -1 30.7 13.1
 10 -7 1 54.39 13.3
 10 -7 1 45 13
 10 -7 1 40.5 3.5
 -11 7 -1 318.57 27.4
 -11 7 -1 313.67 27.2
 -11 7 -1 314.17 8.4
 11 -7 1 318.57 31.6
 11 -7 1 302.07 9
 11 -7 1 319.77 30.9
 -12 7 -1 9.9 2.2
 12 -7 1 9.3 2.8
 12 -7 1 39.2 13.4
 -13 7 -1 97.19 21.6
 -13 7 -1 128.29 22.4
 -13 7 -1 78.39 4
 13 -7 1 48.8 17.5
 13 -7 1 74.39 18.6
 13 -7 1 77.49 5.2
 -14 7 -1 0.7 2.1
 14 -7 1 -1.9 2.9
 -14 -6 1 12 2.4
 -13 -6 1 0.3 2
 12 6 -1 27.1 11.4
 12 6 -1 42.7 11.9
 12 6 -1 57.99 2.6
 -12 -6 1 54.99 3.7
 11 6 -1 0.9 1.2
 11 6 -1 -2.7 7.6
 11 6 -1 2.6 7.5
 -11 -6 1 1.5 1.9
 10 6 -1 168.18 16.2
 10 6 -1 176.08 16.3
 10 6 -1 173.68 4.7
 -10 -6 1 188.68 5.7
 9 6 -1 3.8 6.1
 9 6 -1 3.9 6.3
 9 6 -1 0.5 1.1
 9 6 -1 -0.1 5.7
 9 6 -1 -1.7 5.4
 -9 -6 1 -0.4 1.6
 -9 -6 1 0.7 1.1
 8 6 -1 229.88 23.7
 8 6 -1 218.48 20.2
 8 6 -1 213.18 15
 8 6 -1 220.48 15.2
 8 6 -1 221.58 5.3
 -8 -6 1 218.98 5.3
 -8 -6 1 218.98 6.1
 7 6 -1 -0.4 0.9
 7 6 -1 -6.3 4.1
 7 6 -1 -7.3 4.1
 7 6 -1 -0.7 4.4
 7 6 -1 -1.6 4.2
 -7 -6 1 0.3 0.9
 6 6 -1 277.97 14.6
 6 6 -1 289.77 14.6
 6 6 -1 298.67 15.1
 6 6 -1 298.57 6.6
 6 6 -1 285.97 14.4
 -6 -6 1 288.07 7.2
 5 6 -1 414.06 16
 5 6 -1 402.46 8.9
 5 6 -1 416.26 15.9
 5 6 -1 433.06 16.4
 5 6 -1 418.06 16.5
 -5 -6 1 408.76 9
 -5 -6 1 417.36 9.5
 -5 -6 1 373.86 9.1
 4 6 -1 29.5 4.6
 4 6 -1 18.6 4.1
 4 6 -1 28 4.6
 4 6 -1 28.1 4.5
 4 6 -1 25 1.5
 -4 -6 1 27.1 2
 -4 -6 1 25.2 1.4
 -4 -6 1 29.4 1.6
 3 6 -1 622.54 14
 3 6 -1 650.13 18.8
 3 6 -1 666.13 18.9
 -3 -6 1 631.64 13.6
 -3 -6 1 642.94 14
 -3 -6 1 633.34 13.9
 2 6 -1 9 3
 2 6 -1 8.7 3
 -2 -6 1 10 3
 -2 -6 1 7.6 1.2
 -2 -6 1 10 2.9
 -2 -6 1 3.7 1.1
 -2 -6 1 8.2 1
 -2 -6 1 9.6 1.2
 1 6 -1 634.04 18.3
 1 6 -1 639.34 18.2
 1 6 -1 645.44 13.9
 1 6 -1 626.14 13.8
 -1 -6 1 638.94 13.9
 -1 -6 1 650.43 18.5
 -1 -6 1 653.73 18.3
 -1 -6 1 666.43 13.8
 -1 -6 1 631.54 13.9
 -1 -6 1 644.64 13.8
 0 6 -1 18.7 1.6
 0 6 -1 15.4 4.3
 0 6 -1 11 3.6
 0 6 -1 19.9 1.6
 0 -6 1 17.3 1.5
 0 -6 1 18.7 1.6
 0 -6 1 19.8 4
 0 -6 1 15.5 1.5
 0 -6 1 18.7 1.5
 0 -6 1 20.4 4
 -1 6 -1 55.19 2.3
 -1 6 -1 55.79 6.5
 -1 6 -1 54.69 6.6
 1 -6 1 57.39 2.3
 1 -6 1 53.39 2.4
 1 -6 1 46.9 6.1
 1 -6 1 41.2 5.5
 -2 6 -1 3.9 1.1
 -2 6 -1 9.4 4.6
 -2 6 -1 4.9 1.3
 -2 6 -1 2.4 4
 2 -6 1 4.7 1.1
 2 -6 1 -2.6 3.7
 2 -6 1 7.2 1.4
 2 -6 1 1 3.8
 -3 6 -1 0.5 1
 -3 6 -1 -2.2 2.7
 -3 6 -1 -2.7 2.8
 -3 6 -1 1 1.2
 3 -6 1 7.7 4.9
 3 -6 1 0.7 1
 3 -6 1 0 1.2
 3 -6 1 3.4 4.5
 -4 6 -1 188.68 13
 -4 6 -1 190.58 5
 -4 6 -1 171.78 12.7
 4 -6 1 204.28 5.4
 4 -6 1 175.78 13.1
 4 -6 1 193.88 13.5
 -5 6 -1 24.7 7.3
 -5 6 -1 18.5 1.7
 -5 6 -1 17.3 7
 5 -6 1 14.3 6.4
 5 -6 1 19.9 2
 5 -6 1 22.2 7.3
 -6 6 -1 666.93 14.1
 -6 6 -1 551.34 37.4
 -6 6 -1 518.75 35.6
 6 -6 1 663.73 14.4
 6 -6 1 656.13 27.7
 6 -6 1 632.24 27.9
 -7 6 -1 24.1 8.7
 -7 6 -1 24.8 8.6
 7 -6 1 14.2 8.2
 7 -6 1 17.8 8.4
 7 -6 1 18.7 2.3
 -8 6 -1 419.26 9.6
 -8 6 -1 339.97 23.5
 -8 6 -1 410.36 24.7
 8 -6 1 410.36 10.1
 8 -6 1 410.46 24.7
 8 -6 1 392.06 23.8
 -9 6 -1 0.3 1.5
 -9 6 -1 10.5 9.2
 -9 6 -1 5.9 8.3
 9 -6 1 -3.8 7.8
 9 -6 1 -4.9 7
 9 -6 1 -1.2 2.1
 -10 6 -1 493.45 11.9
 -10 6 -1 499.15 30.4
 -10 6 -1 562.34 32.3
 10 -6 1 496.25 29.6
 10 -6 1 499.85 12.6
 10 -6 1 506.25 30.7
 -11 6 -1 -1.1 1.7
 -11 6 -1 18.3 11.7
 -11 6 -1 3.5 10.6
 11 -6 1 11 11.2
 11 -6 1 0.7 2.2
 11 -6 1 2.4 9.4
 -12 6 -1 240.58 29.3
 -12 6 -1 265.77 31.1
 -12 6 -1 161.98 5.6
 12 -6 1 166.08 6.2
 12 -6 1 161.58 22.2
 12 -6 1 159.58 22.6
 -13 6 -1 41.6 17.1
 -13 6 -1 12.4 2.6
 -13 6 -1 13.2 15.6
 13 -6 1 20.3 14.2
 13 -6 1 17.6 13.6
 13 -6 1 13.6 3
 -14 6 -1 72.99 4.1
 -14 6 -1 36 19.6
 -14 6 -1 84.29 22
 14 -6 1 65.09 21.4
 14 -6 1 83.19 5.3
 14 -6 1 43.6 21.4
 -14 -5 1 1.3 2.1
 13 5 -1 63.99 3
 -13 -5 1 62.89 3.9
 12 5 -1 22.1 14.9
 12 5 -1 46.5 16.4
 11 5 -1 47.3 2.5
 -11 -5 1 45.1 2.6
 -11 -5 1 44.3 3.3
 10 5 -1 4 9.6
 10 5 -1 6.4 1.3
 10 5 -1 2.2 11.1
 -10 -5 1 2.9 1.8
 -10 -5 1 7.8 1.4
 9 5 -1 66.69 16
 9 5 -1 68.89 11.7
 9 5 -1 72.29 11.7
 9 5 -1 87.49 2.8
 9 5 -1 92.19 16.6
 -9 -5 1 80.19 3.7
 -9 -5 1 73.39 3.7
 8 5 -1 36.6 8.1
 8 5 -1 34 8.4
 8 5 -1 30.4 8.1
 8 5 -1 27.2 1.8
 8 5 -1 31.6 8.1
 -8 -5 1 29.4 1.9
 7 5 -1 51.99 8.3
 7 5 -1 51.99 8.4
 7 5 -1 51.69 8
 7 5 -1 51.99 2
 7 5 -1 47.3 7.7
 -7 -5 1 53.49 2.1
 -7 -5 1 49.5 2.7
 6 5 -1 219.78 12.9
 6 5 -1 226.68 12.9
 6 5 -1 237.68 13.6
 6 5 -1 234.28 13.5
 6 5 -1 229.48 5.5
 -6 -5 1 234.28 5.3
 -6 -5 1 229.48 5.9
 5 5 -1 316.47 14.2
 5 5 -1 312.37 7
 5 5 -1 309.47 14.2
 5 5 -1 313.97 13.9
 5 5 -1 302.97 7.3
 5 5 -1 298.67 13.8
 -5 -5 1 309.27 6.8
 -5 -5 1 311.07 7.4
 -5 -5 1 299.17 7.2
 4 5 -1 1442.06 37.4
 4 5 -1 1470.85 30.8
 4 5 -1 1462.55 30.4
 4 5 -1 1443.86 37.2
 4 5 -1 1523.65 38
 4 5 -1 1522.65 37.7
 -4 -5 1 1494.15 30.8
 -4 -5 1 1481.65 30.4
 -4 -5 1 1468.85 30.8
 3 5 -1 2.4 1
 3 5 -1 2.8 0.8
 3 5 -1 -1.8 2.7
 3 5 -1 0.2 2.7
 -3 -5 1 2.6 1.1
 -3 -5 1 2.7 0.9
 -3 -5 1 1.9 1
 -3 -5 1 3 0.8
 2 5 -1 1659.03 37.5
 2 5 -1 1597.24 37.5
 -2 -5 1 1609.74 37.3
 -2 -5 1 1628.34 32.9
 -2 -5 1 1608.64 33.2
 -2 -5 1 1594.34 37.4
 -2 -5 1 1500.75 33.1
 1 5 -1 -0.2 2.5
 1 5 -1 -0.8 2.8
 1 5 -1 1.7 0.8
 1 5 -1 0.1 1
 -1 -5 1 1.2 0.9
 -1 -5 1 1.4 0.9
 -1 -5 1 0.7 2.5
 -1 -5 1 2.6 0.9
 -1 -5 1 1.5 1
 -1 -5 1 3.1 2.5
 0 5 -1 8.2 1.1
 0 5 -1 13 3.4
 0 5 -1 9.4 1.1
 0 5 -1 5.1 3
 0 -5 1 6.6 3.3
 0 -5 1 11 3.6
 0 -5 1 8.7 1.1
 0 -5 1 8.2 1.1
 0 -5 1 9.8 1.2
 0 -5 1 9.3 1.1
 -1 5 -1 24 4.6
 -1 5 -1 20.5 1.6
 -1 5 -1 21.3 1.7
 -1 5 -1 18.2 4.3
 1 -5 1 17.7 1.4
 1 -5 1 23.9 4.3
 1 -5 1 19.8 1.7
 1 -5 1 17 4.1
 -2 5 -1 0.7 1
 -2 5 -1 2.3 1
 -2 5 -1 5 3.7
 -2 5 -1 7.1 3.8
 2 -5 1 2.1 3.8
 2 -5 1 1.7 1.2
 2 -5 1 3.5 3.9
 -3 5 -1 25.3 1.8
 -3 5 -1 23.1 1.6
 3 -5 1 25.2 1.6
 3 -5 1 21.1 5.8
 3 -5 1 16.8 5.3
 3 -5 1 25.6 2.1
 -4 5 -1 2.4 1.1
 -4 5 -1 2.2 1.2
 -4 5 -1 6.4 5.4
 -4 5 -1 -1.5 4.4
 4 -5 1 0.3 4.8
 4 -5 1 0.6 4.7
 4 -5 1 0.8 1.2
 4 -5 1 2.8 1
 -5 5 -1 99.79 3.2
[truncated: 17,405,324 more chars]
